# Supplementary material for: Generation and maturation of human iPSC-derived 3D organotypic cardiac microtissues in long-term culture
Source: Sci Rep. 2022 Oct 18;12:17409. doi: 10.1038/s41598-022-22225-w (PMC9579206; doi:10.1038/s41598-022-22225-w)
Supplement: Supplementary file 2 — Supplementary Information 2. [file 41598_2022_22225_MOESM2_ESM.xlsx]

## Sheet: 2D-d50_vs_2D-d30 (up)
Term	Overlap	P-value	Adjusted P-value	Old P-value	Old Adjusted P-value	Odds Ratio	Combined Score	Genes
positive regulation of chemotaxis (GO:0050921)	7/48	9.02602e-08	8.98992e-05	0	0	22.5389	365.593	CXCL6;TUBB2B;CXCL8;NTRK3;CNTN1;CXCL1;CXCL3
neuron projection morphogenesis (GO:0048812)	9/163	5.74424e-06	0.00286063	0	0	7.7747	93.8198	NTNG2;ECM2;LRRK2;OMD;OGN;MAP6;EPHB1;DSCAML1;DCLK1
extracellular matrix organization (GO:0030198)	10/229	1.37313e-05	0.00404125	0	0	6.09574	68.2468	VCAM1;ELN;LAMA4;COL12A1;COL8A2;MATN1;HAS3;COL6A3;KLK7;COL19A1
bleb assembly (GO:0032060)	3/7	1.62299e-05	0.00404125	0	0	96.6185	1065.57	P2RX7;PMP22;EMP1
positive regulation of neutrophil chemotaxis (GO:0090023)	4/24	3.43568e-05	0.0067482	0	0	25.9124	266.346	CXCL6;CXCL8;CXCL1;CXCL3
positive regulation of neutrophil migration (GO:1902624)	4/25	4.06518e-05	0.0067482	0	0	24.6772	249.499	CXCL6;CXCL8;CXCL1;CXCL3
positive regulation of granulocyte chemotaxis (GO:0071624)	4/26	4.77504e-05	0.00679419	0	0	23.5544	234.355	CXCL6;CXCL8;CXCL1;CXCL3
regulation of neutrophil chemotaxis (GO:0090022)	4/29	7.44834e-05	0.00927319	0	0	20.7247	196.987	CXCL6;CXCL8;CXCL1;CXCL3
regulation of leukocyte chemotaxis (GO:0002688)	4/30	8.54194e-05	0.00945308	0	0	19.9266	186.671	CXCL6;CXCL8;CXCL1;CXCL3
cell morphogenesis involved in neuron differentiation (GO:0048667)	6/97	0.000116638	0.0111777	0	0	8.6247	78.109	NTNG2;ECM2;OMD;OGN;MAP6;DSCAML1
response to molecule of bacterial origin (GO:0002237)	6/98	0.000123448	0.0111777	0	0	8.53052	76.772	NGFR;CXCL6;CXCL8;CXCL1;CXCL3;TNFRSF1B
positive regulation of leukocyte migration (GO:0002687)	4/34	0.000141065	0.0117084	0	0	17.2662	153.087	CXCL6;CXCL8;CXCL1;CXCL3
positive regulation of positive chemotaxis (GO:0050927)	3/16	0.00024653	0.0177956	0	0	29.7153	246.875	CXCL8;NTRK3;CNTN1
regulation of neuron death (GO:1901214)	5/72	0.000256128	0.0177956	0	0	9.70935	80.2947	GPNMB;LRRK2;FAIM2;CD34;EPHB1
neuron migration (GO:0001764)	4/40	0.000268005	0.0177956	0	0	14.3842	118.303	NTRK2;TUBB2B;DNER;DCX
chemokine-mediated signaling pathway (GO:0070098)	4/52	0.000738031	0.0458766	0	0	10.7816	77.7517	CXCL6;CXCL8;CXCL1;CXCL3
response to lipid (GO:0033993)	6/140	0.000840283	0.0458766	0	0	5.84432	41.3882	NGFR;CXCL6;CXCL8;CXCL1;CXCL3;TNFRSF1B
sensory perception of pain (GO:0019233)	3/24	0.000850916	0.0458766	0	0	18.3878	129.987	P2RX7;ANO1;EPHB1
axon development (GO:0061564)	5/94	0.000875156	0.0458766	0	0	7.30115	51.4082	NTNG2;ECM2;OMD;OGN;DSCAML1
nervous system development (GO:0007399)	11/455	0.000956084	0.047613	0	0	3.29182	22.8869	NAV3;ZBTB16;DNER;DCX;PMP22;CXCL1;RAPGEF5;EPHB1;ITM2A;DSCAML1;DCLK1
positive regulation of leukocyte chemotaxis (GO:0002690)	4/61	0.00134704	0.0638881	0	0	9.07511	59.9851	CXCL6;CXCL8;CXCL1;CXCL3
response to lipopolysaccharide (GO:0032496)	6/155	0.00142101	0.0643329	0	0	5.25197	34.4339	NGFR;CXCL6;CXCL8;CXCL1;CXCL3;TNFRSF1B
keratan sulfate biosynthetic process (GO:0018146)	3/29	0.00149269	0.0646401	0	0	14.8479	96.6179	B3GNT7;OMD;OGN
central nervous system development (GO:0007417)	7/217	0.00165855	0.066218	0	0	4.36289	27.9304	GRIN2A;CA10;ZBTB16;DNER;DCX;DSCAML1;DCLK1
regulation of positive chemotaxis (GO:0050926)	2/8	0.0016621	0.066218	0	0	42.6602	273.011	NTRK3;CNTN1
axonogenesis (GO:0007409)	7/223	0.00193605	0.0741657	0	0	4.2404	26.4902	NTNG2;NGFR;ECM2;OMD;OGN;EPHB1;DSCAML1
granulocyte activation (GO:0036230)	2/9	0.00212598	0.0784252	0	0	36.5641	224.998	CXCL6;CXCL8
calcium-mediated signaling (GO:0019722)	4/70	0.00224122	0.0797235	0	0	7.83403	47.7933	CXCL8;VCAM1;LRRK2;AGTR1
keratan sulfate metabolic process (GO:0042339)	3/34	0.00237543	0.0815836	0	0	12.4499	75.2297	B3GNT7;OMD;OGN
positive regulation of axonogenesis (GO:0050772)	3/37	0.00303187	0.100658	0	0	11.3497	65.8121	NGFR;NTRK2;TUBB2B
regulation of blood vessel endothelial cell proliferation involved in sprouting angiogenesis (GO:1903587)	2/11	0.00321471	0.103286	0	0	28.4358	163.222	NGFR;AGTR1
inflammatory response (GO:0006954)	7/252	0.00381882	0.115833	0	0	3.73295	20.7844	NGFR;CXCL6;CXCL8;PTGER3;CXCL1;CXCL3;TNFRSF1B
keratan sulfate catabolic process (GO:0042340)	2/12	0.00383784	0.115833	0	0	25.591	142.359	OMD;OGN
negative regulation of neuron death (GO:1901215)	4/83	0.0041527	0.12165	0	0	6.54058	35.8685	NTRK2;GPNMB;LRRK2;CD34
cytokine-mediated signaling pathway (GO:0019221)	12/633	0.00430209	0.122425	0	0	2.56165	13.9576	NGFR;CXCL6;VCAM1;CXCL8;PIM1;CNTN1;IL20RB;MAP3K8;CXCL1;XAF1;CXCL3;TNFRSF1B
regulation of intracellular pH (GO:0051453)	3/44	0.00496517	0.131472	0	0	9.40862	49.9156	LRRK2;SLC9A9;SLC26A9
negative regulation of hydrogen peroxide-induced cell death (GO:1903206)	2/14	0.00523738	0.131472	0	0	21.3237	111.99	NR4A3;LRRK2
neutrophil activation (GO:0042119)	2/14	0.00523738	0.131472	0	0	21.3237	111.99	CXCL6;CXCL8
cell-cell adhesion via plasma-membrane adhesion molecules (GO:0098742)	5/142	0.00529395	0.131472	0	0	4.73156	24.799	CADM3;VCAM1;CADM2;CDH23;DSCAML1
regulation of MAPK cascade (GO:0043408)	6/203	0.00540664	0.131472	0	0	3.96262	20.6854	P2RX7;NGFR;NTRK2;NTRK3;TNFRSF1B;EPHB1
regulation of cell proliferation (GO:0042127)	13/740	0.0056471	0.131472	0	0	2.3738	12.2882	NGFR;CXCL6;NTRK2;CXCL8;CDKN2C;NTRK3;CXCL1;CXCL3;TNFRSF1B;SCIN;NR4A3;GPNMB;AGTR1
phospholipase C-activating G-protein coupled receptor signaling pathway (GO:0007200)	4/91	0.00575569	0.131472	0	0	5.93674	30.6192	ANO1;PTGER3;AGTR1;LPAR4
heterophilic cell-cell adhesion via plasma membrane cell adhesion molecules (GO:0007157)	3/47	0.00597585	0.131472	0	0	8.76579	44.8811	CADM3;VCAM1;CADM2
negative regulation of interleukin-2 production (GO:0032703)	2/15	0.00601214	0.131472	0	0	19.6824	100.655	NAV3;CD34
regulation of cartilage development (GO:0061035)	2/15	0.00601214	0.131472	0	0	19.6824	100.655	SCIN;ZBTB16
positive regulation of phosphorylation (GO:0042327)	6/208	0.006072	0.131472	0	0	3.86355	19.7198	P2RX7;NTRK2;GPNMB;LRRK2;NTRK3;EPHB1
glycosaminoglycan biosynthetic process (GO:0006024)	4/99	0.00772616	0.163729	0	0	5.43461	26.4293	B3GNT7;OMD;OGN;HAS3
positive regulation of MAPK cascade (GO:0043410)	7/289	0.00793513	0.164654	0	0	3.23704	15.6558	NGFR;NTRK2;GPNMB;LRRK2;NTRK3;TNFRSF1B;EPHB1
neutrophil chemotaxis (GO:0030593)	3/53	0.00834335	0.169591	0	0	7.71156	36.9098	CXCL6;CXCL8;CXCL3
sensory perception (GO:0007600)	3/54	0.00878404	0.174978	0	0	7.55997	35.7951	P2RX7;PENK;CDH23
excitatory postsynaptic potential (GO:0060079)	2/19	0.00959219	0.182395	0	0	15.0482	69.9261	GRIN2A;LRRK2
cellular polysaccharide biosynthetic process (GO:0033692)	2/19	0.00959219	0.182395	0	0	15.0482	69.9261	B3GNT7;HAS3
granulocyte chemotaxis (GO:0071621)	3/56	0.00970574	0.182395	0	0	7.27395	33.715	CXCL6;CXCL8;CXCL3
neuromuscular junction development (GO:0007528)	2/20	0.0106035	0.193436	0	0	14.2115	64.6135	CACNB4;LRRK2
neutrophil migration (GO:1990266)	3/58	0.0106817	0.193436	0	0	7.00874	31.8142	CXCL6;CXCL8;CXCL3
cellular response to nerve growth factor stimulus (GO:1990090)	2/22	0.0127603	0.223364	0	0	12.789	55.7783	NTRK2;NTRK3
second-messenger-mediated signaling (GO:0019932)	3/62	0.0127988	0.223364	0	0	6.53225	28.4702	CXCL8;LRRK2;AGTR1
regulation of angiogenesis (GO:0045765)	5/177	0.0130071	0.223364	0	0	3.76205	16.3358	CXCL8;GPNMB;CNTN1;THBS2;CD34
cellular response to catecholamine stimulus (GO:0071870)	2/23	0.0139042	0.227623	0	0	12.1794	52.0739	NR4A3;LRRK2
regulation of chondrocyte differentiation (GO:0032330)	2/23	0.0139042	0.227623	0	0	12.1794	52.0739	SCIN;ZBTB16
homophilic cell adhesion via plasma membrane adhesion molecules (GO:0007156)	3/64	0.0139407	0.227623	0	0	6.31744	26.994	CADM3;CADM2;DSCAML1
sulfur compound biosynthetic process (GO:0044272)	4/122	0.0157088	0.252354	0	0	4.37022	18.1519	B3GNT7;OMD;OGN;GSTA1
negative regulation of response to stimulus (GO:0048585)	4/127	0.0179402	0.283626	0	0	4.19151	16.8529	NTRK2;NTRK3;EPHB1;CD34
generation of neurons (GO:0048699)	4/130	0.019369	0.30143	0	0	4.09109	16.1356	NTRK2;TUBB2B;DNER;DCX
positive regulation of cytosolic calcium ion concentration involved in phospholipase C-activating G-protein coupled signaling pathway (GO:0051482)	2/28	0.0202502	0.309332	0	0	9.83474	38.3514	AGTR1;LPAR4
regulation of G-protein coupled receptor protein signaling pathway (GO:0008277)	3/74	0.0204979	0.309332	0	0	5.42491	21.089	GNGT1;CXCL8;LRRK2
positive regulation of cytosolic calcium ion concentration (GO:0007204)	4/133	0.0208663	0.310192	0	0	3.99534	15.4604	P2RX7;PTGER3;AGTR1;LPAR4
negative regulation of phosphorylation (GO:0042326)	3/75	0.0212319	0.310984	0	0	5.3493	20.6068	CDKN2C;LRRK2;NTRK3
lysosome localization (GO:0032418)	2/29	0.0216397	0.312364	0	0	9.47001	36.3007	NR4A3;MAP6
regulation of blood coagulation (GO:0030193)	2/30	0.0230676	0.325353	0	0	9.13134	34.419	FAP;CD34
sensory perception of mechanical stimulus (GO:0050954)	3/78	0.0235195	0.325353	0	0	5.13455	19.2542	CDH23;CRYM;OTOR
negative regulation of cell communication (GO:0010648)	3/78	0.0235195	0.325353	0	0	5.13455	19.2542	NTRK2;NTRK3;EPHB1
sensory perception of sound (GO:0007605)	3/81	0.0259356	0.326983	0	0	4.93631	18.0281	CDH23;CRYM;OTOR
epidermis development (GO:0008544)	3/81	0.0259356	0.326983	0	0	4.93631	18.0281	FABP5;EMP1;KLK7
negative regulation of cell death (GO:0060548)	3/81	0.0259356	0.326983	0	0	4.93631	18.0281	GPNMB;LRRK2;CD34
dendrite morphogenesis (GO:0048813)	2/32	0.026036	0.326983	0	0	8.52172	31.0896	MAP6;EPHB1
central nervous system neuron differentiation (GO:0021953)	2/32	0.026036	0.326983	0	0	8.52172	31.0896	NTRK2;FAIM2
chemical synaptic transmission, postsynaptic (GO:0099565)	2/33	0.0275753	0.326983	0	0	8.24641	29.6115	GRIN2A;LRRK2
embryonic organ morphogenesis (GO:0048562)	2/33	0.0275753	0.326983	0	0	8.24641	29.6115	ALDH1A3;DSCAML1
regulation of postsynaptic membrane potential (GO:0060078)	2/33	0.0275753	0.326983	0	0	8.24641	29.6115	GRIN2A;LRRK2
negative regulation of signaling (GO:0023057)	3/83	0.0276176	0.326983	0	0	4.81242	17.2732	NTRK2;NTRK3;EPHB1
cellular response to molecule of bacterial origin (GO:0071219)	3/84	0.02848	0.326983	0	0	4.75277	16.913	CXCL6;CXCL8;TNFRSF1B
sulfur compound catabolic process (GO:0044273)	2/35	0.0307604	0.326983	0	0	7.74585	26.9674	OMD;OGN
regulation of sodium ion transport (GO:0002028)	2/35	0.0307604	0.326983	0	0	7.74585	26.9674	NKAIN2;P2RX7
glutamate receptor signaling pathway (GO:0007215)	2/36	0.032405	0.326983	0	0	7.51765	25.7813	GRIN2A;KCNB1
zymogen activation (GO:0031638)	2/36	0.032405	0.326983	0	0	7.51765	25.7813	GRIN2A;C1R
regulation of neuron apoptotic process (GO:0043523)	3/89	0.0330043	0.326983	0	0	4.47531	15.2658	NTRK2;KCNB1;FAIM2
peptidyl-threonine modification (GO:0018210)	3/89	0.0330043	0.326983	0	0	4.47531	15.2658	LRRK2;DCLK1;GALNT8
cell-matrix adhesion (GO:0007160)	3/90	0.0339515	0.326983	0	0	4.42365	14.9644	ECM2;VCAM1;CD34
regulation of metal ion transport (GO:0010959)	2/37	0.0340834	0.326983	0	0	7.30249	24.6747	NKAIN2;P2RX7
cellular response to lipopolysaccharide (GO:0071222)	3/91	0.0349127	0.326983	0	0	4.37316	14.6715	CXCL6;CXCL8;TNFRSF1B
regulation of cellular pH (GO:0030641)	2/38	0.0357951	0.326983	0	0	7.09928	23.6402	SLC9A9;SLC26A9
positive regulation of protein modification process (GO:0031401)	4/163	0.0397437	0.326983	0	0	3.23657	10.4389	NTRK2;GPNMB;LRRK2;NTRK3
bicarbonate transport (GO:0015701)	2/41	0.0411235	0.326983	0	0	6.55219	20.9092	CA9;SLC26A9
positive regulation of protein phosphorylation (GO:0001934)	7/412	0.0442623	0.326983	0	0	2.23977	6.98275	NGFR;NTRK2;GPNMB;LRRK2;NTRK3;TNFRSF1B;EPHB1
membrane depolarization (GO:0051899)	2/43	0.0448307	0.326983	0	0	6.23194	19.3493	P2RX7;CACNB4
regulation of kinase activity (GO:0043549)	3/101	0.0452878	0.326983	0	0	3.92493	12.1465	NTRK2;NTRK3;EPHB1
positive regulation of catecholamine secretion (GO:0033605)	1/6	0.0461907	0.326983	0	0	25.4333	78.2069	KCNB1
positive regulation of axon guidance (GO:1902669)	1/6	0.0461907	0.326983	0	0	25.4333	78.2069	TUBB2B
positive regulation of mitophagy in response to mitochondrial depolarization (GO:0098779)	1/6	0.0461907	0.326983	0	0	25.4333	78.2069	TOMM7
embryonic camera-type eye development (GO:0031076)	1/6	0.0461907	0.326983	0	0	25.4333	78.2069	ALDH1A3
hormone transport (GO:0009914)	1/6	0.0461907	0.326983	0	0	25.4333	78.2069	CRYM
dopamine catabolic process (GO:0042420)	1/6	0.0461907	0.326983	0	0	25.4333	78.2069	MAOB
positive regulation of myelination (GO:0031643)	1/6	0.0461907	0.326983	0	0	25.4333	78.2069	NCMAP
regulation of skeletal muscle satellite cell proliferation (GO:0014842)	1/6	0.0461907	0.326983	0	0	25.4333	78.2069	EPHB1
negative regulation of cellular response to hypoxia (GO:1900038)	1/6	0.0461907	0.326983	0	0	25.4333	78.2069	CD34
telencephalon cell migration (GO:0022029)	1/6	0.0461907	0.326983	0	0	25.4333	78.2069	LRRK2
cellular response to monoamine stimulus (GO:0071868)	1/6	0.0461907	0.326983	0	0	25.4333	78.2069	NR4A3
negative regulation of bone resorption (GO:0045779)	1/6	0.0461907	0.326983	0	0	25.4333	78.2069	P2RX7
regulation of NAD(P)H oxidase activity (GO:0033860)	1/6	0.0461907	0.326983	0	0	25.4333	78.2069	AGTR1
retinal ganglion cell axon guidance (GO:0031290)	1/6	0.0461907	0.326983	0	0	25.4333	78.2069	EPHB1
negative regulation of digestive system process (GO:0060457)	1/6	0.0461907	0.326983	0	0	25.4333	78.2069	PTGER3
regulation of mesenchymal stem cell differentiation (GO:2000739)	1/6	0.0461907	0.326983	0	0	25.4333	78.2069	LTBP2
positive regulation of megakaryocyte differentiation (GO:0045654)	1/6	0.0461907	0.326983	0	0	25.4333	78.2069	SCIN
positive regulation of fever generation (GO:0031622)	1/6	0.0461907	0.326983	0	0	25.4333	78.2069	PTGER3
glomerulus vasculature development (GO:0072012)	1/6	0.0461907	0.326983	0	0	25.4333	78.2069	CD34
response to catecholamine (GO:0071869)	1/6	0.0461907	0.326983	0	0	25.4333	78.2069	NR4A3
regulation of renal sodium excretion (GO:0035813)	1/6	0.0461907	0.326983	0	0	25.4333	78.2069	AGTR1
equilibrioception (GO:0050957)	1/6	0.0461907	0.326983	0	0	25.4333	78.2069	CDH23
negative regulation of cell size (GO:0045792)	1/6	0.0461907	0.326983	0	0	25.4333	78.2069	DEPTOR
amine metabolic process (GO:0009308)	1/6	0.0461907	0.326983	0	0	25.4333	78.2069	VCAM1
response to manganese ion (GO:0010042)	1/6	0.0461907	0.326983	0	0	25.4333	78.2069	LRRK2
positive regulation of myeloid leukocyte cytokine production involved in immune response (GO:0061081)	1/6	0.0461907	0.326983	0	0	25.4333	78.2069	NR4A3
acetyl-CoA biosynthetic process (GO:0006085)	1/6	0.0461907	0.326983	0	0	25.4333	78.2069	ACSS1
positive regulation of transport (GO:0051050)	2/44	0.0467291	0.326983	0	0	6.08326	18.6354	SCIN;NR4A3
adherens junction organization (GO:0034332)	2/44	0.0467291	0.326983	0	0	6.08326	18.6354	CADM3;CADM2
inorganic anion transport (GO:0015698)	2/44	0.0467291	0.326983	0	0	6.08326	18.6354	ANO1;SLC26A9
regulation of smooth muscle cell proliferation (GO:0048660)	2/44	0.0467291	0.326983	0	0	6.08326	18.6354	NR4A3;OGN
myeloid cell differentiation (GO:0030099)	2/44	0.0467291	0.326983	0	0	6.08326	18.6354	ZBTB16;IKZF1
positive regulation of angiogenesis (GO:0045766)	3/103	0.0475269	0.326983	0	0	3.84604	11.7168	CXCL8;CNTN1;CD34
positive regulation of vasculature development (GO:1904018)	3/104	0.0486665	0.326983	0	0	3.80777	11.51	CXCL8;CNTN1;CD34
protein autophosphorylation (GO:0046777)	4/175	0.0493281	0.326983	0	0	3.00761	9.05067	NTRK2;LRRK2;PIM1;EPHB1
positive regulation of cellular catabolic process (GO:0031331)	3/106	0.0509858	0.326983	0	0	3.73345	11.1115	P2RX7;LRRK2;TNFRSF1B
negative regulation of protein phosphorylation (GO:0001933)	4/178	0.0519066	0.326983	0	0	2.9553	8.74269	P2RX7;DEPTOR;LRRK2;NTRK3
angiotensin-activated signaling pathway (GO:0038166)	1/7	0.0536803	0.326983	0	0	21.1934	61.9844	AGTR1
regulation of entry of bacterium into host cell (GO:2000535)	1/7	0.0536803	0.326983	0	0	21.1934	61.9844	CXCL8
negative regulation of nitric oxide metabolic process (GO:1904406)	1/7	0.0536803	0.326983	0	0	21.1934	61.9844	CD34
positive regulation of transmembrane transport (GO:0034764)	1/7	0.0536803	0.326983	0	0	21.1934	61.9844	P2RX7
regulation of extracellular matrix organization (GO:1903053)	1/7	0.0536803	0.326983	0	0	21.1934	61.9844	FAP
regulation of tube diameter (GO:0035296)	1/7	0.0536803	0.326983	0	0	21.1934	61.9844	AGTR1
regulation of norepinephrine secretion (GO:0014061)	1/7	0.0536803	0.326983	0	0	21.1934	61.9844	KCNB1
hyaluronan biosynthetic process (GO:0030213)	1/7	0.0536803	0.326983	0	0	21.1934	61.9844	HAS3
cellular response to leptin stimulus (GO:0044320)	1/7	0.0536803	0.326983	0	0	21.1934	61.9844	NR4A3
positive regulation of blood vessel endothelial cell proliferation involved in sprouting angiogenesis (GO:1903589)	1/7	0.0536803	0.326983	0	0	21.1934	61.9844	AGTR1
negative regulation of nitric oxide biosynthetic process (GO:0045019)	1/7	0.0536803	0.326983	0	0	21.1934	61.9844	CD34
positive regulation of isomerase activity (GO:0010912)	1/7	0.0536803	0.326983	0	0	21.1934	61.9844	UHRF1
central nervous system neuron axonogenesis (GO:0021955)	1/7	0.0536803	0.326983	0	0	21.1934	61.9844	EPHB1
negative regulation of glycoprotein biosynthetic process (GO:0010561)	1/7	0.0536803	0.326983	0	0	21.1934	61.9844	ITM2A
outer mitochondrial membrane organization (GO:0007008)	1/7	0.0536803	0.326983	0	0	21.1934	61.9844	TOMM7
excitatory chemical synaptic transmission (GO:0098976)	1/7	0.0536803	0.326983	0	0	21.1934	61.9844	GRIN2A
regulation of systemic arterial blood pressure by renin-angiotensin (GO:0003081)	1/7	0.0536803	0.326983	0	0	21.1934	61.9844	AGTR1
regulation of cellular response to insulin stimulus (GO:1900076)	1/7	0.0536803	0.326983	0	0	21.1934	61.9844	NGFR
negative regulation of cyclin-dependent protein serine/threonine kinase activity involved in G1/S transition of mitotic cell cycle (GO:0031658)	1/7	0.0536803	0.326983	0	0	21.1934	61.9844	CDKN2C
positive regulation of neurological system process (GO:0031646)	1/7	0.0536803	0.326983	0	0	21.1934	61.9844	NCMAP
regulation of megakaryocyte differentiation (GO:0045652)	2/49	0.0566456	0.326983	0	0	5.43473	15.6028	SCIN;NR4A3
regulation of cellular protein metabolic process (GO:0032268)	2/50	0.0587099	0.326983	0	0	5.32124	15.0865	UHRF1;AGTR1
positive regulation of kinase activity (GO:0033674)	3/113	0.0595165	0.326983	0	0	3.49463	9.8601	NTRK2;NTRK3;EPHB1
positive regulation of vasculogenesis (GO:2001214)	1/8	0.0611115	0.326983	0	0	18.1648	50.7717	CD34
catecholamine catabolic process (GO:0042424)	1/8	0.0611115	0.326983	0	0	18.1648	50.7717	MAOB
mast cell activation involved in immune response (GO:0002279)	1/8	0.0611115	0.326983	0	0	18.1648	50.7717	NR4A3
phospholipid scrambling (GO:0017121)	1/8	0.0611115	0.326983	0	0	18.1648	50.7717	P2RX7
cellular response to angiotensin (GO:1904385)	1/8	0.0611115	0.326983	0	0	18.1648	50.7717	AGTR1
positive regulation of behavior (GO:0048520)	1/8	0.0611115	0.326983	0	0	18.1648	50.7717	NR4A3
cytoskeletal anchoring at nuclear membrane (GO:0090286)	1/8	0.0611115	0.326983	0	0	18.1648	50.7717	SYNE3
positive regulation of transforming growth factor beta production (GO:0071636)	1/8	0.0611115	0.326983	0	0	18.1648	50.7717	CD34
negative regulation of potassium ion transmembrane transporter activity (GO:1901017)	1/8	0.0611115	0.326983	0	0	18.1648	50.7717	KCNAB1
mast cell degranulation (GO:0043303)	1/8	0.0611115	0.326983	0	0	18.1648	50.7717	NR4A3
negative regulation of bone remodeling (GO:0046851)	1/8	0.0611115	0.326983	0	0	18.1648	50.7717	P2RX7
regulation of cytoplasmic transport (GO:1903649)	1/8	0.0611115	0.326983	0	0	18.1648	50.7717	LRRK2
regulation of long term synaptic depression (GO:1900452)	1/8	0.0611115	0.326983	0	0	18.1648	50.7717	KCNB1
negative regulation of voltage-gated potassium channel activity (GO:1903817)	1/8	0.0611115	0.326983	0	0	18.1648	50.7717	KCNAB1
regulation of dopamine receptor signaling pathway (GO:0060159)	1/8	0.0611115	0.326983	0	0	18.1648	50.7717	LRRK2
response to leptin (GO:0044321)	1/8	0.0611115	0.326983	0	0	18.1648	50.7717	NR4A3
angiogenesis involved in wound healing (GO:0060055)	1/8	0.0611115	0.326983	0	0	18.1648	50.7717	CD34
plasma membrane bounded cell projection morphogenesis (GO:0120039)	2/52	0.0629154	0.326983	0	0	5.10787	14.1282	LRRK2;DCLK1
positive regulation of nervous system development (GO:0051962)	2/52	0.0629154	0.326983	0	0	5.10787	14.1282	NCMAP;EPHB1
positive regulation of ossification (GO:0045778)	2/52	0.0629154	0.326983	0	0	5.10787	14.1282	P2RX7;ZBTB16
triglyceride metabolic process (GO:0006641)	2/52	0.0629154	0.326983	0	0	5.10787	14.1282	PLA2G16;FABP5
regulation of calcium ion-dependent exocytosis (GO:0017158)	2/53	0.0650555	0.326983	0	0	5.00746	13.683	KCNB1;LRRK2
embryonic organ development (GO:0048568)	2/53	0.0650555	0.326983	0	0	5.00746	13.683	ALDH1A3;CXCL8
positive regulation of macromolecule metabolic process (GO:0010604)	5/276	0.0668328	0.326983	0	0	2.3757	6.42761	P2RX7;NTRK2;NTRK3;SLC26A9;CD34
negative regulation of cell proliferation (GO:0008285)	6/363	0.0669652	0.326983	0	0	2.16885	5.86365	SCIN;CXCL8;CDKN2C;GPNMB;OGN;CXCL1
cellular response to nutrient levels (GO:0031669)	2/54	0.0672198	0.326983	0	0	4.91092	13.2584	KCNB1;LRRK2
brain development (GO:0007420)	3/119	0.0673264	0.326983	0	0	3.31286	8.93878	GRIN2A;CA10;DSCAML1
myeloid leukocyte mediated immunity (GO:0002444)	1/9	0.0684847	0.326983	0	0	15.8934	42.6126	CXCL6
negative regulation of response to reactive oxygen species (GO:1901032)	1/9	0.0684847	0.326983	0	0	15.8934	42.6126	LRRK2
poly-N-acetyllactosamine biosynthetic process (GO:0030311)	1/9	0.0684847	0.326983	0	0	15.8934	42.6126	B3GNT7
regulation of amyloid precursor protein biosynthetic process (GO:0042984)	1/9	0.0684847	0.326983	0	0	15.8934	42.6126	ITM2A
regulation of methylation-dependent chromatin silencing (GO:0090308)	1/9	0.0684847	0.326983	0	0	15.8934	42.6126	UHRF1
positive regulation of natural killer cell mediated cytotoxicity directed against tumor cell target (GO:0002860)	1/9	0.0684847	0.326983	0	0	15.8934	42.6126	CADM3
cellular response to dopamine (GO:1903351)	1/9	0.0684847	0.326983	0	0	15.8934	42.6126	LRRK2
neurotrophin TRK receptor signaling pathway (GO:0048011)	1/9	0.0684847	0.326983	0	0	15.8934	42.6126	NGFR
positive regulation of cholesterol esterification (GO:0010873)	1/9	0.0684847	0.326983	0	0	15.8934	42.6126	AGTR1
ether lipid metabolic process (GO:0046485)	1/9	0.0684847	0.326983	0	0	15.8934	42.6126	PLA2G16
positive regulation of ion transmembrane transport (GO:0034767)	1/9	0.0684847	0.326983	0	0	15.8934	42.6126	P2RX7
central nervous system neuron development (GO:0021954)	1/9	0.0684847	0.326983	0	0	15.8934	42.6126	NTRK2
response to dopamine (GO:1903350)	1/9	0.0684847	0.326983	0	0	15.8934	42.6126	LRRK2
sphingoid biosynthetic process (GO:0046520)	1/9	0.0684847	0.326983	0	0	15.8934	42.6126	SPTLC3
myelin assembly (GO:0032288)	1/9	0.0684847	0.326983	0	0	15.8934	42.6126	NCMAP
mast cell mediated immunity (GO:0002448)	1/9	0.0684847	0.326983	0	0	15.8934	42.6126	NR4A3
positive regulation of natural killer cell mediated immune response to tumor cell (GO:0002857)	1/9	0.0684847	0.326983	0	0	15.8934	42.6126	CADM3
cellular response to cytokine stimulus (GO:0071345)	7/456	0.0685522	0.326983	0	0	2.01571	5.40242	VCAM1;CXCL8;PIM1;CNTN1;IL20RB;CXCL1;TNFRSF1B
regulation of axonogenesis (GO:0050770)	2/55	0.0694078	0.326983	0	0	4.81802	12.8533	NGFR;NTRK2
glycosaminoglycan catabolic process (GO:0006027)	2/56	0.071619	0.326983	0	0	4.72855	12.4663	OMD;OGN
negative regulation of signal transduction (GO:0009968)	5/283	0.0726787	0.326983	0	0	2.31506	6.0694	NTRK2;CXCL8;LRRK2;NTRK3;EPHB1
chloride transmembrane transport (GO:1902476)	2/57	0.0738529	0.326983	0	0	4.64235	12.0965	ANO1;SLC26A9
positive regulation of ERK1 and ERK2 cascade (GO:0070374)	4/201	0.0740577	0.326983	0	0	2.60721	6.78634	NTRK2;GPNMB;NTRK3;EPHB1
induction of positive chemotaxis (GO:0050930)	1/10	0.0758004	0.326983	0	0	14.1268	36.4422	CXCL8
actin filament capping (GO:0051693)	1/10	0.0758004	0.326983	0	0	14.1268	36.4422	SCIN
glomerular filtration (GO:0003094)	1/10	0.0758004	0.326983	0	0	14.1268	36.4422	CD34
peptidyl-serine dephosphorylation (GO:0070262)	1/10	0.0758004	0.326983	0	0	14.1268	36.4422	PPP2R2C
endothelium development (GO:0003158)	1/10	0.0758004	0.326983	0	0	14.1268	36.4422	CD34
positive regulation of steroid metabolic process (GO:0045940)	1/10	0.0758004	0.326983	0	0	14.1268	36.4422	AGTR1
negative regulation of protein maturation (GO:1903318)	1/10	0.0758004	0.326983	0	0	14.1268	36.4422	LRRK2
negative regulation of oxidative stress-induced neuron death (GO:1903204)	1/10	0.0758004	0.326983	0	0	14.1268	36.4422	NR4A3
protein localization to mitochondrion (GO:0070585)	1/10	0.0758004	0.326983	0	0	14.1268	36.4422	LRRK2
oxalate transport (GO:0019532)	1/10	0.0758004	0.326983	0	0	14.1268	36.4422	SLC26A9
regulation of platelet-derived growth factor receptor signaling pathway (GO:0010640)	1/10	0.0758004	0.326983	0	0	14.1268	36.4422	CNTN1
positive regulation of insulin secretion involved in cellular response to glucose stimulus (GO:0035774)	1/10	0.0758004	0.326983	0	0	14.1268	36.4422	ANO1
regulation of single stranded viral RNA replication via double stranded DNA intermediate (GO:0045091)	1/10	0.0758004	0.326983	0	0	14.1268	36.4422	CXCL8
regulation of mitochondrial depolarization (GO:0051900)	1/10	0.0758004	0.326983	0	0	14.1268	36.4422	LRRK2
regulation of transforming growth factor beta production (GO:0071634)	1/10	0.0758004	0.326983	0	0	14.1268	36.4422	CD34
poly-N-acetyllactosamine metabolic process (GO:0030309)	1/10	0.0758004	0.326983	0	0	14.1268	36.4422	B3GNT7
positive regulation of execution phase of apoptosis (GO:1900119)	1/10	0.0758004	0.326983	0	0	14.1268	36.4422	FAP
regulation of neuroblast proliferation (GO:1902692)	1/10	0.0758004	0.326983	0	0	14.1268	36.4422	LRRK2
negative regulation of autophagosome assembly (GO:1902902)	1/10	0.0758004	0.326983	0	0	14.1268	36.4422	LRRK2
sequestering of actin monomers (GO:0042989)	1/10	0.0758004	0.326983	0	0	14.1268	36.4422	SCIN
regulation of natural killer cell mediated cytotoxicity directed against tumor cell target (GO:0002858)	1/10	0.0758004	0.326983	0	0	14.1268	36.4422	CADM3
regulation of lysosomal lumen pH (GO:0035751)	1/10	0.0758004	0.326983	0	0	14.1268	36.4422	LRRK2
central nervous system projection neuron axonogenesis (GO:0021952)	1/10	0.0758004	0.326983	0	0	14.1268	36.4422	EPHB1
positive regulation of cell morphogenesis involved in differentiation (GO:0010770)	2/58	0.076109	0.326983	0	0	4.55922	11.7427	NGFR;NTRK2
ion transport (GO:0006811)	5/289	0.0779061	0.326983	0	0	2.26545	5.782	P2RX7;ANO1;SLC9A9;ATP10A;SLC26A9
cell chemotaxis (GO:0060326)	2/60	0.0806859	0.326983	0	0	4.40156	11.0796	AGTR1;EPHB1
muscle organ development (GO:0007517)	2/60	0.0806859	0.326983	0	0	4.40156	11.0796	COL6A3;MKX
sulfate transmembrane transport (GO:1902358)	1/11	0.083059	0.326983	0	0	12.7135	31.6337	SLC26A9
regulation of cholesterol esterification (GO:0010872)	1/11	0.083059	0.326983	0	0	12.7135	31.6337	AGTR1
positive regulation of chondrocyte differentiation (GO:0032332)	1/11	0.083059	0.326983	0	0	12.7135	31.6337	ZBTB16
regulation of feeding behavior (GO:0060259)	1/11	0.083059	0.326983	0	0	12.7135	31.6337	NR4A3
regulation of hydrogen peroxide-induced cell death (GO:1903205)	1/11	0.083059	0.326983	0	0	12.7135	31.6337	LRRK2
embryonic eye morphogenesis (GO:0048048)	1/11	0.083059	0.326983	0	0	12.7135	31.6337	ALDH1A3
negative regulation of leukocyte cell-cell adhesion (GO:1903038)	1/11	0.083059	0.326983	0	0	12.7135	31.6337	GPNMB
mesonephros development (GO:0001823)	1/11	0.083059	0.326983	0	0	12.7135	31.6337	ZBTB16
regulation of synaptic vesicle cycle (GO:0098693)	1/11	0.083059	0.326983	0	0	12.7135	31.6337	LRRK2
positive regulation of cytolysis (GO:0045919)	1/11	0.083059	0.326983	0	0	12.7135	31.6337	P2RX7
low-density lipoprotein particle remodeling (GO:0034374)	1/11	0.083059	0.326983	0	0	12.7135	31.6337	AGTR1
retinal metabolic process (GO:0042574)	1/11	0.083059	0.326983	0	0	12.7135	31.6337	ALDH1A3
positive regulation of fatty acid oxidation (GO:0046321)	1/11	0.083059	0.326983	0	0	12.7135	31.6337	NR4A3
calcium ion regulated exocytosis (GO:0017156)	1/11	0.083059	0.326983	0	0	12.7135	31.6337	SCIN
mitochondrion distribution (GO:0048311)	1/11	0.083059	0.326983	0	0	12.7135	31.6337	LRRK2
renal filtration (GO:0097205)	1/11	0.083059	0.326983	0	0	12.7135	31.6337	CD34
regulation of symbiosis, encompassing mutualism through parasitism (GO:0043903)	1/11	0.083059	0.326983	0	0	12.7135	31.6337	CXCL8
regulation of chromatin silencing (GO:0031935)	1/11	0.083059	0.326983	0	0	12.7135	31.6337	UHRF1
rhodopsin mediated signaling pathway (GO:0016056)	1/11	0.083059	0.326983	0	0	12.7135	31.6337	GNGT1
regulation of T cell proliferation (GO:0042129)	2/62	0.0853461	0.329712	0	0	4.25441	10.4703	VCAM1;GPNMB
negative regulation of protein modification process (GO:0031400)	2/63	0.0877062	0.329712	0	0	4.18445	10.184	LRRK2;NTRK3
kidney development (GO:0001822)	2/63	0.0877062	0.329712	0	0	4.18445	10.184	ZBTB16;AGTR1
carbohydrate homeostasis (GO:0033500)	2/63	0.0877062	0.329712	0	0	4.18445	10.184	NGFR;KCNB1
positive regulation of cell projection organization (GO:0031346)	2/63	0.0877062	0.329712	0	0	4.18445	10.184	NTRK2;NAV3
negative regulation of apoptotic process (GO:0043066)	7/485	0.0882245	0.329712	0	0	1.89059	4.5901	NGFR;NTRK2;NTRK3;PIM1;FAIM2;TNFRSF1B;EPHB1
inorganic anion transmembrane transport (GO:0098661)	2/64	0.0900857	0.329712	0	0	4.11675	9.909	ANO1;SLC26A9
regulation of vasculogenesis (GO:2001212)	1/12	0.0902609	0.329712	0	0	11.5571	27.7954	CD34
lysine metabolic process (GO:0006553)	1/12	0.0902609	0.329712	0	0	11.5571	27.7954	CRYM
activation of cysteine-type endopeptidase activity (GO:0097202)	1/12	0.0902609	0.329712	0	0	11.5571	27.7954	GRIN2A
cell differentiation in hindbrain (GO:0021533)	1/12	0.0902609	0.329712	0	0	11.5571	27.7954	FAIM2
lysine catabolic process (GO:0006554)	1/12	0.0902609	0.329712	0	0	11.5571	27.7954	CRYM
regulation of blood vessel size (GO:0050880)	1/12	0.0902609	0.329712	0	0	11.5571	27.7954	AGTR1
establishment of protein localization to mitochondrial membrane (GO:0090151)	1/12	0.0902609	0.329712	0	0	11.5571	27.7954	TOMM7
PERK-mediated unfolded protein response (GO:0036499)	1/12	0.0902609	0.329712	0	0	11.5571	27.7954	CXCL8
positive regulation of stem cell differentiation (GO:2000738)	1/12	0.0902609	0.329712	0	0	11.5571	27.7954	LTBP2
phasic smooth muscle contraction (GO:0014821)	1/12	0.0902609	0.329712	0	0	11.5571	27.7954	PTGER3
regulation of catabolic process (GO:0009894)	1/12	0.0902609	0.329712	0	0	11.5571	27.7954	FAP
transmembrane receptor protein tyrosine kinase signaling pathway (GO:0007169)	6/396	0.0924023	0.329712	0	0	1.98197	4.72026	NGFR;NTRK2;NTRK3;ELMO1;CLNK;EPHB1
O-glycan processing (GO:0016266)	2/65	0.0924842	0.329712	0	0	4.0512	9.64477	B3GNT7;GALNT8
regulation of myeloid cell differentiation (GO:0045637)	2/65	0.0924842	0.329712	0	0	4.0512	9.64477	NR4A3;ZBTB16
regulation of cytosolic calcium ion concentration (GO:0051480)	3/137	0.0933356	0.329712	0	0	2.86524	6.79506	PTGER3;AGTR1;CDH23
positive regulation of transferase activity (GO:0051347)	3/137	0.0933356	0.329712	0	0	2.86524	6.79506	NTRK2;NTRK3;EPHB1
cellular response to growth factor stimulus (GO:0071363)	3/139	0.0964493	0.329712	0	0	2.82281	6.60182	NTRK2;CXCL8;NTRK3
positive regulation of endothelial cell proliferation (GO:0001938)	2/67	0.0973364	0.329712	0	0	3.92615	9.1463	AGTR1;CNTN1
negative regulation of reactive oxygen species biosynthetic process (GO:1903427)	1/13	0.0974067	0.329712	0	0	10.5935	24.6707	CD34
negative regulation of hemostasis (GO:1900047)	1/13	0.0974067	0.329712	0	0	10.5935	24.6707	CD34
positive regulation of cardiac muscle cell proliferation (GO:0060045)	1/13	0.0974067	0.329712	0	0	10.5935	24.6707	PIM1
regulation of fibrinolysis (GO:0051917)	1/13	0.0974067	0.329712	0	0	10.5935	24.6707	FAP
nucleotide metabolic process (GO:0009117)	1/13	0.0974067	0.329712	0	0	10.5935	24.6707	PDE8B
regulation of glucose import in response to insulin stimulus (GO:2001273)	1/13	0.0974067	0.329712	0	0	10.5935	24.6707	NGFR
myelination in peripheral nervous system (GO:0022011)	1/13	0.0974067	0.329712	0	0	10.5935	24.6707	NCMAP
regulation of cytolysis (GO:0042268)	1/13	0.0974067	0.329712	0	0	10.5935	24.6707	P2RX7
regulation of fatty acid oxidation (GO:0046320)	1/13	0.0974067	0.329712	0	0	10.5935	24.6707	NR4A3
positive regulation of actin nucleation (GO:0051127)	1/13	0.0974067	0.329712	0	0	10.5935	24.6707	SCIN
regulation of axon guidance (GO:1902667)	1/13	0.0974067	0.329712	0	0	10.5935	24.6707	TUBB2B
leukocyte differentiation (GO:0002521)	1/13	0.0974067	0.329712	0	0	10.5935	24.6707	IKZF1
regulation of execution phase of apoptosis (GO:1900117)	1/13	0.0974067	0.329712	0	0	10.5935	24.6707	FAP
regulation of synaptic vesicle transport (GO:1902803)	1/13	0.0974067	0.329712	0	0	10.5935	24.6707	LRRK2
peptidyl-threonine phosphorylation (GO:0018107)	2/68	0.0997893	0.329712	0	0	3.86647	8.91104	LRRK2;DCLK1
negative regulation of cysteine-type endopeptidase activity involved in apoptotic process (GO:0043154)	2/68	0.0997893	0.329712	0	0	3.86647	8.91104	NGFR;TNFRSF1B
negative regulation of programmed cell death (GO:0043069)	6/408	0.102791	0.329712	0	0	1.92162	4.37179	NGFR;NTRK2;NTRK3;PIM1;FAIM2;EPHB1
mitotic cell cycle arrest (GO:0071850)	1/14	0.104497	0.329712	0	0	9.77811	22.0848	FAP
negative regulation of endoplasmic reticulum stress-induced intrinsic apoptotic signaling pathway (GO:1902236)	1/14	0.104497	0.329712	0	0	9.77811	22.0848	LRRK2
acetyl-CoA metabolic process (GO:0006084)	1/14	0.104497	0.329712	0	0	9.77811	22.0848	ACSS1
pore complex assembly (GO:0046931)	1/14	0.104497	0.329712	0	0	9.77811	22.0848	P2RX7
regulation of extracellular matrix disassembly (GO:0010715)	1/14	0.104497	0.329712	0	0	9.77811	22.0848	FAP
regulation of secretion (GO:0051046)	1/14	0.104497	0.329712	0	0	9.77811	22.0848	SCIN
acyl-CoA biosynthetic process (GO:0071616)	1/14	0.104497	0.329712	0	0	9.77811	22.0848	ACSS1
negative regulation of hemopoiesis (GO:1903707)	1/14	0.104497	0.329712	0	0	9.77811	22.0848	ZBTB16
positive regulation of muscle hypertrophy (GO:0014742)	1/14	0.104497	0.329712	0	0	9.77811	22.0848	NR4A3
positive regulation of calcium ion-dependent exocytosis (GO:0045956)	1/14	0.104497	0.329712	0	0	9.77811	22.0848	KCNB1
negative regulation of secretion (GO:0051048)	1/14	0.104497	0.329712	0	0	9.77811	22.0848	PTGER3
regulation of neural precursor cell proliferation (GO:2000177)	1/14	0.104497	0.329712	0	0	9.77811	22.0848	LRRK2
neuromuscular process controlling balance (GO:0050885)	1/14	0.104497	0.329712	0	0	9.77811	22.0848	CDH23
regulation of cyclin-dependent protein serine/threonine kinase activity involved in G1/S transition of mitotic cell cycle (GO:0031657)	1/14	0.104497	0.329712	0	0	9.77811	22.0848	CDKN2C
response to ethanol (GO:0045471)	1/14	0.104497	0.329712	0	0	9.77811	22.0848	GRIN2A
response to ATP (GO:0033198)	1/14	0.104497	0.329712	0	0	9.77811	22.0848	P2RX7
regulation of cation channel activity (GO:2001257)	2/71	0.10725	0.329712	0	0	3.6978	8.2557	CACNB4;KCNAB1
skeletal system development (GO:0001501)	3/146	0.107673	0.329712	0	0	2.68368	5.98099	ZBTB16;COL12A1;COL19A1
apoptotic process (GO:0006915)	4/231	0.108975	0.329712	0	0	2.25919	5.0078	NGFR;FAP;ZBTB16;ELMO1
negative regulation of cysteine-type endopeptidase activity (GO:2000117)	2/72	0.109769	0.329712	0	0	3.64479	8.05273	NGFR;TNFRSF1B
cell-cell junction organization (GO:0045216)	2/72	0.109769	0.329712	0	0	3.64479	8.05273	CADM3;CADM2
glycoprotein biosynthetic process (GO:0009101)	2/72	0.109769	0.329712	0	0	3.64479	8.05273	B3GNT7;DDOST
Rho protein signal transduction (GO:0007266)	2/72	0.109769	0.329712	0	0	3.64479	8.05273	NGFR;AGTR1
regulation of signal transduction (GO:0009966)	4/233	0.111529	0.329712	0	0	2.23923	4.91169	SAMD5;NTRK2;NTRK3;EPHB1
positive regulation of acute inflammatory response (GO:0002675)	1/15	0.111531	0.329712	0	0	9.07921	19.9148	PTGER3
regulation of delayed rectifier potassium channel activity (GO:1902259)	1/15	0.111531	0.329712	0	0	9.07921	19.9148	KCNAB1
retinoic acid metabolic process (GO:0042573)	1/15	0.111531	0.329712	0	0	9.07921	19.9148	ALDH1A3
sodium ion import across plasma membrane (GO:0098719)	1/15	0.111531	0.329712	0	0	9.07921	19.9148	SLC9A9
vitamin D metabolic process (GO:0042359)	1/15	0.111531	0.329712	0	0	9.07921	19.9148	GC
positive regulation of membrane protein ectodomain proteolysis (GO:0051044)	1/15	0.111531	0.329712	0	0	9.07921	19.9148	TNFRSF1B
positive regulation of glycolytic process (GO:0045821)	1/15	0.111531	0.329712	0	0	9.07921	19.9148	P2RX7
phototransduction, visible light (GO:0007603)	1/15	0.111531	0.329712	0	0	9.07921	19.9148	GNGT1
positive regulation of coenzyme metabolic process (GO:0051197)	1/15	0.111531	0.329712	0	0	9.07921	19.9148	P2RX7
negative regulation of insulin secretion (GO:0046676)	1/15	0.111531	0.329712	0	0	9.07921	19.9148	KCNB1
sodium ion import (GO:0097369)	1/15	0.111531	0.329712	0	0	9.07921	19.9148	SLC9A9
negative regulation of coagulation (GO:0050819)	1/15	0.111531	0.329712	0	0	9.07921	19.9148	CD34
negative regulation of protein processing (GO:0010955)	1/15	0.111531	0.329712	0	0	9.07921	19.9148	LRRK2
mitochondrion localization (GO:0051646)	1/15	0.111531	0.329712	0	0	9.07921	19.9148	LRRK2
sulfate transport (GO:0008272)	1/15	0.111531	0.329712	0	0	9.07921	19.9148	SLC26A9
lymphocyte differentiation (GO:0030098)	2/73	0.112304	0.329712	0	0	3.59328	7.85687	VCAM1;IKZF1
chloride transport (GO:0006821)	2/73	0.112304	0.329712	0	0	3.59328	7.85687	ANO1;SLC26A9
glucose homeostasis (GO:0042593)	2/74	0.114854	0.329712	0	0	3.54319	7.66779	NGFR;KCNB1
C-terminal protein lipidation (GO:0006501)	2/75	0.117419	0.329712	0	0	3.49448	7.48519	NTNG2;NEGR1
regulation of actin nucleation (GO:0051125)	1/16	0.118511	0.329712	0	0	8.4735	18.0719	SCIN
regulation of systemic arterial blood pressure by hormone (GO:0001990)	1/16	0.118511	0.329712	0	0	8.4735	18.0719	AGTR1
positive regulation of secretion (GO:0051047)	1/16	0.118511	0.329712	0	0	8.4735	18.0719	SCIN
positive regulation of cardiac muscle tissue growth (GO:0055023)	1/16	0.118511	0.329712	0	0	8.4735	18.0719	PIM1
regulation of membrane depolarization (GO:0003254)	1/16	0.118511	0.329712	0	0	8.4735	18.0719	LRRK2
negative regulation of peptide hormone secretion (GO:0090278)	1/16	0.118511	0.329712	0	0	8.4735	18.0719	KCNB1
positive regulation of regulated secretory pathway (GO:1903307)	1/16	0.118511	0.329712	0	0	8.4735	18.0719	KCNB1
leukocyte tethering or rolling (GO:0050901)	1/16	0.118511	0.329712	0	0	8.4735	18.0719	VCAM1
phosphatidylinositol acyl-chain remodeling (GO:0036149)	1/16	0.118511	0.329712	0	0	8.4735	18.0719	PLA2G16
regulation of stem cell proliferation (GO:0072091)	1/16	0.118511	0.329712	0	0	8.4735	18.0719	LRRK2
leukocyte adhesion to vascular endothelial cell (GO:0061756)	1/16	0.118511	0.329712	0	0	8.4735	18.0719	VCAM1
guanosine-containing compound metabolic process (GO:1901068)	1/16	0.118511	0.329712	0	0	8.4735	18.0719	LRRK2
extracellular matrix assembly (GO:0085029)	1/16	0.118511	0.329712	0	0	8.4735	18.0719	HAS3
regulation of energy homeostasis (GO:2000505)	1/16	0.118511	0.329712	0	0	8.4735	18.0719	NR4A3
positive regulation of cardiac muscle hypertrophy (GO:0010613)	1/16	0.118511	0.329712	0	0	8.4735	18.0719	NR4A3
linoleic acid metabolic process (GO:0043651)	1/16	0.118511	0.329712	0	0	8.4735	18.0719	GSTA1
regulation of glucose transport (GO:0010827)	1/16	0.118511	0.329712	0	0	8.4735	18.0719	NR4A3
positive regulation of macrophage derived foam cell differentiation (GO:0010744)	1/16	0.118511	0.329712	0	0	8.4735	18.0719	AGTR1
neuron apoptotic process (GO:0051402)	1/16	0.118511	0.329712	0	0	8.4735	18.0719	NGFR
dendritic spine morphogenesis (GO:0060997)	1/16	0.118511	0.329712	0	0	8.4735	18.0719	EPHB1
hemopoiesis (GO:0030097)	2/76	0.119998	0.33292	0	0	3.44708	7.30876	ZBTB16;CD34
anterograde trans-synaptic signaling (GO:0098916)	4/240	0.120674	0.333158	0	0	2.17204	4.59313	GRIN2A;CACNB4;PENK;PMP22
positive regulation of cytoskeleton organization (GO:0051495)	2/77	0.122592	0.333158	0	0	3.40095	7.13823	P2RX7;NTRK3
extracellular matrix disassembly (GO:0022617)	2/78	0.125199	0.333158	0	0	3.35603	6.97332	ELN;KLK7
regulation of tissue remodeling (GO:0034103)	1/17	0.125436	0.333158	0	0	7.94351	16.4904	GPNMB
embryo development ending in birth or egg hatching (GO:0009792)	1/17	0.125436	0.333158	0	0	7.94351	16.4904	RAI2
response to purine-containing compound (GO:0014074)	1/17	0.125436	0.333158	0	0	7.94351	16.4904	P2RX7
positive regulation of G-protein coupled receptor protein signaling pathway (GO:0045745)	1/17	0.125436	0.333158	0	0	7.94351	16.4904	LRRK2
positive regulation of natural killer cell mediated cytotoxicity (GO:0045954)	1/17	0.125436	0.333158	0	0	7.94351	16.4904	CADM3
positive regulation of fatty acid metabolic process (GO:0045923)	1/17	0.125436	0.333158	0	0	7.94351	16.4904	NR4A3
regulation of synaptic vesicle exocytosis (GO:2000300)	1/17	0.125436	0.333158	0	0	7.94351	16.4904	LRRK2
neurotrophin signaling pathway (GO:0038179)	1/17	0.125436	0.333158	0	0	7.94351	16.4904	NGFR
gastrulation (GO:0007369)	1/17	0.125436	0.333158	0	0	7.94351	16.4904	NR4A3
positive chemotaxis (GO:0050918)	1/17	0.125436	0.333158	0	0	7.94351	16.4904	GPNMB
positive regulation of cartilage development (GO:0061036)	1/17	0.125436	0.333158	0	0	7.94351	16.4904	ZBTB16
regulation of myelination (GO:0031641)	1/17	0.125436	0.333158	0	0	7.94351	16.4904	NCMAP
positive regulation of stem cell proliferation (GO:2000648)	1/17	0.125436	0.333158	0	0	7.94351	16.4904	LTBP2
cation transport (GO:0006812)	2/79	0.12782	0.337688	0	0	3.31227	6.8138	P2RX7;ANO1
activation of cysteine-type endopeptidase activity involved in apoptotic process (GO:0006919)	2/79	0.12782	0.337688	0	0	3.31227	6.8138	NGFR;CNTN1
regulation of ERK1 and ERK2 cascade (GO:0070372)	4/247	0.130133	0.341394	0	0	2.10872	4.3001	NTRK2;GPNMB;NTRK3;EPHB1
negative regulation of microtubule depolymerization (GO:0007026)	1/18	0.132307	0.341394	0	0	7.47587	15.1209	NAV3
regulation of cardiac muscle cell proliferation (GO:0060043)	1/18	0.132307	0.341394	0	0	7.47587	15.1209	PIM1
homologous chromosome segregation (GO:0045143)	1/18	0.132307	0.341394	0	0	7.47587	15.1209	RNF212
response to nutrient levels (GO:0031667)	1/18	0.132307	0.341394	0	0	7.47587	15.1209	KCNB1
positive regulation of actin cytoskeleton reorganization (GO:2000251)	1/18	0.132307	0.341394	0	0	7.47587	15.1209	NTRK3
calcium-mediated signaling using intracellular calcium source (GO:0035584)	1/18	0.132307	0.341394	0	0	7.47587	15.1209	VCAM1
positive regulation of carbohydrate metabolic process (GO:0045913)	1/18	0.132307	0.341394	0	0	7.47587	15.1209	P2RX7
response to organophosphorus (GO:0046683)	1/18	0.132307	0.341394	0	0	7.47587	15.1209	P2RX7
regulation of anatomical structure morphogenesis (GO:0022603)	2/82	0.135757	0.344697	0	0	3.18758	6.36524	GPNMB;LRRK2
C-terminal protein amino acid modification (GO:0018410)	2/82	0.135757	0.344697	0	0	3.18758	6.36524	NTNG2;NEGR1
positive regulation of homeostatic process (GO:0032846)	2/83	0.138427	0.344697	0	0	3.14807	6.22502	P2RX7;ANO1
protein import into mitochondrial matrix (GO:0030150)	1/19	0.139125	0.344697	0	0	7.06019	13.9254	TOMM7
regulation of protein kinase A signaling (GO:0010738)	1/19	0.139125	0.344697	0	0	7.06019	13.9254	LRRK2
negative regulation of lymphocyte activation (GO:0051250)	1/19	0.139125	0.344697	0	0	7.06019	13.9254	GPNMB
negative regulation of phosphate metabolic process (GO:0045936)	1/19	0.139125	0.344697	0	0	7.06019	13.9254	CDKN2C
positive regulation of blood coagulation (GO:0030194)	1/19	0.139125	0.344697	0	0	7.06019	13.9254	CNTN1
calcium ion transport into cytosol (GO:0060402)	1/19	0.139125	0.344697	0	0	7.06019	13.9254	GRIN2A
positive regulation of phospholipase activity (GO:0010518)	1/19	0.139125	0.344697	0	0	7.06019	13.9254	AGTR1
positive regulation of pri-miRNA transcription from RNA polymerase II promoter (GO:1902895)	1/19	0.139125	0.344697	0	0	7.06019	13.9254	NGFR
aspartate family amino acid catabolic process (GO:0009068)	1/19	0.139125	0.344697	0	0	7.06019	13.9254	CRYM
Rac protein signal transduction (GO:0016601)	1/19	0.139125	0.344697	0	0	7.06019	13.9254	ELMO1
positive regulation of oxidoreductase activity (GO:0051353)	1/19	0.139125	0.344697	0	0	7.06019	13.9254	AGTR1
regulation of mitochondrial fission (GO:0090140)	1/19	0.139125	0.344697	0	0	7.06019	13.9254	LRRK2
response to interferon-beta (GO:0035456)	1/19	0.139125	0.344697	0	0	7.06019	13.9254	XAF1
activation of GTPase activity (GO:0090630)	2/84	0.141109	0.347095	0	0	3.10952	6.08913	SGSM1;NTRK3
neuron projection development (GO:0031175)	3/167	0.144104	0.347095	0	0	2.33754	4.52834	LRRK2;EPHB1;DCLK1
regulation of endoplasmic reticulum stress-induced intrinsic apoptotic signaling pathway (GO:1902235)	1/20	0.145889	0.347095	0	0	6.68826	12.8743	LRRK2
hydrogen peroxide metabolic process (GO:0042743)	1/20	0.145889	0.347095	0	0	6.68826	12.8743	MAOB
negative regulation of intracellular protein transport (GO:0090317)	1/20	0.145889	0.347095	0	0	6.68826	12.8743	LRRK2
synapsis (GO:0007129)	1/20	0.145889	0.347095	0	0	6.68826	12.8743	RNF212
embryonic digestive tract development (GO:0048566)	1/20	0.145889	0.347095	0	0	6.68826	12.8743	CXCL8
dorsal/ventral pattern formation (GO:0009953)	1/20	0.145889	0.347095	0	0	6.68826	12.8743	DSCAML1
eye morphogenesis (GO:0048592)	1/20	0.145889	0.347095	0	0	6.68826	12.8743	ALDH1A3
dopamine metabolic process (GO:0042417)	1/20	0.145889	0.347095	0	0	6.68826	12.8743	MAOB
regulation of fibroblast growth factor receptor signaling pathway (GO:0040036)	1/20	0.145889	0.347095	0	0	6.68826	12.8743	FGFBP3
negative regulation of protein depolymerization (GO:1901880)	1/20	0.145889	0.347095	0	0	6.68826	12.8743	NAV3
positive regulation of cellular component biogenesis (GO:0044089)	2/87	0.14922	0.347095	0	0	2.99932	5.70571	HAS3;EPHB1
peptidyl-serine modification (GO:0018209)	3/170	0.149609	0.347095	0	0	2.2952	4.36026	LRRK2;DCLK1;GALNT8
regulation of protein phosphorylation (GO:0001932)	4/261	0.149931	0.347095	0	0	1.99242	3.78078	NTRK2;GPNMB;LRRK2;NTRK3
regulation of protein targeting to mitochondrion (GO:1903214)	2/88	0.151944	0.347095	0	0	2.96429	5.58544	LRRK2;TOMM7
hyaluronan metabolic process (GO:0030212)	1/21	0.152601	0.347095	0	0	6.35353	11.9442	HAS3
positive regulation of cellular component movement (GO:0051272)	1/21	0.152601	0.347095	0	0	6.35353	11.9442	TUBB2B
regulation of interleukin-2 production (GO:0032663)	1/21	0.152601	0.347095	0	0	6.35353	11.9442	NAV3
GTP metabolic process (GO:0046039)	1/21	0.152601	0.347095	0	0	6.35353	11.9442	LRRK2
positive regulation of leukocyte cell-cell adhesion (GO:1903039)	1/21	0.152601	0.347095	0	0	6.35353	11.9442	NR4A3
cellular response to hexose stimulus (GO:0071331)	1/21	0.152601	0.347095	0	0	6.35353	11.9442	KCNB1
mesoderm development (GO:0007498)	1/21	0.152601	0.347095	0	0	6.35353	11.9442	IKZF1
histone ubiquitination (GO:0016574)	1/21	0.152601	0.347095	0	0	6.35353	11.9442	UHRF1
negative regulation of macroautophagy (GO:0016242)	1/21	0.152601	0.347095	0	0	6.35353	11.9442	LRRK2
long-term synaptic potentiation (GO:0060291)	1/21	0.152601	0.347095	0	0	6.35353	11.9442	GRIN2A
regulation of cardiac muscle hypertrophy (GO:0010611)	1/21	0.152601	0.347095	0	0	6.35353	11.9442	NR4A3
phospholipid translocation (GO:0045332)	1/21	0.152601	0.347095	0	0	6.35353	11.9442	ATP10A
lipid catabolic process (GO:0016042)	1/21	0.152601	0.347095	0	0	6.35353	11.9442	PLA2G16
embryonic skeletal system development (GO:0048706)	1/21	0.152601	0.347095	0	0	6.35353	11.9442	DSCAML1
protein O-linked glycosylation via threonine (GO:0018243)	1/21	0.152601	0.347095	0	0	6.35353	11.9442	GALNT8
phosphatidylserine acyl-chain remodeling (GO:0036150)	1/21	0.152601	0.347095	0	0	6.35353	11.9442	PLA2G16
negative regulation of G-protein coupled receptor protein signaling pathway (GO:0045744)	1/21	0.152601	0.347095	0	0	6.35353	11.9442	CXCL8
embryonic skeletal system morphogenesis (GO:0048704)	1/21	0.152601	0.347095	0	0	6.35353	11.9442	DSCAML1
regulation of calcium ion transport into cytosol (GO:0010522)	1/22	0.15926	0.347095	0	0	6.05067	11.1164	P2RX7
regulation of microtubule depolymerization (GO:0031114)	1/22	0.15926	0.347095	0	0	6.05067	11.1164	NAV3
positive regulation of protein autophosphorylation (GO:0031954)	1/22	0.15926	0.347095	0	0	6.05067	11.1164	GPNMB
protein O-linked glycosylation via serine (GO:0018242)	1/22	0.15926	0.347095	0	0	6.05067	11.1164	GALNT8
regulation of membrane protein ectodomain proteolysis (GO:0051043)	1/22	0.15926	0.347095	0	0	6.05067	11.1164	TNFRSF1B
glutathione derivative biosynthetic process (GO:1901687)	1/22	0.15926	0.347095	0	0	6.05067	11.1164	GSTA1
regulation of catecholamine secretion (GO:0050433)	1/22	0.15926	0.347095	0	0	6.05067	11.1164	KCNB1
positive regulation of protein targeting to membrane (GO:0090314)	1/22	0.15926	0.347095	0	0	6.05067	11.1164	KCNB1
lipid translocation (GO:0034204)	1/22	0.15926	0.347095	0	0	6.05067	11.1164	ATP10A
negative regulation of response to endoplasmic reticulum stress (GO:1903573)	1/22	0.15926	0.347095	0	0	6.05067	11.1164	LRRK2
negative regulation of GTPase activity (GO:0034260)	1/22	0.15926	0.347095	0	0	6.05067	11.1164	LRRK2
negative regulation of cell cycle G1/S phase transition (GO:1902807)	1/22	0.15926	0.347095	0	0	6.05067	11.1164	GPNMB
peripheral nervous system development (GO:0007422)	1/22	0.15926	0.347095	0	0	6.05067	11.1164	PMP22
regulation of bone resorption (GO:0045124)	1/22	0.15926	0.347095	0	0	6.05067	11.1164	P2RX7
negative regulation of myeloid cell differentiation (GO:0045638)	1/22	0.15926	0.347095	0	0	6.05067	11.1164	ZBTB16
negative regulation of actin filament polymerization (GO:0030837)	1/22	0.15926	0.347095	0	0	6.05067	1900-01-11 02:47:37	SCIN
positive regulation of interleukin-10 production (GO:0032733)	1/22	0.15926	0.347095	0	0	6.05067	11.1164	CD34
glutathione derivative metabolic process (GO:1901685)	1/22	0.15926	0.347095	0	0	6.05067	11.1164	GSTA1
negative regulation of sprouting angiogenesis (GO:1903671)	1/22	0.15926	0.347095	0	0	6.05067	11.1164	NGFR
regulation of insulin secretion involved in cellular response to glucose stimulus (GO:0061178)	1/22	0.15926	0.347095	0	0	6.05067	11.1164	ANO1
triglyceride catabolic process (GO:0019433)	1/22	0.15926	0.347095	0	0	6.05067	11.1164	FABP5
positive regulation of cellular protein metabolic process (GO:0032270)	2/91	0.160175	0.347715	0	0	2.86394	5.24526	UHRF1;AGTR1
regulation of programmed cell death (GO:0043067)	4/268	0.160242	0.347715	0	0	1.9389	3.55026	NGFR;LRRK2;MAP3K8;TNFRSF1B
positive regulation of cellular metabolic process (GO:0031325)	2/92	0.162937	0.350007	0	0	2.83197	5.1383	UHRF1;AGTR1
cellular response to lipid (GO:0071396)	3/178	0.16461	0.350007	0	0	2.18939	3.95004	CXCL6;CXCL8;TNFRSF1B
protein phosphorylation (GO:0006468)	6/470	0.165426	0.350007	0	0	1.65954	2.98589	NTRK2;LRRK2;PIM1;MAP3K8;EPHB1;DCLK1
regulation of cysteine-type endopeptidase activity involved in apoptotic process (GO:0043281)	2/93	0.165708	0.350007	0	0	2.80071	5.03436	NGFR;TNFRSF1B
positive regulation of ATP metabolic process (GO:1903580)	1/23	0.165867	0.350007	0	0	5.77535	10.3758	P2RX7
cellular response to ammonium ion (GO:0071242)	1/23	0.165867	0.350007	0	0	5.77535	10.3758	LRRK2
regulation of dendritic spine morphogenesis (GO:0061001)	1/23	0.165867	0.350007	0	0	5.77535	10.3758	LRRK2
negative regulation of axonogenesis (GO:0050771)	1/23	0.165867	0.350007	0	0	5.77535	10.3758	NGFR
vitamin transport (GO:0051180)	1/23	0.165867	0.350007	0	0	5.77535	10.3758	GC
cellular response to amyloid-beta (GO:1904646)	1/23	0.165867	0.350007	0	0	5.77535	10.3758	NGFR
regulation of cell size (GO:0008361)	1/23	0.165867	0.350007	0	0	5.77535	10.3758	DEPTOR
peroxisome organization (GO:0007031)	1/23	0.165867	0.350007	0	0	5.77535	10.3758	PLA2G16
regulation of ion homeostasis (GO:2000021)	1/23	0.165867	0.350007	0	0	5.77535	10.3758	AGTR1
positive regulation of cell motility (GO:2000147)	3/179	0.166517	0.350635	0	0	2.17684	3.90233	GPNMB;NTRK3;CNTN1
cellular response to oxygen-containing compound (GO:1901701)	4/274	0.169282	0.354088	0	0	1.89523	3.36628	CXCL6;NR4A3;CXCL8;TNFRSF1B
positive regulation of microtubule polymerization (GO:0031116)	1/24	0.172422	0.354088	0	0	5.52397	9.71008	NAV3
dendritic spine organization (GO:0097061)	1/24	0.172422	0.354088	0	0	5.52397	9.71008	EPHB1
membrane protein intracellular domain proteolysis (GO:0031293)	1/24	0.172422	0.354088	0	0	5.52397	9.71008	NGFR
histone monoubiquitination (GO:0010390)	1/24	0.172422	0.354088	0	0	5.52397	9.71008	UHRF1
negative regulation of G1/S transition of mitotic cell cycle (GO:2000134)	1/24	0.172422	0.354088	0	0	5.52397	9.71008	GPNMB
camera-type eye development (GO:0043010)	1/24	0.172422	0.354088	0	0	5.52397	9.71008	ALDH1A3
negative regulation of cyclin-dependent protein serine/threonine kinase activity (GO:0045736)	1/24	0.172422	0.354088	0	0	5.52397	9.71008	CDKN2C
positive regulation of microtubule polymerization or depolymerization (GO:0031112)	1/24	0.172422	0.354088	0	0	5.52397	9.71008	NAV3
actin nucleation (GO:0045010)	1/24	0.172422	0.354088	0	0	5.52397	9.71008	SCIN
negative regulation of T cell proliferation (GO:0042130)	1/24	0.172422	0.354088	0	0	5.52397	9.71008	GPNMB
negative regulation of oxidative stress-induced cell death (GO:1903202)	1/24	0.172422	0.354088	0	0	5.52397	9.71008	LRRK2
regulation of cell death (GO:0010941)	2/96	0.174068	0.354296	0	0	2.71091	4.73951	LRRK2;EPHB1
positive regulation of protein metabolic process (GO:0051247)	2/96	0.174068	0.354296	0	0	2.71091	4.73951	UHRF1;AGTR1
positive regulation of intracellular signal transduction (GO:1902533)	6/479	0.175653	0.354296	0	0	1.62721	2.83011	NGFR;NTRK2;NTRK3;CNTN1;TNFRSF1B;EPHB1
positive regulation of neuron projection development (GO:0010976)	2/97	0.17687	0.354296	0	0	2.68224	4.64655	NGFR;NTRK2
negative regulation of wound healing (GO:0061045)	1/25	0.178926	0.354296	0	0	5.29354	9.10901	CD34
regulation of apoptotic signaling pathway (GO:2001233)	1/25	0.178926	0.354296	0	0	5.29354	9.10901	DEPTOR
regulation of potassium ion transmembrane transporter activity (GO:1901016)	1/25	0.178926	0.354296	0	0	5.29354	9.10901	KCNAB1
regulation of voltage-gated calcium channel activity (GO:1901385)	1/25	0.178926	0.354296	0	0	5.29354	9.10901	CACNB4
cyclic nucleotide metabolic process (GO:0009187)	1/25	0.178926	0.354296	0	0	5.29354	9.10901	PDE8B
inorganic cation import across plasma membrane (GO:0098659)	1/25	0.178926	0.354296	0	0	5.29354	9.10901	SLC9A9
positive regulation of Rho protein signal transduction (GO:0035025)	1/25	0.178926	0.354296	0	0	5.29354	9.10901	LPAR4
response to amyloid-beta (GO:1904645)	1/25	0.178926	0.354296	0	0	5.29354	9.10901	NGFR
regulation of interleukin-10 production (GO:0032653)	1/25	0.178926	0.354296	0	0	5.29354	9.10901	CD34
regulation of nervous system development (GO:0051960)	1/25	0.178926	0.354296	0	0	5.29354	9.10901	LRRK2
response to alcohol (GO:0097305)	1/25	0.178926	0.354296	0	0	5.29354	9.10901	GRIN2A
positive regulation of glucose transport (GO:0010828)	1/25	0.178926	0.354296	0	0	5.29354	9.10901	NR4A3
positive regulation of interleukin-1 beta secretion (GO:0050718)	1/25	0.178926	0.354296	0	0	5.29354	9.10901	P2RX7
modulation of excitatory postsynaptic potential (GO:0098815)	1/25	0.178926	0.354296	0	0	5.29354	9.10901	LRRK2
positive regulation of synapse assembly (GO:0051965)	1/26	0.18538	0.362747	0	0	5.08154	8.56416	EPHB1
cytoskeleton-dependent intracellular transport (GO:0030705)	1/26	0.18538	0.362747	0	0	5.08154	8.56416	KIF1A
fat-soluble vitamin metabolic process (GO:0006775)	1/26	0.18538	0.362747	0	0	5.08154	8.56416	GC
regulation of pri-miRNA transcription from RNA polymerase II promoter (GO:1902893)	1/26	0.18538	0.362747	0	0	5.08154	8.56416	NGFR
phosphatidylethanolamine acyl-chain remodeling (GO:0036152)	1/26	0.18538	0.362747	0	0	5.08154	8.56416	PLA2G16
regulation of rhodopsin mediated signaling pathway (GO:0022400)	1/26	0.18538	0.362747	0	0	5.08154	8.56416	GNGT1
protein processing (GO:0016485)	2/101	0.188147	0.363148	0	0	2.57335	4.29886	C1R;CNTN1
regulation of apoptotic process (GO:0042981)	9/815	0.191754	0.363148	0	0	1.4363	2.37211	NGFR;NTRK2;SCIN;NTRK3;PIM1;FAIM2;MAP3K8;TNFRSF1B;EPHB1
regulation of calcium ion transmembrane transporter activity (GO:1901019)	1/27	0.191783	0.363148	0	0	4.88585	8.06844	CACNB4
phosphatidylcholine acyl-chain remodeling (GO:0036151)	1/27	0.191783	0.363148	0	0	4.88585	8.06844	PLA2G16
negative regulation of osteoblast differentiation (GO:0045668)	1/27	0.191783	0.363148	0	0	4.88585	8.06844	TWIST2
negative regulation of smooth muscle cell proliferation (GO:0048662)	1/27	0.191783	0.363148	0	0	4.88585	8.06844	OGN
negative regulation of synaptic transmission (GO:0050805)	1/27	0.191783	0.363148	0	0	4.88585	8.06844	LRRK2
leukocyte cell-cell adhesion (GO:0007159)	1/27	0.191783	0.363148	0	0	4.88585	8.06844	VCAM1
negative regulation of microtubule polymerization or depolymerization (GO:0031111)	1/27	0.191783	0.363148	0	0	4.88585	8.06844	NAV3
regulation of protein localization to nucleus (GO:1900180)	1/27	0.191783	0.363148	0	0	4.88585	8.06844	NGFR
phosphatidylserine metabolic process (GO:0006658)	1/27	0.191783	0.363148	0	0	4.88585	8.06844	PLA2G16
regulation of neurotransmitter secretion (GO:0046928)	1/27	0.191783	0.363148	0	0	4.88585	8.06844	LRRK2
regulation of protein targeting to membrane (GO:0090313)	1/27	0.191783	0.363148	0	0	4.88585	8.06844	KCNB1
cargo loading into vesicle (GO:0035459)	1/27	0.191783	0.363148	0	0	4.88585	8.06844	OTOR
regulation of blood vessel diameter (GO:0097746)	1/27	0.191783	0.363148	0	0	4.88585	8.06844	AGTR1
negative regulation of organelle assembly (GO:1902116)	1/27	0.191783	0.363148	0	0	4.88585	8.06844	LRRK2
cellular response to glucose stimulus (GO:0071333)	1/27	0.191783	0.363148	0	0	4.88585	8.06844	KCNB1
chemical synaptic transmission (GO:0007268)	4/289	0.192634	0.364067	0	0	1.79411	2.95483	GRIN2A;CACNB4;PENK;PMP22
proteolysis (GO:0006508)	4/291	0.195822	0.368034	0	0	1.78142	2.90469	CPB1;FAP;TMPRSS4;CNTN1
cellular response to tumor necrosis factor (GO:0071356)	3/194	0.195841	0.368034	0	0	2.00435	3.26799	NGFR;CXCL8;TNFRSF1B
positive regulation of cell differentiation (GO:0045597)	3/194	0.195841	0.368034	0	0	2.00435	3.26799	ZBTB16;AGTR1;CD34
regulation of vasculature development (GO:1901342)	1/28	0.198136	0.368178	0	0	4.70465	7.6159	GPNMB
negative regulation of homeostatic process (GO:0032845)	1/28	0.198136	0.368178	0	0	4.70465	7.6159	P2RX7
acute inflammatory response (GO:0002526)	1/28	0.198136	0.368178	0	0	4.70465	7.6159	CNTN1
positive regulation of sprouting angiogenesis (GO:1903672)	1/28	0.198136	0.368178	0	0	4.70465	7.6159	AGTR1
regulation of defense response to virus by virus (GO:0050690)	1/28	0.198136	0.368178	0	0	4.70465	7.6159	ELMO1
lytic vacuole organization (GO:0080171)	1/28	0.198136	0.368178	0	0	4.70465	7.6159	LRRK2
positive regulation of cellular component organization (GO:0051130)	2/106	0.202376	0.374305	0	0	2.44901	3.9126	HAS3;EPHB1
dicarboxylic acid transport (GO:0006835)	1/29	0.20444	0.374305	0	0	4.5364	7.20146	SLC26A9
regulation of macrophage derived foam cell differentiation (GO:0010743)	1/29	0.20444	0.374305	0	0	4.5364	7.20146	AGTR1
collagen fibril organization (GO:0030199)	1/29	0.20444	0.374305	0	0	4.5364	7.20146	COL12A1
regulation of vasoconstriction (GO:0019229)	1/29	0.20444	0.374305	0	0	4.5364	7.20146	AGTR1
positive regulation of myeloid cell differentiation (GO:0045639)	1/29	0.20444	0.374305	0	0	4.5364	7.20146	SCIN
positive regulation of interleukin-1 secretion (GO:0050716)	1/29	0.20444	0.374305	0	0	4.5364	7.20146	P2RX7
negative regulation of lymphocyte proliferation (GO:0050672)	1/29	0.20444	0.374305	0	0	4.5364	7.20146	GPNMB
positive regulation of epithelial cell proliferation (GO:0050679)	2/107	0.205237	0.374389	0	0	2.42556	3.84109	NR4A3;CNTN1
regulation of response to external stimulus (GO:0032101)	2/107	0.205237	0.374389	0	0	2.42556	3.84109	GNGT1;AGTR1
negative regulation of hydrolase activity (GO:0051346)	2/108	0.208103	0.37793	0	0	2.40256	3.77134	LRRK2;SLC7A14
regulation of actin cytoskeleton reorganization (GO:2000249)	1/30	0.210694	0.37793	0	0	4.37975	6.82081	NTRK3
negative regulation of cation channel activity (GO:2001258)	1/30	0.210694	0.37793	0	0	4.37975	6.82081	KCNAB1
negative regulation of endothelial cell proliferation (GO:0001937)	1/30	0.210694	0.37793	0	0	4.37975	6.82081	NGFR
connective tissue development (GO:0061448)	1/30	0.210694	0.37793	0	0	4.37975	6.82081	ZBTB16
acylglycerol catabolic process (GO:0046464)	1/30	0.210694	0.37793	0	0	4.37975	6.82081	FABP5
activation of protein kinase B activity (GO:0032148)	1/30	0.210694	0.37793	0	0	4.37975	6.82081	NTRK3
negative regulation of cell morphogenesis involved in differentiation (GO:0010771)	1/30	0.210694	0.37793	0	0	4.37975	6.82081	NGFR
regulation of cation transmembrane transport (GO:1904062)	1/30	0.210694	0.37793	0	0	4.37975	6.82081	KCNAB1
positive regulation of cysteine-type endopeptidase activity involved in apoptotic process (GO:0043280)	2/109	0.210973	0.37793	0	0	2.37998	3.70331	NGFR;CNTN1
negative regulation of cytokine production (GO:0001818)	2/110	0.213847	0.381008	0	0	2.35783	3.63693	NAV3;GPNMB
positive regulation of interleukin-1 beta production (GO:0032731)	1/31	0.216899	0.381008	0	0	4.23355	6.47023	P2RX7
regulation of dendritic spine development (GO:0060998)	1/31	0.216899	0.381008	0	0	4.23355	6.47023	LRRK2
positive regulation of insulin secretion (GO:0032024)	1/31	0.216899	0.381008	0	0	4.23355	6.47023	ANO1
negative regulation of tumor necrosis factor superfamily cytokine production (GO:1903556)	1/31	0.216899	0.381008	0	0	4.23355	6.47023	CD34
regulation of glucose import (GO:0046324)	1/31	0.216899	0.381008	0	0	4.23355	6.47023	NGFR
lysosome organization (GO:0007040)	1/31	0.216899	0.381008	0	0	4.23355	6.47023	LRRK2
skeletal system morphogenesis (GO:0048705)	1/31	0.216899	0.381008	0	0	4.23355	6.47023	DSCAML1
positive regulation of bone mineralization (GO:0030501)	1/31	0.216899	0.381008	0	0	4.23355	6.47023	P2RX7
negative regulation of extrinsic apoptotic signaling pathway via death domain receptors (GO:1902042)	1/31	0.216899	0.381008	0	0	4.23355	6.47023	FAIM2
regulation of protein autophosphorylation (GO:0031952)	1/31	0.216899	0.381008	0	0	4.23355	6.47023	GPNMB
positive regulation of developmental process (GO:0051094)	2/113	0.22249	0.38772	0	0	2.29375	3.44722	ZBTB16;CD34
positive regulation of calcium ion transport into cytosol (GO:0010524)	1/32	0.223056	0.38772	0	0	4.09677	6.14652	P2RX7
endodermal cell differentiation (GO:0035987)	1/32	0.223056	0.38772	0	0	4.09677	6.14652	COL12A1
purine ribonucleoside triphosphate metabolic process (GO:0009205)	1/32	0.223056	0.38772	0	0	4.09677	6.14652	LRRK2
regulation of nitric oxide biosynthetic process (GO:0045428)	1/32	0.223056	0.38772	0	0	4.09677	6.14652	CD34
regulation of potassium ion transmembrane transport (GO:1901379)	1/32	0.223056	0.38772	0	0	4.09677	6.14652	KCNAB1
protein O-linked glycosylation (GO:0006493)	2/115	0.228268	0.391506	0	0	2.25293	3.3281	B3GNT7;GALNT8
epithelium development (GO:0060429)	2/115	0.228268	0.391506	0	0	2.25293	3.3281	GSTA1;CD34
positive regulation of biomineral tissue development (GO:0070169)	1/33	0.229165	0.391506	0	0	3.96855	5.84692	P2RX7
activation of MAPKK activity (GO:0000186)	1/33	0.229165	0.391506	0	0	3.96855	5.84692	LRRK2
oligosaccharide biosynthetic process (GO:0009312)	1/33	0.229165	0.391506	0	0	3.96855	5.84692	GALNT8
negative regulation of mitochondrion organization (GO:0010823)	1/33	0.229165	0.391506	0	0	3.96855	5.84692	LRRK2
positive regulation of calcium ion transport (GO:0051928)	1/33	0.229165	0.391506	0	0	3.96855	5.84692	P2RX7
regulation of autophagosome assembly (GO:2000785)	1/33	0.229165	0.391506	0	0	3.96855	5.84692	LRRK2
cellular glucose homeostasis (GO:0001678)	1/33	0.229165	0.391506	0	0	3.96855	5.84692	KCNB1
positive regulation of organelle organization (GO:0010638)	1/33	0.229165	0.391506	0	0	3.96855	5.84692	P2RX7
activation of MAPK activity (GO:0000187)	2/117	0.234057	0.399123	0	0	2.21352	3.21446	LRRK2;NTRK3
negative regulation of T cell activation (GO:0050868)	1/34	0.235226	0.399123	0	0	3.8481	5.569	GPNMB
regulation of interleukin-1 beta secretion (GO:0050706)	1/34	0.235226	0.399123	0	0	3.8481	5.569	P2RX7
cellular macromolecular complex assembly (GO:0034622)	1/34	0.235226	0.399123	0	0	3.8481	5.569	OTOR
regulation of cell migration (GO:0030334)	4/316	0.236941	0.401126	0	0	1.63658	2.35659	NAV3;GPNMB;NTRK3;CNTN1
regulation of neuron projection development (GO:0010975)	2/119	0.239854	0.401126	0	0	2.17546	3.10596	NGFR;NTRK2
regulation of cyclin-dependent protein kinase activity (GO:1904029)	1/35	0.24124	0.401126	0	0	3.73473	5.31065	CDKN2C
regulation of microtubule polymerization (GO:0031113)	1/35	0.24124	0.401126	0	0	3.73473	5.31065	NAV3
regulation of synapse assembly (GO:0051963)	1/35	0.24124	0.401126	0	0	3.73473	5.31065	EPHB1
erythrocyte differentiation (GO:0030218)	1/35	0.24124	0.401126	0	0	3.73473	5.31065	IKZF1
regulation of mitochondrial membrane potential (GO:0051881)	1/35	0.24124	0.401126	0	0	3.73473	5.31065	LRRK2
regulation of ion transmembrane transport (GO:0034765)	1/35	0.24124	0.401126	0	0	3.73473	5.31065	P2RX7
endothelial cell migration (GO:0043542)	1/35	0.24124	0.401126	0	0	3.73473	5.31065	FAP
positive regulation of ATPase activity (GO:0032781)	1/35	0.24124	0.401126	0	0	3.73473	5.31065	UHRF1
membrane protein proteolysis (GO:0033619)	1/35	0.24124	0.401126	0	0	3.73473	5.31065	NGFR
negative regulation of tumor necrosis factor production (GO:0032720)	1/35	0.24124	0.401126	0	0	3.73473	5.31065	CD34
enzyme linked receptor protein signaling pathway (GO:0007167)	2/120	0.242755	0.402316	0	0	2.15692	3.05355	NTRK3;CLNK
negative regulation of cellular process (GO:0048523)	6/534	0.243185	0.402316	0	0	1.45357	2.05524	SCIN;CXCL8;CDKN2C;GPNMB;CXCL1;CD34
ion transmembrane transport (GO:0034220)	3/219	0.247118	0.402316	0	0	1.77011	2.47442	P2RX7;ANO1;ATP10A
regulation of potassium ion transport (GO:0043266)	1/36	0.247206	0.402316	0	0	3.62784	5.07002	KCNAB1
epithelial cell migration (GO:0010631)	1/36	0.247206	0.402316	0	0	3.62784	5.07002	FAP
carbohydrate biosynthetic process (GO:0016051)	1/36	0.247206	0.402316	0	0	3.62784	5.07002	GALNT8
acylglycerol metabolic process (GO:0006639)	1/36	0.247206	0.402316	0	0	3.62784	5.07002	PLA2G16
endoderm formation (GO:0001706)	1/36	0.247206	0.402316	0	0	3.62784	5.07002	COL12A1
negative regulation of blood coagulation (GO:0030195)	1/36	0.247206	0.402316	0	0	3.62784	5.07002	CD34
calcium ion transmembrane import into cytosol (GO:0097553)	1/36	0.247206	0.402316	0	0	3.62784	5.07002	GRIN2A
regulation of blood circulation (GO:1903522)	1/36	0.247206	0.402316	0	0	3.62784	5.07002	AGTR1
regulation of cysteine-type endopeptidase activity (GO:2000116)	1/36	0.247206	0.402316	0	0	3.62784	5.07002	NGFR
plasma membrane organization (GO:0007009)	1/36	0.247206	0.402316	0	0	3.62784	5.07002	P2RX7
positive regulation of cell migration (GO:0030335)	3/221	0.251315	0.407919	0	0	1.75369	2.42194	GPNMB;NTRK3;CNTN1
tumor necrosis factor-mediated signaling pathway (GO:0033209)	2/123	0.251468	0.407919	0	0	2.10312	2.90323	NGFR;TNFRSF1B
protein monoubiquitination (GO:0006513)	1/37	0.253126	0.409276	0	0	3.52689	4.84547	UHRF1
positive regulation of smooth muscle cell proliferation (GO:0048661)	1/37	0.253126	0.409276	0	0	3.52689	4.84547	NR4A3
organic anion transport (GO:0015711)	2/124	0.254375	0.410627	0	0	2.08577	2.85532	CA9;SLC26A9
Ras protein signal transduction (GO:0007265)	3/223	0.255523	0.411814	0	0	1.73757	2.37082	NGFR;ELMO1;AGTR1
homotypic cell-cell adhesion (GO:0034109)	1/38	0.259	0.416071	0	0	3.43139	4.63556	MEGF11
regulation of ossification (GO:0030278)	1/38	0.259	0.416071	0	0	3.43139	4.63556	ZBTB16
cellular protein modification process (GO:0006464)	10/1001	0.261677	0.419695	0	0	1.2941	1.73492	B3GNT7;ZBTB16;LRRK2;PENK;PIM1;SPARCL1;MAP3K8;CHRDL1;DCLK1;DDOST
protein lipidation (GO:0006497)	2/127	0.263098	0.421295	0	0	2.03541	2.71773	NTNG2;NEGR1
positive regulation of fat cell differentiation (GO:0045600)	1/39	0.264828	0.42203	0	0	3.34092	4.439	ZBTB16
positive regulation of reactive oxygen species metabolic process (GO:2000379)	1/39	0.264828	0.42203	0	0	3.34092	4.439	AGTR1
regulation of extrinsic apoptotic signaling pathway via death domain receptors (GO:1902041)	1/39	0.264828	0.42203	0	0	3.34092	4.439	FAIM2
regulation of protein processing (GO:0070613)	2/128	0.266006	0.423231	0	0	2.01915	2.67383	C1R;LRRK2
negative regulation of TOR signaling (GO:0032007)	1/40	0.27061	0.427144	0	0	3.2551	4.25465	DEPTOR
sensory organ development (GO:0007423)	1/40	0.27061	0.427144	0	0	3.2551	4.25465	CHRDL1
regulation of intracellular transport (GO:0032386)	1/40	0.27061	0.427144	0	0	3.2551	4.25465	LRRK2
positive regulation of Ras protein signal transduction (GO:0046579)	1/40	0.27061	0.427144	0	0	3.2551	4.25465	LPAR4
negative regulation of cytokine secretion (GO:0050710)	1/40	0.27061	0.427144	0	0	3.2551	4.25465	CD34
protein glycosylation (GO:0006486)	2/130	0.271823	0.42838	0	0	1.9874	2.58879	B3GNT7;DDOST
cellular response to peptide (GO:1901653)	1/41	0.276348	0.431288	0	0	3.17356	4.0815	NGFR
regulation of calcium-mediated signaling (GO:0050848)	1/41	0.276348	0.431288	0	0	3.17356	4.0815	LRRK2
regulation of stress-activated MAPK cascade (GO:0032872)	1/41	0.276348	0.431288	0	0	3.17356	4.0815	EPHB1
calcium-dependent cell-cell adhesion via plasma membrane cell adhesion molecules (GO:0016339)	1/41	0.276348	0.431288	0	0	3.17356	4.0815	CDH23
negative regulation of proteolysis (GO:0045861)	1/41	0.276348	0.431288	0	0	3.17356	4.0815	LRRK2
negative regulation of cell projection organization (GO:0031345)	1/41	0.276348	0.431288	0	0	3.17356	4.0815	NGFR
activation of protein kinase activity (GO:0032147)	3/233	0.2767	0.431288	0	0	1.66118	2.13432	LRRK2;NTRK3;MAP3K8
protein targeting (GO:0006605)	2/133	0.280546	0.436599	0	0	1.94159	2.4678	TOMM7;LTBP2
positive regulation of protein localization to nucleus (GO:1900182)	1/42	0.28204	0.437557	0	0	3.096	3.91862	NGFR
negative regulation of protein secretion (GO:0050709)	1/42	0.28204	0.437557	0	0	3.096	3.91862	KCNB1
Fc receptor mediated stimulatory signaling pathway (GO:0002431)	2/135	0.286357	0.440826	0	0	1.9122	2.39124	NR4A3;ELMO1
eye development (GO:0001654)	1/43	0.287688	0.440826	0	0	3.02213	3.76521	CHRDL1
RNA catabolic process (GO:0006401)	1/43	0.287688	0.440826	0	0	3.02213	3.76521	STK31
protein transmembrane import into intracellular organelle (GO:0044743)	1/43	0.287688	0.440826	0	0	3.02213	3.76521	TOMM7
substantia nigra development (GO:0021762)	1/43	0.287688	0.440826	0	0	3.02213	3.76521	MAOB
nucleobase-containing compound catabolic process (GO:0034655)	1/43	0.287688	0.440826	0	0	3.02213	3.76521	STK31
digestive tract development (GO:0048565)	1/43	0.287688	0.440826	0	0	3.02213	3.76521	CXCL8
regulation of multicellular organismal development (GO:2000026)	1/43	0.287688	0.440826	0	0	3.02213	3.76521	PLA2G16
protein N-linked glycosylation via asparagine (GO:0018279)	1/44	0.293291	0.445982	0	0	2.9517	3.62052	DDOST
carboxylic acid biosynthetic process (GO:0046394)	1/44	0.293291	0.445982	0	0	2.9517	3.62052	HAS3
unsaturated fatty acid metabolic process (GO:0033559)	1/44	0.293291	0.445982	0	0	2.9517	3.62052	GSTA1
regulation of dendrite morphogenesis (GO:0048814)	1/44	0.293291	0.445982	0	0	2.9517	3.62052	LRRK2
regulation of T cell activation (GO:0050863)	1/44	0.293291	0.445982	0	0	2.9517	3.62052	GPNMB
plasma membrane bounded cell projection assembly (GO:0120031)	3/241	0.293768	0.446026	0	0	1.60469	1.96569	P2RX7;PMP22;EMP1
regulation of vesicle-mediated transport (GO:0060627)	2/138	0.295065	0.446633	0	0	1.86973	2.28212	SGSM1;LRRK2
response to cytokine (GO:0034097)	2/138	0.295065	0.446633	0	0	1.86973	2.28212	XAF1;DDOST
regulation of synaptic transmission, glutamatergic (GO:0051966)	1/45	0.298851	0.449631	0	0	2.88447	3.48389	LRRK2
protein complex subunit organization (GO:0071822)	1/45	0.298851	0.449631	0	0	2.88447	3.48389	COL12A1
peptidyl-asparagine modification (GO:0018196)	1/45	0.298851	0.449631	0	0	2.88447	3.48389	DDOST
negative regulation of ossification (GO:0030279)	1/45	0.298851	0.449631	0	0	2.88447	3.48389	TWIST2
regulation of G1/S transition of mitotic cell cycle (GO:2000045)	1/46	0.304368	0.453818	0	0	2.82023	3.35471	GPNMB
cartilage development (GO:0051216)	1/46	0.304368	0.453818	0	0	2.82023	3.35471	ZBTB16
aminoglycan biosynthetic process (GO:0006023)	1/46	0.304368	0.453818	0	0	2.82023	3.35471	B3GNT7
negative regulation of autophagy (GO:0010507)	1/46	0.304368	0.453818	0	0	2.82023	3.35471	LRRK2
regulation of DNA metabolic process (GO:0051052)	1/46	0.304368	0.453818	0	0	2.82023	3.35471	UHRF1
positive regulation of ion transport (GO:0043270)	1/46	0.304368	0.453818	0	0	2.82023	3.35471	P2RX7
post-translational protein modification (GO:0043687)	4/357	0.308011	0.458563	0	0	1.44346	1.69985	ZBTB16;PENK;SPARCL1;CHRDL1
response to glucose (GO:0009749)	1/47	0.309841	0.459229	0	0	2.75878	3.23245	KCNB1
negative regulation of cellular biosynthetic process (GO:0031327)	1/47	0.309841	0.459229	0	0	2.75878	3.23245	CD34
cellular response to heat (GO:0034605)	1/47	0.309841	0.459229	0	0	2.75878	3.23245	ANO1
transmembrane receptor protein serine/threonine kinase signaling pathway (GO:0007178)	2/144	0.312432	0.462381	0	0	1.79019	2.08265	LTBP2;CHRDL1
negative regulation of mitotic cell cycle (GO:0045930)	1/48	0.315272	0.463211	0	0	2.69995	3.1166	FAP
regulation of cell cycle arrest (GO:0071156)	1/48	0.315272	0.463211	0	0	2.69995	3.1166	FAP
cellular macromolecule catabolic process (GO:0044265)	1/48	0.315272	0.463211	0	0	2.69995	3.1166	STK31
regulation of mitochondrion organization (GO:0010821)	1/48	0.315272	0.463211	0	0	2.69995	3.1166	LRRK2
peptidyl-serine phosphorylation (GO:0018105)	2/145	0.315318	0.463211	0	0	1.77758	2.05163	LRRK2;DCLK1
protein autoubiquitination (GO:0051865)	1/49	0.32066	0.466925	0	0	2.64356	3.00672	UHRF1
protein heterooligomerization (GO:0051291)	1/49	0.32066	0.466925	0	0	2.64356	3.00672	IKZF1
establishment of protein localization to mitochondrion (GO:0072655)	1/49	0.32066	0.466925	0	0	2.64356	3.00672	TOMM7
glutathione metabolic process (GO:0006749)	1/49	0.32066	0.466925	0	0	2.64356	3.00672	GSTA1
antimicrobial humoral immune response mediated by antimicrobial peptide (GO:0061844)	1/49	0.32066	0.466925	0	0	2.64356	3.00672	CXCL6
regulation of reactive oxygen species metabolic process (GO:2000377)	1/49	0.32066	0.466925	0	0	2.64356	3.00672	AGTR1
regulated exocytosis (GO:0045055)	2/148	0.323962	0.471045	0	0	1.74079	1.96209	SCIN;TUBA4A
regulation of bone mineralization (GO:0030500)	1/50	0.326005	0.471265	0	0	2.58948	2.9024	P2RX7
neurogenesis (GO:0022008)	1/50	0.326005	0.471265	0	0	2.58948	2.9024	EPHB1
receptor internalization (GO:0031623)	1/50	0.326005	0.471265	0	0	2.58948	2.9024	CXCL8
blood circulation (GO:0008015)	1/50	0.326005	0.471265	0	0	2.58948	2.9024	ELN
positive regulation of programmed cell death (GO:0043068)	3/257	0.328076	0.473571	0	0	1.50238	1.67441	NGFR;SCIN;LRRK2
negative regulation of cell differentiation (GO:0045596)	2/150	0.329709	0.474552	0	0	1.71709	1.90519	ZBTB16;TWIST2
cellular response to interleukin-1 (GO:0071347)	2/150	0.329709	0.474552	0	0	1.71709	1.90519	CXCL8;MAP3K8
negative regulation of neuron projection development (GO:0010977)	1/51	0.33131	0.475482	0	0	2.53756	2.80325	NGFR
positive regulation of actin filament polymerization (GO:0030838)	1/51	0.33131	0.475482	0	0	2.53756	2.80325	SCIN
positive regulation of intracellular protein transport (GO:0090316)	2/152	0.335443	0.479579	0	0	1.69402	1.85038	KCNB1;TOMM7
neutrophil mediated immunity (GO:0002446)	5/487	0.336023	0.479579	0	0	1.32132	1.441	CXCL6;FABP5;CXCL1;TNFRSF1B;DDOST
positive regulation of proteolysis (GO:0045862)	1/52	0.336572	0.479579	0	0	2.48768	2.70894	TNFRSF1B
B cell differentiation (GO:0030183)	1/52	0.336572	0.479579	0	0	2.48768	2.70894	VCAM1
positive regulation of secretion by cell (GO:1903532)	1/52	0.336572	0.479579	0	0	2.48768	2.70894	KCNB1
positive regulation of phosphatidylinositol 3-kinase signaling (GO:0014068)	1/53	0.341794	0.486324	0	0	2.43972	2.61916	NTRK2
protein targeting to mitochondrion (GO:0006626)	1/54	0.346974	0.490194	0	0	2.39357	2.5336	TOMM7
action potential (GO:0001508)	1/54	0.346974	0.490194	0	0	2.39357	2.5336	KCNB1
negative regulation of supramolecular fiber organization (GO:1902904)	1/54	0.346974	0.490194	0	0	2.39357	2.5336	NAV3
negative regulation of cellular component organization (GO:0051129)	1/54	0.346974	0.490194	0	0	2.39357	2.5336	FAP
positive regulation of response to stimulus (GO:0048584)	1/54	0.346974	0.490194	0	0	2.39357	2.5336	ANO1
regulation of cellular catabolic process (GO:0031329)	1/55	0.352114	0.494572	0	0	2.34912	2.45201	LRRK2
positive regulation of cysteine-type endopeptidase activity (GO:2001056)	1/55	0.352114	0.494572	0	0	2.34912	2.45201	GRIN2A
long-chain fatty acid metabolic process (GO:0001676)	1/55	0.352114	0.494572	0	0	2.34912	2.45201	GSTA1
fat cell differentiation (GO:0045444)	1/55	0.352114	0.494572	0	0	2.34912	2.45201	NR4A3
axon guidance (GO:0007411)	2/158	0.352556	0.494572	0	0	1.62837	1.69765	NGFR;EPHB1
anion transport (GO:0006820)	1/56	0.357214	0.499699	0	0	2.30629	2.37414	SLC26A9
cellular defense response (GO:0006968)	1/56	0.357214	0.499699	0	0	2.30629	2.37414	CX3CR1
protein localization to membrane (GO:0072657)	2/160	0.358228	0.500414	0	0	1.60759	1.65033	KCNB1;SYNE3
phosphorylation (GO:0016310)	4/386	0.359578	0.500451	0	0	1.3319	1.3623	LRRK2;PIM1;MAP3K8;DCLK1
negative regulation of intracellular signal transduction (GO:1902532)	2/161	0.361057	0.500451	0	0	1.5974	1.6273	P2RX7;DEPTOR
regulation of glycolytic process (GO:0006110)	1/57	0.362274	0.500451	0	0	2.265	2.29977	P2RX7
regulation of neurogenesis (GO:0050767)	1/57	0.362274	0.500451	0	0	2.265	2.29977	LRRK2
positive regulation of cell death (GO:0010942)	1/57	0.362274	0.500451	0	0	2.265	2.29977	LRRK2
regulation of Rho protein signal transduction (GO:0035023)	1/57	0.362274	0.500451	0	0	2.265	2.29977	LPAR4
cellular respiration (GO:0045333)	1/57	0.362274	0.500451	0	0	2.265	2.29977	NR4A3
protein homotetramerization (GO:0051289)	1/57	0.362274	0.500451	0	0	2.265	2.29977	ALDH1A3
phospholipid transport (GO:0015914)	1/58	0.367295	0.505284	0	0	2.22515	2.22868	ATP10A
receptor metabolic process (GO:0043112)	1/58	0.367295	0.505284	0	0	2.22515	2.22868	CXCL8
ubiquitin-dependent ERAD pathway (GO:0030433)	1/58	0.367295	0.505284	0	0	2.22515	2.22868	RNF175
renal system development (GO:0072001)	1/59	0.372276	0.510094	0	0	2.18667	2.16069	AGTR1
regulation of extrinsic apoptotic signaling pathway (GO:2001236)	1/59	0.372276	0.510094	0	0	2.18667	2.16069	DEPTOR
regulation of mitotic cell cycle (GO:0007346)	2/165	0.372328	0.510094	0	0	1.55789	1.53916	PIM1;MAP3K8
MAPK cascade (GO:0000165)	3/278	0.373054	0.510387	0	0	1.38616	1.3668	GRIN2A;LRRK2;MAP3K8
positive regulation of protein binding (GO:0032092)	1/60	0.377218	0.51467	0	0	2.1495	2.09562	LRRK2
membrane lipid biosynthetic process (GO:0046467)	1/60	0.377218	0.51467	0	0	2.1495	2.09562	SPTLC3
mitochondrion organization (GO:0007005)	2/167	0.377933	0.514941	0	0	1.53885	1.49736	LRRK2;TOMM7
potassium ion transport (GO:0006813)	1/61	0.382122	0.517814	0	0	2.11357	2.03329	KCNAB1
regulation of vesicle fusion (GO:0031338)	1/61	0.382122	0.517814	0	0	2.11357	2.03329	SGSM1
positive regulation of T cell proliferation (GO:0042102)	1/61	0.382122	0.517814	0	0	2.11357	2.03329	VCAM1
regulation of tumor necrosis factor production (GO:0032680)	1/61	0.382122	0.517814	0	0	2.11357	2.03329	CD34
stress-activated MAPK cascade (GO:0051403)	1/62	0.386987	0.522275	0	0	2.07881	1.97355	MAP3K8
negative regulation of intrinsic apoptotic signaling pathway (GO:2001243)	1/62	0.386987	0.522275	0	0	2.07881	1.97355	LRRK2
cellular protein catabolic process (GO:0044257)	1/62	0.386987	0.522275	0	0	2.07881	1.97355	FAP
synapse assembly (GO:0007416)	1/63	0.391814	0.525231	0	0	2.04518	1.91627	DNER
oligosaccharide metabolic process (GO:0009311)	1/63	0.391814	0.525231	0	0	2.04518	1.91627	GALNT8
regulation of viral genome replication (GO:0045069)	1/63	0.391814	0.525231	0	0	2.04518	1.91627	CXCL8
negative regulation of dephosphorylation (GO:0035305)	1/63	0.391814	0.525231	0	0	2.04518	1.91627	SLC7A14
negative regulation of neuron apoptotic process (GO:0043524)	1/63	0.391814	0.525231	0	0	2.04518	1.91627	NTRK2
positive regulation of protein polymerization (GO:0032273)	1/64	0.396603	0.530224	0	0	2.01262	1.86131	NAV3
negative regulation of neuron differentiation (GO:0045665)	1/64	0.396603	0.530224	0	0	2.01262	1.86131	NGFR
cellular response to type I interferon (GO:0071357)	1/65	0.401355	0.533501	0	0	1.98107	1.80854	XAF1
positive regulation of protein modification by small protein conjugation or removal (GO:1903322)	1/65	0.401355	0.533501	0	0	1.98107	1.80854	LRRK2
type I interferon signaling pathway (GO:0060337)	1/65	0.401355	0.533501	0	0	1.98107	1.80854	XAF1
negative regulation of blood vessel morphogenesis (GO:2000181)	1/65	0.401355	0.533501	0	0	1.98107	1.80854	THBS2
positive regulation of gene expression (GO:0010628)	7/771	0.402258	0.533501	0	0	1.16538	1.06127	P2RX7;NTRK2;ZBTB16;NTRK3;HAS3;SLC26A9;CD34
vesicle-mediated transport (GO:0016192)	4/410	0.402268	0.533501	0	0	1.25162	1.13977	LRRK2;DNER;KIF1A;OTOR
positive regulation of MAP kinase activity (GO:0043406)	2/177	0.405639	0.534981	0	0	1.45018	1.30848	LRRK2;NTRK3
cellular response to light stimulus (GO:0071482)	1/66	0.40607	0.534981	0	0	1.95049	1.75784	GNGT1
purine ribonucleotide metabolic process (GO:0009150)	1/66	0.40607	0.534981	0	0	1.95049	1.75784	LRRK2
sphingolipid biosynthetic process (GO:0030148)	1/66	0.40607	0.534981	0	0	1.95049	1.75784	SPTLC3
positive regulation of cellular protein localization (GO:1903829)	1/66	0.40607	0.534981	0	0	1.95049	1.75784	NGFR
regulation of cyclin-dependent protein serine/threonine kinase activity (GO:0000079)	1/67	0.410748	0.537588	0	0	1.92084	1.70912	CDKN2C
positive regulation of synaptic transmission (GO:0050806)	1/67	0.410748	0.537588	0	0	1.92084	1.70912	GRIN2A
negative regulation of protein binding (GO:0032091)	1/67	0.410748	0.537588	0	0	1.92084	1.70912	LRRK2
positive regulation of autophagy (GO:0010508)	1/67	0.410748	0.537588	0	0	1.92084	1.70912	LRRK2
regulation of TOR signaling (GO:0032006)	1/67	0.410748	0.537588	0	0	1.92084	1.70912	DEPTOR
protein sumoylation (GO:0016925)	1/68	0.415389	0.54082	0	0	1.89208	1.66227	RNF212
negative regulation of phosphatase activity (GO:0010923)	1/68	0.415389	0.54082	0	0	1.89208	1.66227	SLC7A14
monocarboxylic acid biosynthetic process (GO:0072330)	1/68	0.415389	0.54082	0	0	1.89208	1.66227	ALDH1A3
positive regulation of T cell activation (GO:0050870)	1/68	0.415389	0.54082	0	0	1.89208	1.66227	VCAM1
organonitrogen compound biosynthetic process (GO:1901566)	2/181	0.416558	0.541635	0	0	1.41748	1.24133	SPTLC3;GSTA1
negative regulation of angiogenesis (GO:0016525)	1/69	0.419994	0.543971	0	0	1.86416	1.61719	THBS2
regulation of osteoblast differentiation (GO:0045667)	1/69	0.419994	0.543971	0	0	1.86416	1.61719	TWIST2
positive regulation of plasma membrane bounded cell projection assembly (GO:0120034)	1/69	0.419994	0.543971	0	0	1.86416	1.61719	P2RX7
phosphate-containing compound metabolic process (GO:0006796)	2/183	0.42198	0.544928	0	0	1.40168	1.20936	PLA2G16;LRRK2
phospholipid metabolic process (GO:0006644)	1/70	0.424563	0.544928	0	0	1.83705	1.57379	PLA2G16
stress-activated protein kinase signaling cascade (GO:0031098)	1/70	0.424563	0.544928	0	0	1.83705	1.57379	MAP3K8
neuropeptide signaling pathway (GO:0007218)	1/70	0.424563	0.544928	0	0	1.83705	1.57379	PENK
interferon-gamma-mediated signaling pathway (GO:0060333)	1/70	0.424563	0.544928	0	0	1.83705	1.57379	VCAM1
vascular endothelial growth factor receptor signaling pathway (GO:0048010)	1/70	0.424563	0.544928	0	0	1.83705	1.57379	ELMO1
positive regulation of proteasomal ubiquitin-dependent protein catabolic process (GO:0032436)	1/70	0.424563	0.544928	0	0	1.83705	1.57379	LRRK2
positive regulation of cell proliferation (GO:0008284)	4/424	0.426967	0.547309	0	0	1.20903	1.02894	NTRK2;NR4A3;NTRK3;PIM1
regulation of cell communication (GO:0010646)	1/71	0.429096	0.547922	0	0	1.81071	1.532	SAMD5
phosphatidylcholine metabolic process (GO:0046470)	1/71	0.429096	0.547922	0	0	1.81071	1.532	PLA2G16
positive regulation of lymphocyte proliferation (GO:0050671)	1/71	0.429096	0.547922	0	0	1.81071	1.532	VCAM1
regulation of phosphatase activity (GO:0010921)	1/72	0.433593	0.550238	0	0	1.78512	1.49173	SLC7A14
regulation of fat cell differentiation (GO:0045598)	1/72	0.433593	0.550238	0	0	1.78512	1.49173	ZBTB16
regulation of epithelial cell proliferation (GO:0050678)	1/72	0.433593	0.550238	0	0	1.78512	1.49173	NR4A3
positive regulation of apoptotic process (GO:0043065)	3/307	0.434122	0.550238	0	0	1.25207	1.04477	NGFR;SCIN;FAP
regulation of GTPase activity (GO:0043087)	2/188	0.435423	0.550238	0	0	1.36365	1.13379	NTRK2;LRRK2
positive regulation of inflammatory response (GO:0050729)	1/73	0.438055	0.550238	0	0	1.76024	1.45292	AGTR1
B cell activation (GO:0042113)	1/73	0.438055	0.550238	0	0	1.76024	1.45292	VCAM1
protein N-linked glycosylation (GO:0006487)	1/73	0.438055	0.550238	0	0	1.76024	1.45292	DDOST
canonical Wnt signaling pathway (GO:0060070)	1/73	0.438055	0.550238	0	0	1.76024	1.45292	LRRK2
regulation of peptide hormone secretion (GO:0090276)	1/73	0.438055	0.550238	0	0	1.76024	1.45292	KCNB1
positive regulation of cytokine secretion (GO:0050715)	1/73	0.438055	0.550238	0	0	1.76024	1.45292	CD34
positive regulation of proteasomal protein catabolic process (GO:1901800)	1/73	0.438055	0.550238	0	0	1.76024	1.45292	LRRK2
protein complex assembly (GO:0006461)	2/189	0.438091	0.550238	0	0	1.35629	1.11938	P2RX7;LRRK2
positive regulation of defense response (GO:0031349)	1/74	0.442483	0.555054	0	0	1.73604	1.41548	AGTR1
positive regulation of GTPase activity (GO:0043547)	2/192	0.446055	0.557056	0	0	1.33467	1.07749	SGSM1;NTRK3
retinoid metabolic process (GO:0001523)	1/75	0.446876	0.557056	0	0	1.71249	1.37937	ALDH1A3
negative regulation of cellular amide metabolic process (GO:0034249)	1/75	0.446876	0.557056	0	0	1.71249	1.37937	ZNF540
cAMP-mediated signaling (GO:0019933)	1/75	0.446876	0.557056	0	0	1.71249	1.37937	PTGER3
regulation of defense response (GO:0031347)	1/75	0.446876	0.557056	0	0	1.71249	1.37937	AGTR1
transforming growth factor beta receptor signaling pathway (GO:0007179)	1/76	0.451234	0.560385	0	0	1.68957	1.34451	LTBP2
negative regulation of extrinsic apoptotic signaling pathway (GO:2001237)	1/76	0.451234	0.560385	0	0	1.68957	1.34451	FAIM2
response to interleukin-1 (GO:0070555)	1/76	0.451234	0.560385	0	0	1.68957	1.34451	CXCL8
ERAD pathway (GO:0036503)	1/77	0.455558	0.564348	0	0	1.66726	1.31085	RNF175
water-soluble vitamin metabolic process (GO:0006767)	1/77	0.455558	0.564348	0	0	1.66726	1.31085	AOX1
negative regulation of transcription, DNA-templated (GO:0045892)	7/813	0.456289	0.564552	0	0	1.10222	0.864837	ZNF540;NR4A3;UHRF1;ZBTB16;TWIST2;IKZF1;CRYM
adenylate cyclase-activating G-protein coupled receptor signaling pathway (GO:0007189)	1/78	0.459849	0.566843	0	0	1.64552	1.27834	PTGER3
regulation of transcription from RNA polymerase II promoter in response to hypoxia (GO:0061418)	1/78	0.459849	0.566843	0	0	1.64552	1.27834	CA9
regulation of cellular response to heat (GO:1900034)	1/78	0.459849	0.566843	0	0	1.64552	1.27834	CD34
negative regulation of nucleic acid-templated transcription (GO:1903507)	4/444	0.461788	0.56853	0	0	1.15288	0.890774	ZNF540;ZBTB16;TWIST2;IKZF1
negative regulation of mitotic cell cycle phase transition (GO:1901991)	1/79	0.464105	0.569974	0	0	1.62434	1.24692	GPNMB
regulation of endothelial cell proliferation (GO:0001936)	1/79	0.464105	0.569974	0	0	1.62434	1.24692	CNTN1
regulation of phosphatidylinositol 3-kinase signaling (GO:0014066)	1/80	0.468329	0.571637	0	0	1.6037	1.21654	NTRK2
regulation of hydrolase activity (GO:0051336)	1/80	0.468329	0.571637	0	0	1.6037	1.21654	NTRK2
regulation of protein serine/threonine kinase activity (GO:0071900)	1/80	0.468329	0.571637	0	0	1.6037	1.21654	CDKN2C
cellular response to hormone stimulus (GO:0032870)	1/80	0.468329	0.571637	0	0	1.6037	1.21654	NR4A3
negative regulation of MAPK cascade (GO:0043409)	1/80	0.468329	0.571637	0	0	1.6037	1.21654	P2RX7
regulation of cell growth (GO:0001558)	2/201	0.469567	0.571846	0	0	1.27372	0.962865	CDKN2C;AGTR1
positive regulation of multicellular organismal process (GO:0051240)	2/202	0.472143	0.571846	0	0	1.26729	0.951069	ZBTB16;CD34
positive regulation of binding (GO:0051099)	1/81	0.472519	0.571846	0	0	1.58357	1.18717	LRRK2
positive regulation of protein targeting to mitochondrion (GO:1903955)	1/81	0.472519	0.571846	0	0	1.58357	1.18717	TOMM7
BMP signaling pathway (GO:0030509)	1/81	0.472519	0.571846	0	0	1.58357	1.18717	CHRDL1
positive regulation of protein catabolic process (GO:0045732)	1/81	0.472519	0.571846	0	0	1.58357	1.18717	TNFRSF1B
sensory perception of light stimulus (GO:0050953)	1/81	0.472519	0.571846	0	0	1.58357	1.18717	CDH23
cellular protein localization (GO:0034613)	3/327	0.474976	0.573394	0	0	1.17358	0.87372	SGSM1;NGFR;LRRK2
modulation of chemical synaptic transmission (GO:0050804)	1/82	0.476677	0.573394	0	0	1.56394	1.15875	LRRK2
ephrin receptor signaling pathway (GO:0048013)	1/82	0.476677	0.573394	0	0	1.56394	1.15875	EPHB1
negative regulation of binding (GO:0051100)	1/82	0.476677	0.573394	0	0	1.56394	1.15875	LRRK2
positive regulation of cell cycle arrest (GO:0071158)	1/82	0.476677	0.573394	0	0	1.56394	1.15875	FAP
establishment of protein localization to membrane (GO:0090150)	1/83	0.480802	0.575575	0	0	1.54479	1.13125	SYNE3
positive regulation of protein ubiquitination (GO:0031398)	1/83	0.480802	0.575575	0	0	1.54479	1.13125	LRRK2
positive regulation of peptidyl-serine phosphorylation (GO:0033138)	1/83	0.480802	0.575575	0	0	1.54479	1.13125	NTRK3
protein maturation (GO:0051604)	1/83	0.480802	0.575575	0	0	1.54479	1.13125	CNTN1
positive regulation of signal transduction (GO:0009967)	2/206	0.482371	0.576761	0	0	1.24219	0.905606	CNTN1;FGFBP3
regulation of neuron differentiation (GO:0045664)	1/84	0.484894	0.577697	0	0	1.5261	1.10463	LRRK2
positive regulation of supramolecular fiber organization (GO:1902905)	1/84	0.484894	0.577697	0	0	1.5261	1.10463	NAV3
regulation of cell cycle G2/M phase transition (GO:1902749)	1/84	0.484894	0.577697	0	0	1.5261	1.10463	TUBA4A
regulation of peptidyl-serine phosphorylation (GO:0033135)	1/86	0.492984	0.585933	0	0	1.49005	1.05388	NTRK3
calcium ion transmembrane transport (GO:0070588)	1/86	0.492984	0.585933	0	0	1.49005	1.05388	GRIN2A
cellular response to BMP stimulus (GO:0071773)	1/87	0.496981	0.589278	0	0	1.47264	1.02968	CHRDL1
regulation of MAP kinase activity (GO:0043405)	1/87	0.496981	0.589278	0	0	1.47264	1.02968	LRRK2
T cell activation (GO:0042110)	1/88	0.500947	0.591165	0	0	1.45564	1.00622	DDOST
regulation of proteasomal ubiquitin-dependent protein catabolic process (GO:0032434)	1/88	0.500947	0.591165	0	0	1.45564	1.00622	LRRK2
divalent metal ion transport (GO:0070838)	1/88	0.500947	0.591165	0	0	1.45564	1.00622	CDH23
negative regulation of translation (GO:0017148)	1/88	0.500947	0.591165	0	0	1.45564	1.00622	ZNF540
negative regulation of cellular protein metabolic process (GO:0032269)	1/89	0.504882	0.594465	0	0	1.43903	0.983477	ZNF540
regulation of cell cycle (GO:0051726)	2/215	0.504937	0.594465	0	0	1.18916	0.812575	PIM1;MAP3K8
positive regulation of response to external stimulus (GO:0032103)	1/90	0.508786	0.59688	0	0	1.42279	0.961418	AGTR1
protein tetramerization (GO:0051262)	1/90	0.508786	0.59688	0	0	1.42279	0.961418	ALDH1A3
regulation of JNK cascade (GO:0046328)	1/90	0.508786	0.59688	0	0	1.42279	0.961418	EPHB1
negative regulation of kinase activity (GO:0033673)	1/91	0.512659	0.600716	0	0	1.40691	0.940017	DEPTOR
intracellular protein transport (GO:0006886)	3/347	0.51445	0.602106	0	0	1.10422	0.733926	SGSM1;NGFR;LTBP2
cell cycle G1/S phase transition (GO:0044843)	1/92	0.516503	0.603799	0	0	1.39138	0.919249	CDKN2C
mitotic cell cycle phase transition (GO:0044772)	2/221	0.519627	0.606018	0	0	1.15622	0.756915	CDKN2C;TUBA4A
regulation of transcription from RNA polymerase II promoter in response to stress (GO:0043618)	1/93	0.520316	0.606018	0	0	1.37618	0.899089	CA9
proteolysis involved in cellular protein catabolic process (GO:0051603)	1/93	0.520316	0.606018	0	0	1.37618	0.899089	FAP
neutrophil degranulation (GO:0043312)	4/479	0.520835	0.606018	0	0	1.06601	0.69538	FABP5;CXCL1;TNFRSF1B;DDOST
cellular response to fibroblast growth factor stimulus (GO:0044344)	1/94	0.524099	0.609104	0	0	1.36132	0.879514	CXCL8
neutrophil activation involved in immune response (GO:0002283)	4/483	0.527396	0.610616	0	0	1.05689	0.6762	FABP5;CXCL1;TNFRSF1B;DDOST
positive regulation of protein localization to membrane (GO:1905477)	1/95	0.527852	0.610616	0	0	1.34677	0.860503	KCNB1
interleukin-1-mediated signaling pathway (GO:0070498)	1/95	0.527852	0.610616	0	0	1.34677	0.860503	MAP3K8
regulation of cytoskeleton organization (GO:0051493)	1/95	0.527852	0.610616	0	0	1.34677	0.860503	P2RX7
ciliary basal body-plasma membrane docking (GO:0097711)	1/96	0.531576	0.613499	0	0	1.33252	0.842034	TUBA4A
epithelial cell differentiation (GO:0030855)	1/96	0.531576	0.613499	0	0	1.33252	0.842034	GSTA1
response to tumor necrosis factor (GO:0034612)	1/97	0.535271	0.615623	0	0	1.31858	0.824087	CXCL8
negative regulation of cell motility (GO:2000146)	1/97	0.535271	0.615623	0	0	1.31858	0.824087	NAV3
protein localization to organelle (GO:0033365)	1/97	0.535271	0.615623	0	0	1.31858	0.824087	LRRK2
negative regulation of gene expression (GO:0010629)	5/618	0.536044	0.615801	0	0	1.03192	0.643441	ZNF540;ZBTB16;TWIST2;IKZF1;CD34
regulation of insulin secretion (GO:0050796)	1/98	0.538937	0.61699	0	0	1.30492	0.806643	KCNB1
histone modification (GO:0016570)	1/98	0.538937	0.61699	0	0	1.30492	0.806643	UHRF1
positive regulation of neuron differentiation (GO:0045666)	1/98	0.538937	0.61699	0	0	1.30492	0.806643	NTRK2
steroid metabolic process (GO:0008202)	1/99	0.542574	0.619729	0	0	1.29154	0.789685	GC
small GTPase mediated signal transduction (GO:0007264)	1/99	0.542574	0.619729	0	0	1.29154	0.789685	RAPGEF5
cellular response to metal ion (GO:0071248)	1/100	0.546183	0.622423	0	0	1.27843	0.773194	LRRK2
cellular response to transforming growth factor beta stimulus (GO:0071560)	1/100	0.546183	0.622423	0	0	1.27843	0.773194	LTBP2
regulation of protein ubiquitination (GO:0031396)	1/101	0.549763	0.625073	0	0	1.26558	0.757154	LRRK2
metal ion transport (GO:0030001)	1/101	0.549763	0.625073	0	0	1.26558	0.757154	KCNAB1
plasma membrane invagination (GO:0099024)	1/103	0.55684	0.632397	0	0	1.24064	0.726365	ELMO1
monovalent inorganic cation transport (GO:0015672)	1/104	0.560337	0.634199	0	0	1.22853	0.711586	KCNAB1
peptide metabolic process (GO:0006518)	1/104	0.560337	0.634199	0	0	1.22853	0.711586	GSTA1
phagocytosis, engulfment (GO:0006911)	1/104	0.560337	0.634199	0	0	1.22853	0.711586	ELMO1
G1/S transition of mitotic cell cycle (GO:0000082)	1/105	0.563806	0.637402	0	0	1.21665	0.697198	CDKN2C
response to endoplasmic reticulum stress (GO:0034976)	1/106	0.567248	0.640566	0	0	1.20501	0.683188	CXCL8
regulation of protein secretion (GO:0050708)	1/107	0.570663	0.642238	0	0	1.19358	0.669544	KCNB1
cellular response to starvation (GO:0009267)	1/107	0.570663	0.642238	0	0	1.19358	0.669544	LRRK2
positive regulation of cell cycle process (GO:0090068)	1/107	0.570663	0.642238	0	0	1.19358	0.669544	FAP
transmembrane transport (GO:0055085)	3/378	0.572389	0.642422	0	0	1.01132	0.564256	P2RX7;ANO1;ATP10A
negative regulation of cellular macromolecule biosynthetic process (GO:2000113)	4/512	0.573614	0.642422	0	0	0.995059	0.553052	ZNF540;ZBTB16;TWIST2;IKZF1
regulation of protein activation cascade (GO:2000257)	1/108	0.574052	0.642422	0	0	1.18236	0.656254	C1R
monocarboxylic acid metabolic process (GO:0032787)	1/108	0.574052	0.642422	0	0	1.18236	0.656254	ALDH1A3
regulation of cytokine production (GO:0001817)	1/108	0.574052	0.642422	0	0	1.18236	0.656254	GPNMB
circulatory system development (GO:0072359)	1/109	0.577414	0.642574	0	0	1.17136	0.643304	NTRK3
regulation of complement activation (GO:0030449)	1/109	0.577414	0.642574	0	0	1.17136	0.643304	C1R
Wnt signaling pathway (GO:0016055)	1/109	0.577414	0.642574	0	0	1.17136	0.643304	LRRK2
regulation of Wnt signaling pathway (GO:0030111)	1/109	0.577414	0.642574	0	0	1.17136	0.643304	LRRK2
negative regulation of protein kinase activity (GO:0006469)	1/109	0.577414	0.642574	0	0	1.17136	0.643304	DEPTOR
macroautophagy (GO:0016236)	1/110	0.580749	0.644127	0	0	1.16055	0.630686	TOMM7
positive regulation of establishment of protein localization to mitochondrion (GO:1903749)	1/110	0.580749	0.644127	0	0	1.16055	0.630686	TOMM7
cellular response to peptide hormone stimulus (GO:0071375)	1/110	0.580749	0.644127	0	0	1.16055	0.630686	NR4A3
regulation of protein binding (GO:0043393)	1/111	0.584058	0.646726	0	0	1.14994	0.618386	LRRK2
positive regulation of cellular process (GO:0048522)	4/519	0.584391	0.646726	0	0	0.981179	0.527074	P2RX7;NTRK2;NTRK3;NCMAP
phosphatidylinositol metabolic process (GO:0046488)	1/112	0.587342	0.64927	0	0	1.13952	0.606396	PLA2G16
regulation of immune response (GO:0050776)	2/251	0.588635	0.649978	0	0	1.01536	0.538092	VCAM1;CD34
regulation of organelle organization (GO:0033043)	1/113	0.590599	0.649986	0	0	1.12929	0.594705	SGSM1
positive regulation of canonical Wnt signaling pathway (GO:0090263)	1/113	0.590599	0.649986	0	0	1.12929	0.594705	LRRK2
regulation of humoral immune response (GO:0002920)	1/113	0.590599	0.649986	0	0	1.12929	0.594705	C1R
regulation of immune effector process (GO:0002697)	1/114	0.593831	0.652821	0	0	1.11924	0.583304	C1R
peptidyl-lysine modification (GO:0018205)	1/115	0.597038	0.65418	0	0	1.10937	0.572184	RNF212
negative regulation of cell growth (GO:0030308)	1/115	0.597038	0.65418	0	0	1.10937	0.572184	CDKN2C
cellular response to oxidative stress (GO:0034599)	1/115	0.597038	0.65418	0	0	1.10937	0.572184	LRRK2
regulation of macroautophagy (GO:0016241)	1/116	0.60022	0.654785	0	0	1.09967	0.561335	LRRK2
cellular response to interferon-gamma (GO:0071346)	1/116	0.60022	0.654785	0	0	1.09967	0.561335	VCAM1
chromatin remodeling (GO:0006338)	1/116	0.60022	0.654785	0	0	1.09967	0.561335	NPM3
sphingolipid metabolic process (GO:0006665)	1/116	0.60022	0.654785	0	0	1.09967	0.561335	SPTLC3
protein localization to cell periphery (GO:1990778)	1/117	0.603376	0.657508	0	0	1.09013	0.55075	KCNB1
calcium ion transport (GO:0006816)	1/118	0.606508	0.659478	0	0	1.08076	0.54042	CDH23
positive regulation of protein serine/threonine kinase activity (GO:0071902)	1/118	0.606508	0.659478	0	0	1.08076	0.54042	LRRK2
regulation of phosphorylation (GO:0042325)	1/119	0.609615	0.662134	0	0	1.07154	0.530337	CDKN2C
actin filament organization (GO:0007015)	1/120	0.612698	0.66302	0	0	1.06249	0.520494	SCIN
negative regulation of growth (GO:0045926)	1/120	0.612698	0.66302	0	0	1.06249	0.520494	CDKN2C
macromolecular complex assembly (GO:0065003)	1/120	0.612698	0.66302	0	0	1.06249	0.520494	MATN1
endocytosis (GO:0006897)	2/263	0.614121	0.66302	0	0	0.968088	0.472005	LRRK2;DNER
regulation of acute inflammatory response (GO:0002673)	1/121	0.615757	0.66302	0	0	1.05358	0.510884	C1R
Golgi organization (GO:0007030)	1/121	0.615757	0.66302	0	0	1.05358	0.510884	LRRK2
negative regulation of cell migration (GO:0030336)	1/121	0.615757	0.66302	0	0	1.05358	0.510884	NAV3
regulation of cell differentiation (GO:0045595)	1/121	0.615757	0.66302	0	0	1.05358	0.510884	SCIN
complement activation, classical pathway (GO:0006958)	1/123	0.621802	0.668085	0	0	1.0362	0.492334	C1R
cellular calcium ion homeostasis (GO:0006874)	1/123	0.621802	0.668085	0	0	1.0362	0.492334	CDH23
platelet degranulation (GO:0002576)	1/124	0.624789	0.66985	0	0	1.02773	0.483381	TUBA4A
negative regulation of macromolecule metabolic process (GO:0010605)	1/124	0.624789	0.66985	0	0	1.02773	0.483381	CD34
protein dephosphorylation (GO:0006470)	1/125	0.627753	0.670861	0	0	1.01939	0.474634	PPP2R2C
negative regulation of multicellular organismal process (GO:0051241)	1/125	0.627753	0.670861	0	0	1.01939	0.474634	GPNMB
humoral immune response mediated by circulating immunoglobulin (GO:0002455)	1/125	0.627753	0.670861	0	0	1.01939	0.474634	C1R
G2/M transition of mitotic cell cycle (GO:0000086)	1/126	0.630694	0.67256	0	0	1.01118	0.466088	TUBA4A
cytoskeleton organization (GO:0007010)	1/126	0.630694	0.67256	0	0	1.01118	0.466088	SYNE3
vesicle organization (GO:0016050)	1/127	0.633611	0.673508	0	0	1.0031	0.457736	CD34
positive regulation of protein kinase B signaling (GO:0051897)	1/127	0.633611	0.673508	0	0	1.0031	0.457736	CNTN1
cell cycle G2/M phase transition (GO:0044839)	1/127	0.633611	0.673508	0	0	1.0031	0.457736	TUBA4A
positive regulation of mitochondrion organization (GO:0010822)	1/128	0.636506	0.675863	0	0	0.995154	0.449573	TOMM7
protein localization to plasma membrane (GO:0072659)	1/130	0.642227	0.681212	0	0	0.979626	0.433792	KCNB1
cellular response to hypoxia (GO:0071456)	1/132	0.647858	0.686454	0	0	0.964572	0.418705	CA9
Fc-gamma receptor signaling pathway involved in phagocytosis (GO:0038096)	1/133	0.650641	0.688504	0	0	0.957216	0.411409	ELMO1
negative regulation of transcription from RNA polymerase II promoter (GO:0000122)	4/565	0.651175	0.688504	0	0	0.898582	0.385471	NR4A3;UHRF1;ZBTB16;CRYM
adenylate cyclase-modulating G-protein coupled receptor signaling pathway (GO:0007188)	1/134	0.653402	0.689394	0	0	0.949971	0.404273	PTGER3
Fc-gamma receptor signaling pathway (GO:0038094)	1/134	0.653402	0.689394	0	0	0.949971	0.404273	ELMO1
phagocytosis (GO:0006909)	1/135	0.656141	0.690091	0	0	0.942834	0.397291	ELMO1
cellular response to organic cyclic compound (GO:0071407)	1/135	0.656141	0.690091	0	0	0.942834	0.397291	NR4A3
mitochondrial transport (GO:0006839)	1/135	0.656141	0.690091	0	0	0.942834	0.397291	TOMM7
positive regulation of transcription from RNA polymerase II promoter (GO:0045944)	6/848	0.659276	0.692657	0	0	0.896682	0.373569	NGFR;NR4A3;HLF;UHRF1;EBF2;IKZF1
muscle contraction (GO:0006936)	1/137	0.661555	0.694319	0	0	0.928874	0.383776	MYOT
neuron differentiation (GO:0030182)	1/139	0.666884	0.699175	0	0	0.91532	0.370832	NTRK2
regulation of cellular component organization (GO:0051128)	1/140	0.669517	0.699726	0	0	0.908688	0.364564	AGTR1
negative regulation of sequence-specific DNA binding transcription factor activity (GO:0043433)	1/140	0.669517	0.699726	0	0	0.908688	0.364564	PIM1
positive regulation of Wnt signaling pathway (GO:0030177)	1/140	0.669517	0.699726	0	0	0.908688	0.364564	LRRK2
modification-dependent protein catabolic process (GO:0019941)	1/141	0.67213	0.70172	0	0	0.902152	0.358428	UHRF1
neuron development (GO:0048666)	1/144	0.679845	0.709032	0	0	0.883091	0.340776	NTRK2
regulation of protein kinase activity (GO:0045859)	1/147	0.68738	0.71614	0	0	0.864814	0.324191	DEPTOR
regulation of G2/M transition of mitotic cell cycle (GO:0010389)	1/149	0.692305	0.719766	0	0	0.853041	0.313688	TUBA4A
heart development (GO:0007507)	1/149	0.692305	0.719766	0	0	0.853041	0.313688	NTRK3
transcription initiation from RNA polymerase II promoter (GO:0006367)	1/160	0.718046	0.74575	0	0	0.793582	0.262851	NR4A3
regulation of protein kinase B signaling (GO:0051896)	1/163	0.724687	0.751863	0	0	0.778767	0.250775	CNTN1
protein transport (GO:0015031)	2/326	0.728359	0.754886	0	0	0.77734	0.246387	SGSM1;NGFR
regulation of inflammatory response (GO:0050727)	1/166	0.731173	0.757015	0	0	0.764491	0.239366	AGTR1
cellular protein metabolic process (GO:0044267)	3/484	0.735699	0.76091	0	0	0.784162	0.240686	PENK;SPARCL1;CHRDL1
positive regulation of protein kinase activity (GO:0045860)	1/172	0.743692	0.768379	0	0	0.737442	0.218378	MAP3K8
ER to Golgi vesicle-mediated transport (GO:0006888)	1/180	0.759487	0.783885	0	0	0.704197	0.193733	OTOR
Fc-epsilon receptor signaling pathway (GO:0038095)	1/182	0.763283	0.786987	0	0	0.696345	0.188101	NR4A3
regulation of mitotic cell cycle phase transition (GO:1901990)	1/184	0.767018	0.790021	0	0	0.688665	0.182664	TUBA4A
DNA-templated transcription, initiation (GO:0006352)	1/186	0.770696	0.792989	0	0	0.68115	0.177414	NR4A3
receptor-mediated endocytosis (GO:0006898)	1/188	0.774315	0.795891	0	0	0.673797	0.172341	CXCL8
protein homooligomerization (GO:0051260)	1/190	0.777878	0.798728	0	0	0.666599	0.16744	ALDH1A3
RNA metabolic process (GO:0016070)	1/191	0.779638	0.799711	0	0	0.663057	0.165051	STK31
positive regulation of transcription, DNA-templated (GO:0045893)	7/1120	0.782495	0.801815	0	0	0.785325	0.192615	NR4A3;HLF;UHRF1;ZBTB16;HAS3;EBF2;IKZF1
regulation of autophagy (GO:0010506)	1/203	0.799712	0.818616	0	0	0.623286	0.139307	LRRK2
regulation of canonical Wnt signaling pathway (GO:0060828)	1/213	0.815044	0.832599	0	0	0.593584	0.121396	LRRK2
regulation of translation (GO:0006417)	1/213	0.815044	0.832599	0	0	0.593584	0.121396	ZNF540
protein oligomerization (GO:0051259)	1/217	0.820845	0.837666	0	0	0.582473	0.114992	IKZF1
protein modification by small protein conjugation (GO:0032446)	2/398	0.822724	0.838724	0	0	0.633659	0.123649	RNF212;UHRF1
viral process (GO:0016032)	1/220	0.825077	0.839404	0	0	0.574406	0.110446	ELMO1
positive regulation of cytokine production (GO:0001819)	1/220	0.825077	0.839404	0	0	0.574406	0.110446	CD34
regulation of transcription from RNA polymerase II promoter (GO:0006357)	9/1478	0.828415	0.84194	0	0	0.760611	0.143179	FOXQ1;NR4A3;HLF;UHRF1;ZBTB16;EBF2;IKZF1;CRYM;CHRDL1
regulation of gene expression (GO:0010468)	6/1037	0.829565	0.842249	0	0	0.725021	0.135473	ZNF540;P2RX7;NTRK2;NTRK3;SLC26A9;CD34
endosomal transport (GO:0016197)	1/229	0.837185	0.849121	0	0	0.551479	0.0980032	DCLK1
Golgi vesicle transport (GO:0048193)	1/271	0.883555	0.89524	0	0	0.464696	0.0575301	OTOR
transcription from RNA polymerase II promoter (GO:0006366)	2/485	0.897043	0.907982	0	0	0.517198	0.0561943	NR4A3;HLF
cilium assembly (GO:0060271)	1/288	0.89835	0.908382	0	0	0.436791	0.0468223	TUBA4A
proteasome-mediated ubiquitin-dependent protein catabolic process (GO:0043161)	1/291	0.900759	0.909895	0	0	0.432206	0.045173	RNF175
positive regulation of nucleic acid-templated transcription (GO:1903508)	2/502	0.907685	0.915962	0	0	0.499174	0.048349	ZBTB16;HAS3
DNA metabolic process (GO:0006259)	1/314	0.917442	0.924871	0	0	0.399975	0.0344643	UHRF1
ubiquitin-dependent protein catabolic process (GO:0006511)	1/341	0.933502	0.940109	0	0	0.367704	0.0253024	UHRF1
transcription, DNA-templated (GO:0006351)	1/356	0.94104	0.946743	0	0	0.351896	0.0213845	HLF
organelle assembly (GO:0070925)	1/376	0.949786	0.954578	0	0	0.332786	0.0171448	CD34
regulation of intracellular signal transduction (GO:1902531)	1/422	0.965312	0.969204	0	0	0.295724	0.0104402	LRRK2
protein ubiquitination (GO:0016567)	1/506	0.982386	0.985354	0	0	0.245468	0.00436218	UHRF1
regulation of transcription, DNA-templated (GO:0006355)	6/1598	0.988504	0.990493	0	0	0.455531	0.00526725	FOXQ1;ZNF540;ZBTB16;TWIST2;HAS3;IKZF1
regulation of nucleic acid-templated transcription (GO:1903506)	1/607	0.992232	0.993229	0	0	0.203489	0.00158691	ZNF540
regulation of cellular macromolecule biosynthetic process (GO:2000112)	1/631	0.993609	0.993609	0	0	0.195492	0.00125342	ZNF540

## Sheet: 2D-d50_vs_2D-d30(down)
Term	Overlap	P-value	Adjusted P-value	Old P-value	Old Adjusted P-value	Odds Ratio	Combined Score	Genes
cardiac muscle tissue morphogenesis (GO:0055008)	11/36	1.37372e-10	3.16231e-07	0	0	20.6758	469.512	TGFB1;ACTC1;TNNC1;TNNT2;MYL2;HAND1;MYL3;ANKRD1;TCAP;NKX2-5;ZFPM1
heart development (GO:0007507)	18/149	3.22093e-09	3.70729e-06	0	0	6.53159	127.716	POPDC2;FOXC2;MYOCD;TGFB1;GATA3;BMP7;BMP4;CSRP3;SALL1;MYL2;HAND1;APLNR;TCAP;ALPK3;NKX2-5;BVES;ZFPM1;MIXL1
heart contraction (GO:0060047)	10/44	2.29776e-08	1.76315e-05	0	0	13.7812	242.394	KCNH2;MYL4;CSRP3;GRK2;ACTC1;TNNC1;TNNT2;MYL2;MYL3;TCAP
muscle filament sliding (GO:0030049)	9/38	7.9784e-08	3.67325e-05	0	0	14.5105	237.158	MYL4;ACTA1;ACTC1;ACTN2;TNNC1;TNNT2;MYL2;MYL3;TCAP
actin-myosin filament sliding (GO:0033275)	9/38	7.9784e-08	3.67325e-05	0	0	14.5105	237.158	MYL4;ACTA1;ACTC1;ACTN2;TNNC1;TNNT2;MYL2;MYL3;TCAP
muscle contraction (GO:0006936)	15/137	2.46928e-07	9.4738e-05	0	0	5.80465	88.3129	OXTR;ACTN2;KCNIP2;TNNC1;DYSF;MYL4;ACTA1;MYL7;ACTC1;SGCA;MYL2;TNNT2;MYL3;TCAP;MYH11
myofibril assembly (GO:0030239)	9/47	5.62638e-07	0.000166734	0	0	11.0687	159.285	CSRP3;ACTC1;ACTN2;TNNT2;MYL2;ANKRD1;TCAP;MYOZ1;MYLK3
striated muscle contraction (GO:0006941)	10/61	6.04153e-07	0.000166734	0	0	9.17948	131.445	KCNH2;MYL4;CSRP3;GRK2;TNNC1;TNNT2;MYL3;STAC3;MYH14;TCAP
cardiac muscle contraction (GO:0060048)	8/36	7.24299e-07	0.000166734	0	0	13.3277	188.427	KCNH2;MYL4;CSRP3;GRK2;TNNC1;TNNT2;MYL3;TCAP
cardiac muscle tissue development (GO:0048738)	8/36	7.24299e-07	0.000166734	0	0	13.3277	188.427	CSRP3;MYOCD;ACTC1;ANKRD1;TCAP;NKX2-5;BMP7;ZFPM1
cardiac muscle cell development (GO:0055013)	7/27	1.18145e-06	0.000247246	0	0	16.2942	222.395	CSRP3;ACTC1;MYL2;TCAP;MYH11;NKX2-5;MYLK3
circulatory system development (GO:0072359)	12/109	3.71917e-06	0.00066938	0	0	5.80579	72.584	POPDC2;FOXC2;SALL1;TGFB1;MYL2;HAND1;APLNR;ALPK3;GATA3;BVES;ZFPM1;MIXL1
ventricular cardiac muscle tissue development (GO:0003229)	6/21	3.78017e-06	0.00066938	0	0	18.5824	232.015	TGFB1;TNNC1;TNNT2;MYL2;HAND1;MYL3
ventricular cardiac muscle tissue morphogenesis (GO:0055010)	7/34	6.29064e-06	0.00103436	0	0	12.0654	144.501	TGFB1;TNNC1;TNNT2;MYL2;HAND1;MYL3;NKX2-5
skeletal muscle tissue development (GO:0007519)	7/39	1.64044e-05	0.00251753	0	0	10.1776	112.136	POPDC2;ACTA1;CSRP3;ANKRD1;TCF21;MYH14;BVES
cardiac myofibril assembly (GO:0055003)	5/17	2.16917e-05	0.00277413	0	0	19.3138	207.403	CSRP3;ACTC1;MYL2;TCAP;MYLK3
ureteric bud development (GO:0001657)	5/17	2.16917e-05	0.00277413	0	0	19.3138	207.403	BMP4;SALL1;LHX1;TCF21;BMP7
mesonephric tubule development (GO:0072164)	5/17	2.16917e-05	0.00277413	0	0	19.3138	207.403	BMP4;SALL1;LHX1;TCF21;BMP7
response to muscle stretch (GO:0035994)	4/9	2.37103e-05	0.00287269	0	0	37.008	394.121	CSRP3;NPPA;ANKRD1;TCAP
skeletal muscle contraction (GO:0003009)	5/18	2.95096e-05	0.00339656	0	0	17.8272	185.952	TNNC1;TNNT2;STAC3;MYH14;TCAP
cardiac ventricle morphogenesis (GO:0003208)	7/43	3.1932e-05	0.00350036	0	0	9.04491	93.632	TGFB1;TNNC1;TNNT2;MYL2;HAND1;MYL3;GATA3
negative regulation of cellular process (GO:0048523)	27/534	3.48682e-05	0.00364848	0	0	2.53837	26.0537	COL18A1;IFITM1;NDUFA13;TP53I13;ARHGDIG;GATA3;PPP1R9B;NPPB;STK11;DACT2;IGFBP7;LYN;KCNH2;NTRK1;TFAP2A;CDKN2B;MYOCD;TGFB1;HMGA1;SMAD6;BMP7;DUS2;BMP4;RNF167;SST;MYL2;ADGRB1
muscle tissue morphogenesis (GO:0060415)	5/19	3.93489e-05	0.00393831	0	0	16.553	167.898	ACTC1;ANKRD1;TCAP;NKX2-5;ZFPM1
skeletal myofibril assembly (GO:0014866)	4/12	8.85178e-05	0.00849033	0	0	23.1265	215.823	ACTA1;ACTC1;TCAP;MYH11
actomyosin structure organization (GO:0031032)	8/71	0.000132699	0.012219	0	0	5.91279	52.786	ACTC1;ACTN2;TNNT2;ANKRD1;MYH14;TCAP;MYOZ1;MYLK3
BMP signaling pathway (GO:0030509)	8/81	0.000333345	0.0277123	0	0	5.10021	40.8339	BMP4;FAM83G;TGFB1;SCX;AMH;SMAD6;LEFTY2;BMP7
skeletal muscle organ development (GO:0060538)	5/29	0.000337074	0.0277123	0	0	9.65097	77.1615	POPDC2;CSRP3;TCF21;MYH14;BVES
striated muscle tissue development (GO:0014706)	5/29	0.000337074	0.0277123	0	0	9.65097	77.1615	POPDC2;CSRP3;MYH14;BVES;BMP7
kidney development (GO:0001822)	7/63	0.000380101	0.0300045	0	0	5.80863	45.7434	TFAP2A;BMP4;SALL1;LHX1;TCF21;GATA3;BMP7
pharyngeal system development (GO:0060037)	4/17	0.000391022	0.0300045	0	0	14.228	111.644	BMP4;GATA3;NKX2-5;BMP7
negative regulation of protein phosphorylation (GO:0001933)	12/178	0.000458966	0.0324834	0	0	3.38052	25.9845	SOCS2;LYN;TGFB1;UBASH3B;LRRTM3;RTN4RL1;MVP;FKBP8;SFN;SMAD6;DKK1;LRRC4B
sarcomere organization (GO:0045214)	5/31	0.000465662	0.0324834	0	0	8.90767	68.3401	ACTN2;TNNT2;ANKRD1;TCAP;MYLK3
positive regulation of bone mineralization (GO:0030501)	5/31	0.000465662	0.0324834	0	0	8.90767	68.3401	TFAP2A;BMP4;TGFB1;ISG15;BMP7
cellular response to BMP stimulus (GO:0071773)	8/87	0.000542022	0.0366981	0	0	4.7114	35.4307	BMP4;FAM83G;TGFB1;SCX;AMH;SMAD6;LEFTY2;BMP7
striated muscle cell differentiation (GO:0051146)	4/19	0.000615637	0.0390758	0	0	12.3297	91.1517	POPDC2;MYOCD;NKX2-5;BVES
positive regulation of transcription regulatory region DNA binding (GO:2000679)	4/19	0.000615637	0.0390758	0	0	12.3297	91.1517	TGFB1;HMGA2;GATA3;POU4F1
positive regulation of biomineral tissue development (GO:0070169)	5/33	0.000628065	0.0390758	0	0	8.27057	60.9778	TFAP2A;BMP4;TGFB1;ISG15;BMP7
positive regulation of DNA binding (GO:0043388)	5/34	0.000723582	0.0435361	0	0	7.98496	57.7417	TGFB1;HMGA2;GATA3;MMP9;POU4F1
megakaryocyte differentiation (GO:0030219)	3/9	0.000737579	0.0435361	0	0	23.0743	166.415	CDKN2B;ZFPM1;ZNF385A
ureteric bud morphogenesis (GO:0060675)	4/20	0.00075666	0.0435458	0	0	11.5585	83.0664	BMP4;SALL1;TCF21;GATA3
positive regulation of ossification (GO:0045778)	6/52	0.000811425	0.0455585	0	0	6.04988	43.0553	TFAP2A;BMP4;IFITM1;TGFB1;ISG15;BMP7
negative regulation of cell cycle (GO:0045786)	7/72	0.000858886	0.0470752	0	0	5.00205	35.3139	BMP4;RNF167;MYOCD;TP53I13;TGFB1;GATA3;BMP7
endoderm formation (GO:0001706)	5/36	0.000946655	0.0497345	0	0	7.46904	52.0038	COL7A1;LHX1;HMGA2;MMP9;MIXL1
skeletal muscle thin filament assembly (GO:0030240)	3/10	0.00103704	0.0497345	0	0	19.777	135.895	ACTA1;ACTC1;TCAP
mesenchymal to epithelial transition (GO:0060231)	3/10	0.00103704	0.0497345	0	0	19.777	135.895	BMP4;SALL1;GATA3
positive regulation of cardiac muscle cell differentiation (GO:2000727)	3/10	0.00103704	0.0497345	0	0	19.777	135.895	BMP4;MYOCD;TGFB1
epithelial cell morphogenesis (GO:0003382)	3/10	0.00103704	0.0497345	0	0	19.777	135.895	RAB25;DACT2;GRHL2
cell differentiation involved in metanephros development (GO:0072202)	3/10	0.00103704	0.0497345	0	0	19.777	135.895	BMP4;SALL1;TCF21
chordate embryonic development (GO:0043009)	6/56	0.00120473	0.0565979	0	0	5.56475	37.4035	TGFB1;IGF2;GATA3;NKX2-5;GRHL2;BMP7
regulation of cell proliferation (GO:0042127)	29/740	0.00130747	0.0595813	0	0	1.93301	12.8345	COL18A1;IFITM1;SCX;GATA3;PPP1R9B;STK11;RAB25;EPCAM;CXCR2;IGFBP7;NKX2-5;BRICD5;LYN;NTRK1;TFAP2A;CDKN2B;MYOCD;TGFB1;TNFRSF9;IL31RA;IGF2;HMGA1;VEGFC;SMAD6;BMP4;TEC;SST;ADGRB1;IL7R
negative regulation of programmed cell death (GO:0043069)	19/408	0.00132	0.0595813	0	0	2.29659	15.2267	NTRK1;TFAP2A;CD74;IL31RA;IGF2;SCX;HMGA2;VTCN1;SMAD6;DKK1;POU4F1;MMP9;SOCS2;BMP4;PIDD1;FLNA;NKX2-5;BCL2L1;HTATIP2
mesonephros development (GO:0001823)	3/11	0.00140342	0.0598272	0	0	17.304	113.667	BMP4;GATA3;BMP7
macrophage differentiation (GO:0030225)	3/11	0.00140342	0.0598272	0	0	17.304	113.667	BMP4;IL31RA;MMP9
regulation of cardiac muscle cell differentiation (GO:2000725)	3/11	0.00140342	0.0598272	0	0	17.304	113.667	MYOCD;TGFB1;DKK1
regulation of ATPase activity (GO:0043462)	5/40	0.00154089	0.0628933	0	0	6.61408	42.8288	MYL4;SLN;TNNC1;TNNT2;MYL3
renal system development (GO:0072001)	6/59	0.00158463	0.0628933	0	0	5.24896	33.8422	TFAP2A;BMP4;SALL1;LHX1;TCF21;GATA3
cell junction assembly (GO:0034329)	6/59	0.00158463	0.0628933	0	0	5.24896	33.8422	SH3BP1;FSCN1;FLNA;CDH24;CDH15;GRHL2
regulation of pathway-restricted SMAD protein phosphorylation (GO:0060393)	6/59	0.00158463	0.0628933	0	0	5.24896	33.8422	BMP4;TGFB1;SMAD6;DKK1;LEFTY2;BMP7
cardiac right ventricle morphogenesis (GO:0003215)	3/12	0.00184172	0.0686233	0	0	15.3805	96.8519	HAND1;GATA3;NKX2-5
positive regulation of cardiocyte differentiation (GO:1905209)	3/12	0.00184172	0.0686233	0	0	15.3805	96.8519	MYOCD;TGFB1;NKX2-5
negative regulation of apoptotic process (GO:0043066)	21/485	0.00184732	0.0686233	0	0	2.13016	13.4073	NTRK1;TFAP2A;CD74;PRKCH;IL31RA;IGF2;SCX;HMGA2;VTCN1;SMAD6;DKK1;POU4F1;MMP9;SOCS2;BMP4;PIDD1;FLNA;SFN;NKX2-5;BCL2L1;HTATIP2
negative regulation of binding (GO:0051100)	7/82	0.00184824	0.0686233	0	0	4.33289	27.2691	SLN;CTSZ;XIRP1;HMGA2;DKK1;ZFPM1;MDFI
regulation of transcription regulatory region DNA binding (GO:2000677)	4/26	0.00211036	0.0771118	0	0	8.40361	51.7738	TGFB1;HMGA2;GATA3;POU4F1
negative regulation of cell proliferation (GO:0008285)	17/363	0.00219249	0.0788613	0	0	2.3041	14.1073	LYN;TFAP2A;NTRK1;COL18A1;IFITM1;CDKN2B;MYOCD;TGFB1;HMGA1;GATA3;SMAD6;BMP4;MED25;STK11;SST;ADGRB1;IGFBP7
cranial nerve development (GO:0021545)	3/13	0.00235653	0.0834573	0	0	13.8417	83.7504	TFAP2A;SALL1;POU4F1
chondrocyte differentiation (GO:0002062)	4/28	0.00279481	0.0960246	0	0	7.70252	45.2908	BMP4;TGFB1;SCX;HMGA2
ventricular septum development (GO:0003281)	4/28	0.00279481	0.0960246	0	0	7.70252	45.2908	SALL1;GATA3;NKX2-5;ZFPM1
cartilage development (GO:0051216)	5/46	0.00289167	0.0970795	0	0	5.64443	32.9969	BMP4;TGFB1;COL2A1;SCX;HMGA2
regulation of nucleocytoplasmic transport (GO:0046822)	3/14	0.00295203	0.0970795	0	0	12.5828	73.2979	BMP4;TGFB1;AAAS
negative regulation of cation transmembrane transport (GO:1904063)	3/14	0.00295203	0.0970795	0	0	12.5828	73.2979	KCNH2;MMP9;CBARP
regulation of striated muscle contraction (GO:0006942)	4/29	0.00318805	0.103365	0	0	7.39404	42.5035	GRK2;MYL2;MYL3;NKX2-5
epithelium development (GO:0060429)	8/115	0.00327777	0.104798	0	0	3.47351	19.8706	SALL1;TGFB1;UPK2;LHX1;HAND1;TCF21;NKX2-5;GRHL2
positive regulation of potassium ion transmembrane transport (GO:1901381)	3/15	0.00363204	0.108584	0	0	11.5336	64.7954	KCNH2;ACTN2;FLNA
positive regulation of collagen metabolic process (GO:0010714)	3/15	0.00363204	0.108584	0	0	11.5336	64.7954	BMP4;TGFB1;SCX
positive regulation of collagen biosynthetic process (GO:0032967)	3/15	0.00363204	0.108584	0	0	11.5336	64.7954	BMP4;TGFB1;SCX
positive regulation of potassium ion transport (GO:0043268)	3/15	0.00363204	0.108584	0	0	11.5336	64.7954	KCNH2;ACTN2;FLNA
cytoplasmic sequestering of protein (GO:0051220)	3/15	0.00363204	0.108584	0	0	11.5336	64.7954	NFKBIL1;FLNA;MDFI
transmembrane receptor protein serine/threonine kinase signaling pathway (GO:0007178)	9/144	0.00382639	0.112928	0	0	3.10016	17.255	BMP4;FAM83G;TGFB1;SCX;STUB1;SMAD6;AMH;BMP7;LEFTY2
regulation of bone mineralization (GO:0030500)	5/50	0.00416987	0.119988	0	0	5.14165	28.1756	TFAP2A;BMP4;TGFB1;ISG15;BMP7
heart morphogenesis (GO:0003007)	5/50	0.00416987	0.119988	0	0	5.14165	28.1756	ACTC1;ANKRD1;TCAP;NKX2-5;ZFPM1
epithelial cell development (GO:0002064)	3/16	0.00440002	0.123523	0	0	10.6459	57.766	RAB25;DACT2;GRHL2
mesenchyme development (GO:0060485)	3/16	0.00440002	0.123523	0	0	10.6459	57.766	BMP4;HMGA2;BMP7
endodermal cell differentiation (GO:0035987)	4/32	0.00459029	0.125796	0	0	6.60081	35.5375	COL7A1;HMGA2;MMP9;MIXL1
vasculogenesis (GO:0001570)	4/32	0.00459029	0.125796	0	0	6.60081	35.5375	EGFL7;TGFB1;APLNR;NKX2-5
platelet degranulation (GO:0002576)	8/124	0.0051744	0.134161	0	0	3.20253	16.8582	LYN;TGFB1;ACTN2;STXBP2;IGF2;FLNA;VEGFC;LEFTY2
regulation of apoptotic process (GO:0042981)	29/815	0.00522008	0.134161	0	0	1.74161	9.15256	RASGRF2;SCX;VTCN1;SOCS2;PTPA;PIDD1;ANKRD1;FLNA;NKX2-5;LEFTY2;HTATIP2;PAK4;NTRK1;TFAP2A;CD74;TGFB1;ACTN2;TNFRSF9;IL31RA;IGF2;HMGA2;SMAD6;DKK1;BMP7;MMP9;GADD45G;BMP4;CDK5;BCL2L1
positive regulation of epidermal cell differentiation (GO:0045606)	3/17	0.0052591	0.134161	0	0	9.88494	51.8741	BMP4;PRKCH;SFN
positive regulation of striated muscle cell differentiation (GO:0051155)	3/17	0.0052591	0.134161	0	0	9.88494	51.8741	MYOCD;TGFB1;MYLK3
regulation of collagen biosynthetic process (GO:0032965)	3/17	0.0052591	0.134161	0	0	9.88494	51.8741	BMP4;TGFB1;SCX
positive regulation of cation transmembrane transport (GO:1904064)	3/17	0.0052591	0.134161	0	0	9.88494	51.8741	KCNH2;ACTN2;FLNA
negative regulation of phosphorylation (GO:0042326)	6/75	0.00532771	0.134161	0	0	4.0285	21.0885	LYN;BMP4;CDKN2B;TGFB1;FKBP8;BMP7
embryonic organ development (GO:0048568)	5/53	0.00536177	0.134161	0	0	4.81956	25.1989	SALL1;TGFB1;HAND1;NKX2-5;ZFPM1
hemopoiesis (GO:0030097)	6/76	0.00568279	0.138639	0	0	3.97075	20.53	BMP4;LYL1;TGFB1;NKX2-5;ZFPM1;MIXL1
positive regulation of response to stimulus (GO:0048584)	5/54	0.00580755	0.138639	0	0	4.72096	24.3063	BMP4;TGFB1;HMGA1;HMGA2;GATA3
positive regulation of nucleic acid-templated transcription (GO:1903508)	20/502	0.00591155	0.138639	0	0	1.94633	9.98634	TFAP2A;FOXC2;CD74;CASZ1;MYOCD;TGFB1;IL31RA;HMGA1;SCX;DYRK1B;HMGA2;GATA3;MRPL12;BMP7;BMP4;LYL1;SALL1;LHX2;LHX1;NKX2-5
regulation of cardiac muscle cell membrane repolarization (GO:0099623)	3/18	0.00621206	0.138639	0	0	9.22547	46.877	KCNH2;NPPA;FLNA
positive regulation of peptide secretion (GO:0002793)	4/35	0.00635694	0.138639	0	0	5.96111	30.1525	TGFB1;RASL10B;ANKRD1;ATP13A2
regulation of protein depolymerization (GO:1901879)	2/6	0.0064441	0.138639	0	0	23.0224	116.138	SLN;SH3BP1
striated muscle hypertrophy (GO:0014897)	2/6	0.0064441	0.138639	0	0	23.0224	116.138	CSRP3;TCAP
positive regulation of cardiac muscle tissue development (GO:0055025)	2/6	0.0064441	0.138639	0	0	23.0224	116.138	MYOCD;TGFB1
aortic valve development (GO:0003176)	2/6	0.0064441	0.138639	0	0	23.0224	116.138	BMP4;GATA3
negative regulation of vasculature development (GO:1901343)	2/6	0.0064441	0.138639	0	0	23.0224	116.138	BMP4;BMP7
aortic valve morphogenesis (GO:0003180)	2/6	0.0064441	0.138639	0	0	23.0224	116.138	BMP4;GATA3
trigeminal nerve development (GO:0021559)	2/6	0.0064441	0.138639	0	0	23.0224	116.138	TFAP2A;POU4F1
coronary vasculature development (GO:0060976)	2/6	0.0064441	0.138639	0	0	23.0224	116.138	BMP4;APLNR
mesenchymal to epithelial transition involved in metanephros morphogenesis (GO:0003337)	2/6	0.0064441	0.138639	0	0	23.0224	116.138	BMP4;SALL1
collecting duct development (GO:0072044)	2/6	0.0064441	0.138639	0	0	23.0224	116.138	BMP4;DACT2
positive regulation of macromolecule metabolic process (GO:0010604)	13/276	0.00663866	0.141502	0	0	2.30552	11.5618	TFAP2A;TGFB1;SCX;HMGA2;DKK1;POU4F1;BMP4;ACTA1;ACTC1;PICK1;PKP3;AMH;BVES
cell-cell junction assembly (GO:0007043)	6/79	0.00685167	0.144702	0	0	3.80698	18.9712	MARVELD2;FSCN1;CDH24;PKP3;CDH15;GRHL2
muscle cell differentiation (GO:0042692)	4/36	0.00703323	0.147186	0	0	5.77453	28.625	POPDC2;MYOCD;ANKRD1;BVES
negative regulation of phosphate metabolic process (GO:0045936)	3/19	0.00726139	0.150592	0	0	8.64844	42.5951	BMP4;CDKN2B;BMP7
negative regulation of cell death (GO:0060548)	6/81	0.00772185	0.15799	0	0	3.70508	18.0204	DUS2;BMP4;CDK5;ATP13A2;POU4F1;BMP7
base-excision repair (GO:0006284)	4/37	0.00775536	0.15799	0	0	5.59925	27.2089	POLD1;HMGA1;XRCC1;HMGA2
positive regulation of transmembrane receptor protein serine/threonine kinase signaling pathway (GO:0090100)	6/82	0.00818555	0.158767	0	0	3.65614	17.5692	BMP4;STK11;CDKN2B;TGFB1;LEFTY2;BMP7
positive regulation of cell cycle arrest (GO:0071158)	6/82	0.00818555	0.158767	0	0	3.65614	17.5692	PIDD1;MED25;HMGA2;SFN;POU4F1;ZNF385A
calcium-independent cell-cell adhesion via plasma membrane cell-adhesion molecules (GO:0016338)	3/20	0.00840929	0.158767	0	0	8.13929	38.8929	CLDN6;CLDN4;CLDN7
regulation of calcium ion transmembrane transport (GO:1903169)	3/20	0.00840929	0.158767	0	0	8.13929	38.8929	UBASH3B;NPPA;CBARP
branching involved in ureteric bud morphogenesis (GO:0001658)	3/20	0.00840929	0.158767	0	0	8.13929	38.8929	BMP4;SALL1;TCF21
positive regulation of protein modification process (GO:0031401)	9/163	0.00847477	0.158767	0	0	2.71502	12.9524	LYN;BMP4;PTPA;NTRK1;CD74;TGFB1;IGF2;MMP9;RAMP1
skeletal muscle myosin thick filament assembly (GO:0030241)	2/7	0.00889484	0.158767	0	0	18.4169	86.97	TCAP;MYH11
response to misfolded protein (GO:0051788)	2/7	0.00889484	0.158767	0	0	18.4169	86.97	F12;STUB1
positive regulation of cellular senescence (GO:2000774)	2/7	0.00889484	0.158767	0	0	18.4169	86.97	HMGA1;HMGA2
negative regulation of striated muscle tissue development (GO:0045843)	2/7	0.00889484	0.158767	0	0	18.4169	86.97	BMP4;TGFB1
negative regulation of nitrogen compound metabolic process (GO:0051172)	2/7	0.00889484	0.158767	0	0	18.4169	86.97	TGFB1;APOC1
regulation of atrial cardiac muscle cell membrane repolarization (GO:0060372)	2/7	0.00889484	0.158767	0	0	18.4169	86.97	NPPA;FLNA
epithelial cell differentiation involved in kidney development (GO:0035850)	2/7	0.00889484	0.158767	0	0	18.4169	86.97	BMP4;SALL1
cell differentiation in spinal cord (GO:0021515)	2/7	0.00889484	0.158767	0	0	18.4169	86.97	LHX1;MDGA2
positive regulation of gastrulation (GO:2000543)	2/7	0.00889484	0.158767	0	0	18.4169	86.97	LHX1;SCX
negative regulation of protein kinase activity (GO:0006469)	7/109	0.008897	0.158767	0	0	3.18154	15.0233	SOCS2;UBASH3B;LRRTM3;RTN4RL1;MVP;SFN;LRRC4B
cellular response to cytokine stimulus (GO:0071345)	18/456	0.0095771	0.168424	0	0	1.92266	8.93728	NDUFA13;TGFB1;TCF7;IL31RA;GATA3;POU4F1;MMP9;MYLK3;SOCS2;SBNO2;TEC;LRRTM3;RTN4RL1;FSCN1;ANKRD1;IRF8;LRRC4B;BCL2L1
positive regulation of transcription, DNA-templated (GO:0045893)	36/1120	0.00963978	0.168424	0	0	1.5704	7.28957	FOXC2;CASZ1;CRTC1;SCX;TCF21;GATA3;MRPL12;LYL1;CSRP3;SBNO2;SALL1;EPCAM;NKX2-5;TFAP2A;CD74;CDKN2B;MYOCD;TGFB1;LMO2;IL31RA;TFEB;HMGA1;DYRK1B;HMGA2;POU4F1;GRHL2;BMP7;NFKB2;BMP4;MED25;LHX2;LHX1;HAND1;IRF8;MIXL1;SSBP4
negative regulation of ion transmembrane transporter activity (GO:0032413)	3/21	0.00965767	0.168424	0	0	7.68671	35.6664	SLN;ACTN2;MMP9
regulation of intracellular transport (GO:0032386)	4/40	0.0102088	0.176255	0	0	5.13186	23.5271	LYN;STXBP2;ATP13A2;AAAS
regulation of transcription from RNA polymerase II promoter (GO:0006357)	45/1478	0.0102598	0.176255	0	0	1.49121	6.82905	FOXC2;CRTC1;TCF7;SCX;TCF21;GATA3;FAM83G;LYL1;CSRP3;SBNO2;SALL1;EPCAM;ANKRD1;NKX2-5;AMH;LEFTY2;HTATIP2;TFAP2A;ABCA2;CDKN2B;MYOCD;TGFB1;LMO2;IGF2;TFEB;HMGA1;HMGA2;FOXP4;SMAD6;DKK1;POU4F1;GRHL2;BMP7;NFKB2;BMP4;MED25;HAND1;IRF8;PKN1;ZFPM1;NFKBID;MDFI;MIXL1;CC2D1A;SSBP4
outflow tract septum morphogenesis (GO:0003148)	3/22	0.0110082	0.181877	0	0	7.28178	32.8344	BMP4;SMAD6;NKX2-5
hematopoietic progenitor cell differentiation (GO:0002244)	3/22	0.0110082	0.181877	0	0	7.28178	32.8344	BMP4;TGFB1;MIXL1
urogenital system development (GO:0001655)	3/22	0.0110082	0.181877	0	0	7.28178	32.8344	BMP4;LHX1;AMH
digestive system development (GO:0055123)	3/22	0.0110082	0.181877	0	0	7.28178	32.8344	PPDPF;GATA3;MIXL1
negative regulation of STAT cascade (GO:1904893)	4/41	0.011126	0.181877	0	0	4.99291	22.4604	SOCS2;LRRTM3;RTN4RL1;LRRC4B
positive regulation of cell aging (GO:0090343)	2/8	0.0116933	0.181877	0	0	15.3467	68.2734	HMGA1;HMGA2
regulation of chaperone-mediated autophagy (GO:1904714)	2/8	0.0116933	0.181877	0	0	15.3467	68.2734	EEF1A2;ATP13A2
spleen development (GO:0048536)	2/8	0.0116933	0.181877	0	0	15.3467	68.2734	TCF21;NKX2-5
negative regulation of calcium ion transmembrane transport (GO:1903170)	2/8	0.0116933	0.181877	0	0	15.3467	68.2734	SLN;CBARP
regulation of toll-like receptor 2 signaling pathway (GO:0034135)	2/8	0.0116933	0.181877	0	0	15.3467	68.2734	LYN;CYBA
heterochromatin assembly (GO:0031507)	2/8	0.0116933	0.181877	0	0	15.3467	68.2734	HMGA1;HMGA2
cardiac muscle hypertrophy (GO:0003300)	2/8	0.0116933	0.181877	0	0	15.3467	68.2734	CSRP3;TCAP
positive regulation of production of miRNAs involved in gene silencing by miRNA (GO:1903800)	2/8	0.0116933	0.181877	0	0	15.3467	68.2734	BMP4;TGFB1
endochondral ossification (GO:0001958)	2/8	0.0116933	0.181877	0	0	15.3467	68.2734	BMP4;SCX
peptidyl-threonine modification (GO:0018210)	6/89	0.0120067	0.1855	0	0	3.34659	14.7996	GALNT6;STK11;PNCK;CDK5;MYLK3;MARK2
negative regulation of transcription factor import into nucleus (GO:0042992)	3/23	0.0124622	0.191253	0	0	6.91733	30.3329	NFKBIL1;BMP7;MDFI
branching morphogenesis of an epithelial tube (GO:0048754)	4/43	0.0131157	0.194992	0	0	4.73638	20.5272	BMP4;SALL1;TCF21;SEMA3E
regulation of protein catabolic process (GO:0042176)	6/91	0.0132962	0.194992	0	0	3.26751	14.1166	NDUFA13;FZR1;EEF1A2;ADGRB1;FLNA;ATP13A2
negative regulation of kinase activity (GO:0033673)	6/91	0.0132962	0.194992	0	0	3.26751	14.1166	SOCS2;LRRTM3;UBASH3B;RTN4RL1;SFN;LRRC4B
positive regulation of cellular metabolic process (GO:0031325)	6/92	0.0139759	0.194992	0	0	3.22935	13.7907	TGFB1;FASN;APOC1;PICK1;GATA3;BVES
regulation of phosphorylation (GO:0042325)	7/119	0.0139811	0.194992	0	0	2.89598	12.366	LYN;BMP4;CDKN2B;PGAM1;AAAS;BMP7;GCK
negative regulation of intrinsic apoptotic signaling pathway in response to DNA damage (GO:1902230)	3/24	0.0140209	0.194992	0	0	6.5876	28.1107	CD74;ZNF385A;BCL2L1
regulation of protein localization to plasma membrane (GO:1903076)	5/67	0.0141764	0.194992	0	0	3.7286	15.8696	PRKCH;TGFB1;CDK5;STAC3;BCL2L1
regulated exocytosis (GO:0045055)	8/148	0.0143012	0.194992	0	0	2.65026	11.2567	LYN;TGFB1;ACTN2;STXBP2;IGF2;FLNA;VEGFC;LEFTY2
adult heart development (GO:0007512)	2/9	0.0148235	0.194992	0	0	13.1536	55.397	TCAP;NKX2-5
regulation of macrophage cytokine production (GO:0010935)	2/9	0.0148235	0.194992	0	0	13.1536	55.397	CD74;TGFB1
neuronal ion channel clustering (GO:0045161)	2/9	0.0148235	0.194992	0	0	13.1536	55.397	KCNIP2;PICK1
cellular response to interleukin-4 (GO:0071353)	2/9	0.0148235	0.194992	0	0	13.1536	55.397	TCF7;GATA3
negative regulation of mitotic nuclear division (GO:0045839)	2/9	0.0148235	0.194992	0	0	13.1536	55.397	BMP4;BMP7
regulation of muscle system process (GO:0090257)	2/9	0.0148235	0.194992	0	0	13.1536	55.397	SLN;TNNC1
potassium ion export (GO:0071435)	2/9	0.0148235	0.194992	0	0	13.1536	55.397	KCNH2;KCNIP2
regulation of mast cell activation involved in immune response (GO:0033006)	2/9	0.0148235	0.194992	0	0	13.1536	55.397	LYN;STXBP2
positive regulation of epidermis development (GO:0045684)	2/9	0.0148235	0.194992	0	0	13.1536	55.397	BMP4;SFN
regulation of striated muscle tissue development (GO:0016202)	2/9	0.0148235	0.194992	0	0	13.1536	55.397	BMP4;TGFB1
regulation of leukocyte activation (GO:0002694)	2/9	0.0148235	0.194992	0	0	13.1536	55.397	LYN;CD74
response to interleukin-4 (GO:0070670)	2/9	0.0148235	0.194992	0	0	13.1536	55.397	TCF7;GATA3
regulation of leukocyte degranulation (GO:0043300)	2/9	0.0148235	0.194992	0	0	13.1536	55.397	LYN;STXBP2
mitral valve morphogenesis (GO:0003183)	2/9	0.0148235	0.194992	0	0	13.1536	55.397	SMAD6;ZFPM1
negative regulation of potassium ion transmembrane transport (GO:1901380)	2/9	0.0148235	0.194992	0	0	13.1536	55.397	KCNH2;ACTN2
mesodermal cell differentiation (GO:0048333)	2/9	0.0148235	0.194992	0	0	13.1536	55.397	BMP4;HMGA2
regulation of nephron tubule epithelial cell differentiation (GO:0072182)	2/9	0.0148235	0.194992	0	0	13.1536	55.397	LHX1;GATA3
positive regulation of gene expression (GO:0010628)	26/771	0.0150309	0.195622	0	0	1.63861	6.87832	FOXC2;CASZ1;SCX;GATA3;MRPL12;LYL1;SALL1;NKX2-5;AMH;TFAP2A;CD74;MYOCD;TGFB1;IL31RA;HMGA1;DYRK1B;HMGA2;DKK1;POU4F1;BMP7;BMP4;ACTA1;ACTC1;LHX2;LHX1;PKP3
peptidyl-threonine phosphorylation (GO:0018107)	5/68	0.0150413	0.195622	0	0	3.66922	15.3996	STK11;PNCK;CDK5;MYLK3;MARK2
positive regulation of transcription from RNA polymerase II promoter (GO:0045944)	28/848	0.0153523	0.198545	0	0	1.60488	6.70276	FOXC2;CRTC1;SCX;TCF21;GATA3;CSRP3;SBNO2;SALL1;EPCAM;NKX2-5;TFAP2A;CDKN2B;MYOCD;TGFB1;LMO2;TFEB;HMGA1;HMGA2;POU4F1;GRHL2;NFKB2;BMP4;MED25;HAND1;IRF8;ZFPM1;MIXL1;SSBP4
regulation of voltage-gated calcium channel activity (GO:1901385)	3/25	0.0156852	0.200596	0	0	6.28784	26.1262	NPPA;STAC3;CBARP
positive regulation of embryonic development (GO:0040019)	3/25	0.0156852	0.200596	0	0	6.28784	26.1262	LHX1;SCX;GATA3
regulation of endothelial cell migration (GO:0010594)	5/69	0.0159407	0.202738	0	0	3.61171	14.9484	BMP4;FOXC2;SH3BP1;ADGRB1;GATA3
regulation of heart contraction (GO:0008016)	6/95	0.0161598	0.204395	0	0	3.12002	12.8708	KCNIP2;TNNT2;HSPB7;NPPA;FXYD7;NKX2-5
positive regulation of cellular process (GO:0048522)	19/519	0.0164591	0.207043	0	0	1.77641	7.29548	LYN;KCNH2;TGFB1;TRPC3;ACTN2;IL31RA;IGF2;SCX;VEGFC;HMGA2;DKK1;BMP4;RAB25;EPCAM;FASN;CXCR2;FLNA;NKX2-5;IL7R
regulation of muscle contraction (GO:0006937)	3/26	0.0174559	0.216792	0	0	6.01415	24.3458	TNNC1;MYL2;MYL3
negative regulation of JAK-STAT cascade (GO:0046426)	4/47	0.0177414	0.216792	0	0	4.2949	17.3164	SOCS2;LRRTM3;RTN4RL1;LRRC4B
positive regulation of pathway-restricted SMAD protein phosphorylation (GO:0010862)	4/47	0.0177414	0.216792	0	0	4.2949	17.3164	BMP4;TGFB1;LEFTY2;BMP7
regulation of cation channel activity (GO:2001257)	5/71	0.0178456	0.216792	0	0	3.5019	14.0987	JPH2;ACTN2;KCNIP2;CNIH2;MMP9
dorsal/ventral axis specification (GO:0009950)	2/10	0.0182701	0.216792	0	0	11.5088	46.064	SMAD6;MDFI
receptor guanylyl cyclase signaling pathway (GO:0007168)	2/10	0.0182701	0.216792	0	0	11.5088	46.064	NPPB;NPPA
cardiovascular system development (GO:0072358)	2/10	0.0182701	0.216792	0	0	11.5088	46.064	STK11;TCF21
negative regulation of pathway-restricted SMAD protein phosphorylation (GO:0060394)	2/10	0.0182701	0.216792	0	0	11.5088	46.064	SMAD6;DKK1
regulation of plasminogen activation (GO:0010755)	2/10	0.0182701	0.216792	0	0	11.5088	46.064	F12;CTSZ
pulmonary valve development (GO:0003177)	2/10	0.0182701	0.216792	0	0	11.5088	46.064	BMP4;SMAD6
smooth muscle cell differentiation (GO:0051145)	2/10	0.0182701	0.216792	0	0	11.5088	46.064	BMP4;MYOCD
cell-cell junction organization (GO:0045216)	5/72	0.018852	0.222487	0	0	3.44946	13.6983	TGFB1;MARVELD2;FSCN1;CDH24;CDH15
regulation of cell cycle arrest (GO:0071156)	4/48	0.0190371	0.222487	0	0	4.19708	16.6262	MED25;CDK5;HMGA2;POU4F1
negative regulation of signal transduction (GO:0009968)	12/283	0.0190399	0.222487	0	0	2.05952	8.15821	LYN;SOCS2;NTRK1;EGFL7;UBASH3B;NFKBIL1;CHAC1;GATA3;SHISA2;DKK1;ZNF653;MDFI
purine ribonucleoside triphosphate biosynthetic process (GO:0009206)	3/27	0.0193333	0.223409	0	0	5.76327	22.7414	TGFB1;IMPDH1;CHCHD10
muscle fiber development (GO:0048747)	3/27	0.0193333	0.223409	0	0	5.76327	22.7414	ACTA1;TCAP;MYH11
phosphorylation (GO:0016310)	15/386	0.01941	0.223409	0	0	1.88437	7.42814	LYN;NTRK1;PRKCH;TGFB1;DYRK1B;CHCHD10;DGKZ;MYLK3;STK11;TEC;CDK5;PICK1;ALPK3;PKN1;MARK2
positive regulation of epithelial cell migration (GO:0010634)	5/74	0.0209752	0.229089	0	0	3.34913	12.9424	BMP4;FOXC2;RAB25;GATA3;MMP9
intrinsic apoptotic signaling pathway (GO:0097193)	6/101	0.0212122	0.229089	0	0	2.92207	11.2592	STK11;SFN;CHAC1;POU4F1;ZNF385A;BCL2L1
regulation of transmembrane receptor protein serine/threonine kinase signaling pathway (GO:0090092)	3/28	0.0213179	0.229089	0	0	5.53245	21.29	BMP4;TGFB1;BMP7
regulation of defense response to virus by virus (GO:0050690)	3/28	0.0213179	0.229089	0	0	5.53245	21.29	PACS1;AP2S1;AP1S1
myeloid leukocyte differentiation (GO:0002573)	4/50	0.0218003	0.229089	0	0	4.01418	15.3576	BMP4;SBNO2;IL31RA;MMP9
neurogenesis (GO:0022008)	4/50	0.0218003	0.229089	0	0	4.01418	15.3576	ZNHIT2;SALL1;BTBD2;CHAC1
atrial septum morphogenesis (GO:0060413)	2/11	0.0220182	0.229089	0	0	10.2295	39.0348	NKX2-5;ZFPM1
regulation of myeloid leukocyte mediated immunity (GO:0002886)	2/11	0.0220182	0.229089	0	0	10.2295	39.0348	LYN;STXBP2
mononuclear cell differentiation (GO:1903131)	2/11	0.0220182	0.229089	0	0	10.2295	39.0348	BMP4;IL31RA
positive regulation of extracellular matrix organization (GO:1903055)	2/11	0.0220182	0.229089	0	0	10.2295	39.0348	TGFB1;FSCN1
negative regulation of nuclear division (GO:0051784)	2/11	0.0220182	0.229089	0	0	10.2295	39.0348	BMP4;BMP7
monocyte differentiation (GO:0030224)	2/11	0.0220182	0.229089	0	0	10.2295	39.0348	BMP4;IL31RA
response to sterol (GO:0036314)	2/11	0.0220182	0.229089	0	0	10.2295	39.0348	ABCA2;TGFB1
negative regulation of potassium ion transport (GO:0043267)	2/11	0.0220182	0.229089	0	0	10.2295	39.0348	KCNH2;ACTN2
negative regulation of intrinsic apoptotic signaling pathway in response to DNA damage by p53 class mediator (GO:1902166)	2/11	0.0220182	0.229089	0	0	10.2295	39.0348	CD74;ZNF385A
heart process (GO:0003015)	2/11	0.0220182	0.229089	0	0	10.2295	39.0348	ACTC1;MYL2
establishment of synaptic vesicle localization (GO:0097480)	2/11	0.0220182	0.229089	0	0	10.2295	39.0348	CDK5;KIF5A
glutathione biosynthetic process (GO:0006750)	2/11	0.0220182	0.229089	0	0	10.2295	39.0348	CHAC1;OPLAH
cardiac muscle cell membrane repolarization (GO:0099622)	2/11	0.0220182	0.229089	0	0	10.2295	39.0348	KCNH2;KCNIP2
membrane repolarization during action potential (GO:0086011)	2/11	0.0220182	0.229089	0	0	10.2295	39.0348	KCNH2;KCNIP2
gland development (GO:0048732)	5/75	0.0220929	0.229089	0	0	3.30112	12.5855	SALL1;PPDPF;TCF21;LSR;NKX2-5
purine ribonucleotide biosynthetic process (GO:0009152)	5/75	0.0220929	0.229089	0	0	3.30112	12.5855	NPPB;TGFB1;IMPDH1;NPPA;CHCHD10
very long-chain fatty acid metabolic process (GO:0000038)	3/29	0.0234099	0.240578	0	0	5.31939	19.9722	HACD1;TECRL;ABCD1
semaphorin-plexin signaling pathway (GO:0071526)	3/29	0.0234099	0.240578	0	0	5.31939	19.9722	SH3BP1;FLNA;SEMA3E
regulation of DNA binding (GO:0051101)	4/52	0.0247963	0.243802	0	0	3.84653	14.2209	TGFB1;HMGA2;MMP9;MDFI
positive regulation of secretion by cell (GO:1903532)	4/52	0.0247963	0.243802	0	0	3.84653	14.2209	GRK2;TGFB1;ANKRD1;ATP13A2
protein phosphorylation (GO:0006468)	17/470	0.0248864	0.243802	0	0	1.75007	6.46376	LYN;NTRK1;PRKCH;PNCK;TGFB1;DYRK1B;MYLK3;BMP4;STK11;GRK2;TEC;CDK5;PICK1;ALPK3;ATP13A2;PKN1;MARK2
regulation of protein phosphorylation (GO:0001932)	11/261	0.0251014	0.243802	0	0	2.04378	7.53098	LYN;BMP4;NTRK1;CD74;TGFB1;IGF2;FKBP8;LEFTY2;BMP7;MMP9;PAK4
connective tissue development (GO:0061448)	3/30	0.025609	0.243802	0	0	5.12212	18.7716	COL2A1;SCX;DYRK1B
fatty-acyl-CoA biosynthetic process (GO:0046949)	3/30	0.025609	0.243802	0	0	5.12212	18.7716	SLC25A1;HACD1;FASN
positive regulation of cation channel activity (GO:2001259)	3/30	0.025609	0.243802	0	0	5.12212	18.7716	JPH2;ACTN2;STAC3
response to estradiol (GO:0032355)	3/30	0.025609	0.243802	0	0	5.12212	18.7716	SOCS2;TGFB1;POU4F1
extracellular matrix organization (GO:0030198)	10/229	0.0257746	0.243802	0	0	2.11929	7.75314	COL18A1;COL2A1;TGFB1;COL7A1;TNC;SCX;ITGB6;MMP9;MMP10;HAPLN1
pulmonary valve morphogenesis (GO:0003184)	2/12	0.0260535	0.243802	0	0	9.20612	33.5803	BMP4;SMAD6
regulation of DNA-dependent DNA replication (GO:0090329)	2/12	0.0260535	0.243802	0	0	9.20612	33.5803	BMP4;WDR18
establishment of apical/basal cell polarity (GO:0035089)	2/12	0.0260535	0.243802	0	0	9.20612	33.5803	SH3BP1;FSCN1
regulation of intrinsic apoptotic signaling pathway in response to DNA damage by p53 class mediator (GO:1902165)	2/12	0.0260535	0.243802	0	0	9.20612	33.5803	CD74;ZNF385A
cell differentiation in hindbrain (GO:0021533)	2/12	0.0260535	0.243802	0	0	9.20612	33.5803	LHX1;CEND1
endochondral bone morphogenesis (GO:0060350)	2/12	0.0260535	0.243802	0	0	9.20612	33.5803	BMP4;SCX
nonribosomal peptide biosynthetic process (GO:0019184)	2/12	0.0260535	0.243802	0	0	9.20612	33.5803	CHAC1;OPLAH
positive regulation of amyloid precursor protein catabolic process (GO:1902993)	2/12	0.0260535	0.243802	0	0	9.20612	33.5803	LYN;LRRTM3
cardiac muscle fiber development (GO:0048739)	2/12	0.0260535	0.243802	0	0	9.20612	33.5803	TCAP;MYH11
regulation of T cell differentiation in thymus (GO:0033081)	2/12	0.0260535	0.243802	0	0	9.20612	33.5803	BMP4;CLPTM1
negative regulation of fibroblast growth factor receptor signaling pathway (GO:0040037)	2/12	0.0260535	0.243802	0	0	9.20612	33.5803	GATA3;SHISA2
negative regulation of myoblast differentiation (GO:0045662)	2/12	0.0260535	0.243802	0	0	9.20612	33.5803	BMP4;TGFB1
positive regulation of SMAD protein import into nucleus (GO:0060391)	2/12	0.0260535	0.243802	0	0	9.20612	33.5803	BMP4;TGFB1
response to calcium ion (GO:0051592)	5/79	0.0269471	0.249819	0	0	3.12204	11.2827	TRPC3;KCNIP2;CPNE7;TNNT2;KCNMB1
regulation of transforming growth factor beta receptor signaling pathway (GO:0017015)	5/79	0.0269471	0.249819	0	0	3.12204	11.2827	STK11;CDKN2B;TGFB1;STUB1;SMAD6
negative regulation of transcription, DNA-templated (GO:0045892)	26/813	0.0270222	0.249819	0	0	1.54771	5.58892	FOXC2;NDUFA13;TCF21;GATA3;SBNO2;SALL1;FLNA;NKX2-5;TFAP2A;TGFB1;IGF2;HMGA1;HMGA2;DKK1;POU4F1;BMP7;NFKB2;BMP4;MED25;CDK5;LHX1;HAND1;IRF8;ZFPM1;MDFI;CC2D1A
cell morphogenesis involved in differentiation (GO:0000904)	4/54	0.0280288	0.258089	0	0	3.69229	13.1982	RAB25;DACT2;BVES;GRHL2
cellular response to hormone stimulus (GO:0032870)	5/80	0.0282584	0.258865	0	0	3.08025	10.9853	SOCS2;OXTR;LMO2;RAMP1;GCK
neutrophil degranulation (GO:0043312)	17/479	0.0291104	0.258865	0	0	1.71517	6.06596	TRAPPC1;PGAM1;MVP;STXBP2;CTSZ;MGST1;NBEAL2;CYBA;SLC2A3;MMP9;AGPAT2;ARHGAP45;PNP;DOK3;IMPDH1;QPCT;CXCR2
regulation of cell motility (GO:2000145)	6/109	0.0294748	0.258865	0	0	2.694	9.49425	TGFB1;SST;FLNA;GATA3;PKN1;NTN1
regulation of programmed cell death (GO:0043067)	11/268	0.0296704	0.258865	0	0	1.98739	6.99086	BMP4;NTRK1;PIDD1;TGFB1;CDK5;ACTN2;TNFRSF9;LEFTY2;POU4F1;BMP7;PAK4
negative regulation of nucleic acid-templated transcription (GO:1903507)	16/444	0.029821	0.258865	0	0	1.74136	6.11662	TFAP2A;NDUFA13;TGFB1;HMGA1;HMGA2;GATA3;BMP7;BMP4;SBNO2;SALL1;CDK5;LHX1;HAND1;NKX2-5;ZNF653;MDFI
peptidyl-serine modification (GO:0018209)	8/170	0.0298748	0.258865	0	0	2.28775	8.0317	GALNT6;STK11;PRKCH;GRK2;PNCK;CDK5;PKN1;MYLK3
central nervous system neuron differentiation (GO:0021953)	3/32	0.0303282	0.258865	0	0	4.76838	16.6687	LHX1;CEND1;MDGA2
regulation of potassium ion transmembrane transport (GO:1901379)	3/32	0.0303282	0.258865	0	0	4.76838	16.6687	KCNH2;KCNIP2;FLNA
negative regulation of fat cell differentiation (GO:0045599)	3/32	0.0303282	0.258865	0	0	4.76838	16.6687	TGFB1;GATA3;ZFPM1
very long-chain fatty acid biosynthetic process (GO:0042761)	2/13	0.0303621	0.258865	0	0	8.36877	29.2452	HACD1;TECRL
striated muscle myosin thick filament assembly (GO:0071688)	2/13	0.0303621	0.258865	0	0	8.36877	29.2452	TCAP;MYH11
positive regulation of glycogen biosynthetic process (GO:0045725)	2/13	0.0303621	0.258865	0	0	8.36877	29.2452	IGF2;GCK
atrial septum development (GO:0003283)	2/13	0.0303621	0.258865	0	0	8.36877	29.2452	NKX2-5;ZFPM1
regulation of production of miRNAs involved in gene silencing by miRNA (GO:1903798)	2/13	0.0303621	0.258865	0	0	8.36877	29.2452	BMP4;TGFB1
catecholamine biosynthetic process (GO:0042423)	2/13	0.0303621	0.258865	0	0	8.36877	29.2452	PNMT;GATA3
cardiocyte differentiation (GO:0035051)	2/13	0.0303621	0.258865	0	0	8.36877	29.2452	MYOCD;NKX2-5
synaptic vesicle localization (GO:0097479)	2/13	0.0303621	0.258865	0	0	8.36877	29.2452	CDK5;KIF5A
membrane repolarization (GO:0086009)	2/13	0.0303621	0.258865	0	0	8.36877	29.2452	KCNH2;KCNIP2
prostanoid biosynthetic process (GO:0046457)	2/13	0.0303621	0.258865	0	0	8.36877	29.2452	CD74;MGST1
detection of calcium ion (GO:0005513)	2/13	0.0303621	0.258865	0	0	8.36877	29.2452	KCNIP2;KCNMB1
regulation of MAPK cascade (GO:0043408)	9/203	0.0307341	0.26107	0	0	2.15078	7.48983	LYN;BMP4;NTRK1;CD74;TGFB1;IGF2;LEFTY2;BMP7;PAK4
positive regulation of protein secretion (GO:0050714)	5/82	0.0310007	0.262366	0	0	2.99994	10.421	TGFB1;ANKRD1;ATP13A2;TRH;GCK
neutrophil activation involved in immune response (GO:0002283)	17/483	0.0311506	0.262669	0	0	1.70009	5.89748	TRAPPC1;PGAM1;MVP;STXBP2;CTSZ;MGST1;NBEAL2;CYBA;SLC2A3;MMP9;AGPAT2;ARHGAP45;PNP;DOK3;IMPDH1;QPCT;CXCR2
positive regulation of locomotion (GO:0040017)	3/33	0.0328473	0.274962	0	0	4.6092	15.7445	TGFB1;NTN1;BVES
regulation of intracellular protein transport (GO:0033157)	3/33	0.0328473	0.274962	0	0	4.6092	15.7445	BMP4;TGFB1;ATP13A2
neutrophil mediated immunity (GO:0002446)	17/487	0.033295	0.277699	0	0	1.68527	5.73387	TRAPPC1;PGAM1;MVP;STXBP2;CTSZ;MGST1;NBEAL2;CYBA;SLC2A3;MMP9;AGPAT2;ARHGAP45;PNP;DOK3;IMPDH1;QPCT;CXCR2
positive regulation of response to cytokine stimulus (GO:0060760)	2/14	0.0349304	0.280174	0	0	7.67098	25.7315	CD74;AGPAT2
regulation of extracellular matrix disassembly (GO:0010715)	2/14	0.0349304	0.280174	0	0	7.67098	25.7315	TGFB1;FSCN1
acyl-CoA biosynthetic process (GO:0071616)	2/14	0.0349304	0.280174	0	0	7.67098	25.7315	SLC25A1;FASN
negative regulation of intrinsic apoptotic signaling pathway by p53 class mediator (GO:1902254)	2/14	0.0349304	0.280174	0	0	7.67098	25.7315	CD74;ZNF385A
cell surface receptor signaling pathway involved in heart development (GO:0061311)	2/14	0.0349304	0.280174	0	0	7.67098	25.7315	BMP4;TGFB1
positive regulation of glycogen metabolic process (GO:0070875)	2/14	0.0349304	0.280174	0	0	7.67098	25.7315	IGF2;GCK
positive regulation of DNA damage response, signal transduction by p53 class mediator (GO:0043517)	2/14	0.0349304	0.280174	0	0	7.67098	25.7315	ANKRD1;ZNF385A
regulation of gastrulation (GO:0010470)	2/14	0.0349304	0.280174	0	0	7.67098	25.7315	LHX1;SCX
regulation of histone modification (GO:0031056)	2/14	0.0349304	0.280174	0	0	7.67098	25.7315	MYOCD;IGF2
purine nucleotide catabolic process (GO:0006195)	2/14	0.0349304	0.280174	0	0	7.67098	25.7315	NT5C;PNP
purine-containing compound catabolic process (GO:0072523)	2/14	0.0349304	0.280174	0	0	7.67098	25.7315	NT5C;PNP
receptor metabolic process (GO:0043112)	4/58	0.0352142	0.280495	0	0	3.41809	11.438	GRK2;TGFB1;CXCR2;RAMP1
regulation of epidermal growth factor receptor signaling pathway (GO:0042058)	4/58	0.0352142	0.280495	0	0	3.41809	11.438	SHKBP1;MVB12A;MMP9;EPN1
epithelial tube morphogenesis (GO:0060562)	3/34	0.0354721	0.281575	0	0	4.46029	14.8929	BMP4;LHX1;GATA3
peptidyl-serine phosphorylation (GO:0018105)	7/145	0.0362739	0.286816	0	0	2.34722	7.78493	STK11;PRKCH;GRK2;PNCK;CDK5;PKN1;MYLK3
regulation of angiogenesis (GO:0045765)	8/177	0.0366272	0.286816	0	0	2.1922	7.24953	NPPB;ADGRB1;APLNR;HMGA2;VEGFC;SEMA3E;HTATIP2;PAK4
negative regulation of cell growth (GO:0030308)	6/115	0.036895	0.286816	0	0	2.54492	8.39743	NPPB;NDUFA13;STK11;TGFB1;MYL2;PPP1R9B
positive regulation of ATPase activity (GO:0032781)	3/35	0.0382016	0.286816	0	0	4.32068	14.1065	MYL4;TNNT2;MYL3
positive regulation of osteoblast differentiation (GO:0045669)	3/35	0.0382016	0.286816	0	0	4.32068	14.1065	BMP4;IFITM1;BMP7
positive regulation of peptidyl-tyrosine phosphorylation (GO:0050731)	6/116	0.0382377	0.286816	0	0	2.52166	8.23052	LYN;CD74;TGFB1;TEC;IL31RA;IGF2
regulation of intracellular signal transduction (GO:1902531)	15/422	0.0383583	0.286816	0	0	1.71447	5.59053	LYN;TGFB1;RASGRF2;ARHGDIG;PPP2R5B;ARHGAP39;POU4F1;BMP7;ARHGAP45;BMP4;STK11;CDK5;LEFTY2;ZNF385A;PAK4
positive regulation of cellular component biogenesis (GO:0044089)	5/87	0.0385668	0.286816	0	0	2.81629	9.16806	TGFB1;CLSTN3;ATP13A2;BMP7;LRRC4B
cellular protein modification process (GO:0006464)	30/1001	0.0391059	0.286816	0	0	1.44768	4.69261	TNC;MYLK3;FBXL22;SOCS2;STK11;MACROD1;IGFBP7;MARK2;LYN;NTRK1;PRKCH;FBXW5;TGFB1;KLHL25;FBXL19;ANO8;DYRK1B;ISG15;PPP2R3B;CEL;BMP4;PPP5C;TEC;CDK5;QPCT;PICK1;VWA1;ALPK3;PKN1;ASB2
muscle organ development (GO:0007517)	4/60	0.0391704	0.286816	0	0	3.29568	10.6774	SGCA;TCF21;ITGB1BP2;BVES
positive regulation of cell proliferation (GO:0008284)	15/424	0.0397031	0.286816	0	0	1.70591	5.50383	LYN;CD74;PRKCH;TGFB1;IL31RA;IGF2;SCX;VEGFC;HMGA2;BMP4;RAB25;EPCAM;CXCR2;NKX2-5;IL7R
atrioventricular valve morphogenesis (GO:0003181)	2/15	0.0397456	0.286816	0	0	7.08054	22.8366	SMAD6;ZFPM1
membrane repolarization during cardiac muscle cell action potential (GO:0086013)	2/15	0.0397456	0.286816	0	0	7.08054	22.8366	KCNH2;KCNIP2
regulation of mast cell degranulation (GO:0043304)	2/15	0.0397456	0.286816	0	0	7.08054	22.8366	LYN;STXBP2
regulation of branching involved in ureteric bud morphogenesis (GO:0090189)	2/15	0.0397456	0.286816	0	0	7.08054	22.8366	BMP4;LHX1
autonomic nervous system development (GO:0048483)	2/15	0.0397456	0.286816	0	0	7.08054	22.8366	NTRK1;GATA3
positive regulation of mesonephros development (GO:0061213)	2/15	0.0397456	0.286816	0	0	7.08054	22.8366	LHX1;GATA3
substrate-dependent cell migration (GO:0006929)	2/15	0.0397456	0.286816	0	0	7.08054	22.8366	VEGFC;NTN1
cardiac muscle cell differentiation (GO:0055007)	2/15	0.0397456	0.286816	0	0	7.08054	22.8366	MYOCD;NKX2-5
response to cholesterol (GO:0070723)	2/15	0.0397456	0.286816	0	0	7.08054	22.8366	ABCA2;TGFB1
negative regulation of muscle cell differentiation (GO:0051148)	2/15	0.0397456	0.286816	0	0	7.08054	22.8366	BMP4;TGFB1
vasculature development (GO:0001944)	2/15	0.0397456	0.286816	0	0	7.08054	22.8366	STK11;TCF21
body fluid secretion (GO:0007589)	2/15	0.0397456	0.286816	0	0	7.08054	22.8366	NPPB;OXTR
filopodium assembly (GO:0046847)	2/15	0.0397456	0.286816	0	0	7.08054	22.8366	FGD5;PPP1R9B
negative regulation of protein processing (GO:0010955)	2/15	0.0397456	0.286816	0	0	7.08054	22.8366	CTSZ;CHAC1
embryonic cranial skeleton morphogenesis (GO:0048701)	2/15	0.0397456	0.286816	0	0	7.08054	22.8366	TFAP2A;LHX1
regulation of peptide secretion (GO:0002791)	2/15	0.0397456	0.286816	0	0	7.08054	22.8366	CD74;LLGL2
endoderm development (GO:0007492)	2/15	0.0397456	0.286816	0	0	7.08054	22.8366	LHX1;MIXL1
regulation of cartilage development (GO:0061035)	2/15	0.0397456	0.286816	0	0	7.08054	22.8366	BMP4;SCX
plasma membrane bounded cell projection organization (GO:0120036)	6/118	0.0410155	0.290655	0	0	2.47637	7.90906	LYN;CDK5;RAB25;NCDN;POU4F1;PPP1R9B
regulation of potassium ion transport (GO:0043266)	3/36	0.0410351	0.290655	0	0	4.18954	13.3786	KCNH2;KCNIP2;ACTN2
regulation of muscle cell differentiation (GO:0051147)	3/36	0.0410351	0.290655	0	0	4.18954	13.3786	MYOCD;IGF2;CDH15
positive regulation of signaling (GO:0023056)	3/36	0.0410351	0.290655	0	0	4.18954	13.3786	CLSTN3;GATA3;BVES
regulation of blood circulation (GO:1903522)	3/36	0.0410351	0.290655	0	0	4.18954	13.3786	KCNIP2;TNNT2;HSPB7
vesicle-mediated transport in synapse (GO:0099003)	3/36	0.0410351	0.290655	0	0	4.18954	13.3786	CDK5;KIF5A;C2CD4C
regulation of cell cycle (GO:0051726)	9/215	0.0418753	0.295696	0	0	2.02424	6.42302	BMP4;RNF167;TP53I13;TGFB1;HMGA2;GATA3;BMP7;GADD45G;PAK4
actin filament organization (GO:0007015)	6/120	0.0439176	0.297116	0	0	2.43268	7.60319	ACTA1;ACTC1;SH3BP1;FLNA;TCAP;PPP1R9B
negative regulation of growth (GO:0045926)	6/120	0.0439176	0.297116	0	0	2.43268	7.60319	NPPB;NDUFA13;STK11;TGFB1;MYL2;PPP1R9B
epithelial to mesenchymal transition (GO:0001837)	3/37	0.0439716	0.297116	0	0	4.06611	12.7034	TGFB1;HMGA2;BMP7
regulation of carbohydrate catabolic process (GO:0043470)	3/37	0.0439716	0.297116	0	0	4.06611	12.7034	PGAM1;AAAS;GCK
positive regulation of multi-organism process (GO:0043902)	3/37	0.0439716	0.297116	0	0	4.06611	12.7034	LRSAM1;MVB12A;CYBA
neural tube development (GO:0021915)	2/16	0.044795	0.297116	0	0	6.57445	20.418	TGFB1;GRHL2
regulation of actin nucleation (GO:0051125)	2/16	0.044795	0.297116	0	0	6.57445	20.418	WIPF3;PICK1
lipopolysaccharide-mediated signaling pathway (GO:0031663)	2/16	0.044795	0.297116	0	0	6.57445	20.418	LYN;TGFB1
regulation of systemic arterial blood pressure by hormone (GO:0001990)	2/16	0.044795	0.297116	0	0	6.57445	20.418	OXTR;RASL10B
positive regulation of secretion (GO:0051047)	2/16	0.044795	0.297116	0	0	6.57445	20.418	NPPB;TRH
establishment of skin barrier (GO:0061436)	2/16	0.044795	0.297116	0	0	6.57445	20.418	CLDN4;SFN
cytoplasmic sequestering of transcription factor (GO:0042994)	2/16	0.044795	0.297116	0	0	6.57445	20.418	NFKBIL1;MDFI
regulation of reactive oxygen species biosynthetic process (GO:1903426)	2/16	0.044795	0.297116	0	0	6.57445	20.418	ADGRB1;CYBA
regulation of water loss via skin (GO:0033561)	2/16	0.044795	0.297116	0	0	6.57445	20.418	CLDN4;SFN
cardiac ventricle development (GO:0003231)	2/16	0.044795	0.297116	0	0	6.57445	20.418	SALL1;GATA3
sympathetic nervous system development (GO:0048485)	2/16	0.044795	0.297116	0	0	6.57445	20.418	NTRK1;GATA3
negative regulation of striated muscle cell differentiation (GO:0051154)	2/16	0.044795	0.297116	0	0	6.57445	20.418	NKX2-5;DKK1
extracellular matrix assembly (GO:0085029)	2/16	0.044795	0.297116	0	0	6.57445	20.418	TGFB1;MYH11
regulation of SMAD protein import into nucleus (GO:0060390)	2/16	0.044795	0.297116	0	0	6.57445	20.418	BMP4;TGFB1
regulation of stem cell proliferation (GO:0072091)	2/16	0.044795	0.297116	0	0	6.57445	20.418	EPCAM;HMGA2
embryonic heart tube development (GO:0035050)	2/16	0.044795	0.297116	0	0	6.57445	20.418	HAND1;NKX2-5
cellular response to lipopolysaccharide (GO:0071222)	5/91	0.045364	0.297116	0	0	2.68475	8.30403	LYN;SBNO2;TGFB1;NFKBIL1;ANKRD1
negative regulation of protein modification process (GO:0031400)	4/63	0.0455612	0.297116	0	0	3.12762	9.66028	PTPA;LYN;TGFB1;FKBP8
vesicle coating (GO:0006901)	4/63	0.0455612	0.297116	0	0	3.12762	9.66028	TRAPPC1;COL7A1;CTSZ;CNIH2
COPII vesicle coating (GO:0048208)	4/63	0.0455612	0.297116	0	0	3.12762	9.66028	TRAPPC1;COL7A1;CTSZ;CNIH2
vesicle targeting, rough ER to cis-Golgi (GO:0048207)	4/63	0.0455612	0.297116	0	0	3.12762	9.66028	TRAPPC1;COL7A1;CTSZ;CNIH2
negative regulation of dephosphorylation (GO:0035305)	4/63	0.0455612	0.297116	0	0	3.12762	9.66028	SPOCD1;PPP1R37;PTPA;LMTK3
transmembrane receptor protein tyrosine kinase signaling pathway (GO:0007169)	14/396	0.0460453	0.299424	0	0	1.70299	5.24203	LYN;NTRK1;FOXC2;MVP;IL31RA;IGF2;VEGFC;CYBA;MMP9;SOCS2;TEC;UBASH3B;AP2S1;SH2B2
positive regulation of neuron death (GO:1901216)	3/38	0.0470099	0.303128	0	0	3.94973	12.0759	TFAP2A;CDK5;DKK1
regulation of cellular amide metabolic process (GO:0034248)	3/38	0.0470099	0.303128	0	0	3.94973	12.0759	PGAM1;EEF1A2;ATP13A2
regulation of ossification (GO:0030278)	3/38	0.0470099	0.303128	0	0	3.94973	12.0759	BMP4;SMAD6;DKK1
receptor-mediated endocytosis (GO:0006898)	8/188	0.0491924	0.306214	0	0	2.05707	6.19592	GRK2;CXCR2;AP2S1;AP1S1;MASP1;ABCD1;RAMP1;PDLIM7
response to interferon-alpha (GO:0035455)	2/17	0.0500664	0.306214	0	0	6.13584	18.3732	IFITM1;GATA3
positive regulation of response to biotic stimulus (GO:0002833)	2/17	0.0500664	0.306214	0	0	6.13584	18.3732	LRSAM1;CYBA
gastrulation (GO:0007369)	2/17	0.0500664	0.306214	0	0	6.13584	18.3732	LHX1;MIXL1
cardiac atrium morphogenesis (GO:0003209)	2/17	0.0500664	0.306214	0	0	6.13584	18.3732	NKX2-5;ZFPM1
positive regulation of stem cell proliferation (GO:2000648)	2/17	0.0500664	0.306214	0	0	6.13584	18.3732	EPCAM;HMGA2
positive regulation of calcium ion transmembrane transporter activity (GO:1901021)	2/17	0.0500664	0.306214	0	0	6.13584	18.3732	JPH2;STAC3
nucleotide catabolic process (GO:0009166)	2/17	0.0500664	0.306214	0	0	6.13584	18.3732	NT5C;PNP
synaptic vesicle transport (GO:0048489)	2/17	0.0500664	0.306214	0	0	6.13584	18.3732	CDK5;KIF5A
regulation of B cell receptor signaling pathway (GO:0050855)	2/17	0.0500664	0.306214	0	0	6.13584	18.3732	LYN;PRKCH
detection of mechanical stimulus (GO:0050982)	2/17	0.0500664	0.306214	0	0	6.13584	18.3732	CSRP3;TCAP
positive regulation of cartilage development (GO:0061036)	2/17	0.0500664	0.306214	0	0	6.13584	18.3732	BMP4;SCX
regulation of JAK-STAT cascade (GO:0046425)	4/65	0.0501254	0.306214	0	0	3.02476	9.05381	SOCS2;LRRTM3;RTN4RL1;LRRC4B
negative regulation of apoptotic signaling pathway (GO:2001234)	4/65	0.0501254	0.306214	0	0	3.02476	9.05381	BMP4;NDUFA13;MMP9;BCL2L1
signal transduction by p53 class mediator (GO:0072331)	3/39	0.0501489	0.306214	0	0	3.83982	11.4917	STK11;POU4F1;ZNF385A
clathrin-dependent endocytosis (GO:0072583)	3/39	0.0501489	0.306214	0	0	3.83982	11.4917	CDK5;AP2S1;C2CD4C
purine ribonucleoside monophosphate biosynthetic process (GO:0009168)	3/39	0.0501489	0.306214	0	0	3.83982	11.4917	TGFB1;IMPDH1;CHCHD10
positive regulation of peptide hormone secretion (GO:0090277)	3/39	0.0501489	0.306214	0	0	3.83982	11.4917	RASL10B;TRH;GCK
positive regulation of reactive oxygen species metabolic process (GO:2000379)	3/39	0.0501489	0.306214	0	0	3.83982	11.4917	TGFB1;ADGRB1;CYBA
regulation of coenzyme metabolic process (GO:0051196)	3/39	0.0501489	0.306214	0	0	3.83982	11.4917	PGAM1;AAAS;GCK
axon development (GO:0061564)	5/94	0.0509019	0.30999	0	0	2.59385	7.72412	LRFN3;CDK5;RTN4RL1;ADGRB1;POU4F1
negative regulation of multicellular organismal process (GO:0051241)	6/125	0.0517236	0.314163	0	0	2.32987	6.90069	BMP4;MYOCD;GATA3;SMAD6;DKK1;GRHL2
regulation of protein dephosphorylation (GO:0035304)	3/40	0.0533873	0.321721	0	0	3.73585	10.9467	PTPA;PPP1R14A;TGFB1
negative regulation of catabolic process (GO:0009895)	3/40	0.0533873	0.321721	0	0	3.73585	10.9467	APOC1;ADGRB1;FLNA
JAK-STAT cascade (GO:0007259)	3/40	0.0533873	0.321721	0	0	3.73585	10.9467	SOCS2;LYN;IL31RA
epithelial cell differentiation (GO:0030855)	5/96	0.0548043	0.326204	0	0	2.53659	7.36621	BMP4;UPK2;TCF21;GATA3;GRHL2
regulation of cell death (GO:0010941)	5/96	0.0548043	0.326204	0	0	2.53659	7.36621	DUS2;BMP4;CTSZ;DKK1;BMP7
negative regulation of protein serine/threonine kinase activity (GO:0071901)	4/67	0.0549315	0.326204	0	0	2.92844	8.49736	LYN;BMP4;MYOCD;BMP7
positive regulation of endothelial cell proliferation (GO:0001938)	4/67	0.0549315	0.326204	0	0	2.92844	8.49736	BMP4;EGFL7;APLNR;VEGFC
negative regulation of protein binding (GO:0032091)	4/67	0.0549315	0.326204	0	0	2.92844	8.49736	CTSZ;XIRP1;DKK1;ZFPM1
release of cytochrome c from mitochondria (GO:0001836)	2/18	0.0555482	0.326204	0	0	5.75206	16.6263	SFN;BCL2L1
establishment or maintenance of apical/basal cell polarity (GO:0035088)	2/18	0.0555482	0.326204	0	0	5.75206	16.6263	FSCN1;MARK2
prostaglandin biosynthetic process (GO:0001516)	2/18	0.0555482	0.326204	0	0	5.75206	16.6263	CD74;MGST1
regulation of peptidase activity (GO:0052547)	2/18	0.0555482	0.326204	0	0	5.75206	16.6263	NDUFA13;ATP13A2
positive regulation of morphogenesis of an epithelium (GO:1905332)	2/18	0.0555482	0.326204	0	0	5.75206	16.6263	BMP4;LHX1
protein localization to membrane (GO:0072657)	7/160	0.0562438	0.329449	0	0	2.11547	6.08844	ACTN2;PACS1;ABHD17A;PICK1;FLNA;PKP3;RAMP1
mesenchymal cell differentiation (GO:0048762)	3/41	0.0567237	0.329462	0	0	3.63735	10.4376	TGFB1;HMGA2;BMP7
regulation of cellular metabolic process (GO:0031323)	3/41	0.0567237	0.329462	0	0	3.63735	10.4376	FASN;STUB1;DKK1
antigen processing and presentation of exogenous peptide antigen via MHC class II (GO:0019886)	5/97	0.0568186	0.329462	0	0	2.50889	7.19521	CD74;KIF5A;AP2S1;AP1S1;SPTBN2
antigen processing and presentation of exogenous peptide antigen (GO:0002478)	5/97	0.0568186	0.329462	0	0	2.50889	7.19521	CD74;KIF5A;AP2S1;AP1S1;SPTBN2
negative regulation of phosphatase activity (GO:0010923)	4/68	0.0574246	0.331307	0	0	2.88254	8.23622	SPOCD1;PPP1R37;PTPA;LMTK3
COPII-coated vesicle budding (GO:0090114)	4/68	0.0574246	0.331307	0	0	2.88254	8.23622	TRAPPC1;COL7A1;CTSZ;CNIH2
negative regulation of intracellular signal transduction (GO:1902532)	7/161	0.0577766	0.332505	0	0	2.10162	5.99209	LYN;NDUFA13;SH3BP1;APLNR;PPP2R5B;MMP9;BCL2L1
antigen processing and presentation of peptide antigen via MHC class II (GO:0002495)	5/98	0.0588751	0.334796	0	0	2.48178	7.02924	CD74;KIF5A;AP2S1;AP1S1;SPTBN2
negative regulation of angiogenesis (GO:0016525)	4/69	0.0599775	0.334796	0	0	2.83804	7.98565	NPPB;ADGRB1;SEMA3E;EPN1
response to organic cyclic compound (GO:0014070)	4/69	0.0599775	0.334796	0	0	2.83804	7.98565	SOCS2;ABCA2;TP53I13;TGFB1
regulation of protein modification process (GO:0031399)	3/42	0.0601567	0.334796	0	0	3.5439	9.96122	LYN;PPP1R14A;IGF2
protein localization to plasma membrane (GO:0072659)	6/130	0.0603252	0.334796	0	0	2.23535	6.27686	ACTN2;PACS1;FLNA;PKP3;ABCD1;RAMP1
positive regulation of transforming growth factor beta receptor signaling pathway (GO:0030511)	2/19	0.061229	0.334796	0	0	5.41343	15.1204	CDKN2B;STK11
negative regulation of protein localization to plasma membrane (GO:1903077)	2/19	0.061229	0.334796	0	0	5.41343	15.1204	TGFB1;BCL2L1
positive regulation of heart contraction (GO:0045823)	2/19	0.061229	0.334796	0	0	5.41343	15.1204	NPPA;NKX2-5
negative regulation of double-strand break repair (GO:2000780)	2/19	0.061229	0.334796	0	0	5.41343	15.1204	HMGA2;OTUB1
cellular response to interleukin-7 (GO:0098761)	2/19	0.061229	0.334796	0	0	5.41343	15.1204	SOCS2;IL7R
fatty-acyl-CoA metabolic process (GO:0035337)	2/19	0.061229	0.334796	0	0	5.41343	15.1204	SLC25A1;FASN
negative regulation of protein localization to cell periphery (GO:1904376)	2/19	0.061229	0.334796	0	0	5.41343	15.1204	TGFB1;BCL2L1
regulation of platelet activation (GO:0010543)	2/19	0.061229	0.334796	0	0	5.41343	15.1204	LYN;TEC
interleukin-7-mediated signaling pathway (GO:0038111)	2/19	0.061229	0.334796	0	0	5.41343	15.1204	SOCS2;IL7R
negative regulation of calcium ion transport (GO:0051926)	2/19	0.061229	0.334796	0	0	5.41343	15.1204	SLN;CBARP
hexose transmembrane transport (GO:0035428)	2/19	0.061229	0.334796	0	0	5.41343	15.1204	SLC2A3;SLC2A6
positive regulation of epithelial cell differentiation (GO:0030858)	2/19	0.061229	0.334796	0	0	5.41343	15.1204	BMP4;SFN
innate immune response in mucosa (GO:0002227)	2/19	0.061229	0.334796	0	0	5.41343	15.1204	RPL39;HIST1H2BC
positive regulation of cellular response to transforming growth factor beta stimulus (GO:1903846)	2/19	0.061229	0.334796	0	0	5.41343	15.1204	CDKN2B;STK11
response to interferon-beta (GO:0035456)	2/19	0.061229	0.334796	0	0	5.41343	15.1204	IFITM1;NDUFA13
positive regulation of neuron apoptotic process (GO:0043525)	2/19	0.061229	0.334796	0	0	5.41343	15.1204	TFAP2A;CDK5
positive regulation of endothelial cell migration (GO:0010595)	4/70	0.0625897	0.341425	0	0	2.7949	7.7451	BMP4;FOXC2;TGFB1;GATA3
intrinsic apoptotic signaling pathway by p53 class mediator (GO:0072332)	3/43	0.0636847	0.344947	0	0	3.45513	9.51477	STK11;POU4F1;ZNF385A
regulation of ATP metabolic process (GO:1903578)	3/43	0.0636847	0.344947	0	0	3.45513	9.51477	PGAM1;AAAS;GCK
digestive tract development (GO:0048565)	3/43	0.0636847	0.344947	0	0	3.45513	9.51477	SALL1;GATA3;MIXL1
mesoderm formation (GO:0001707)	2/20	0.0670979	0.354107	0	0	5.11242	13.8117	SCX;HMGA2
regulation of epidermal cell differentiation (GO:0045604)	2/20	0.0670979	0.354107	0	0	5.11242	13.8117	BMP4;SFN
embryonic digestive tract development (GO:0048566)	2/20	0.0670979	0.354107	0	0	5.11242	13.8117	SALL1;TCF21
regulation of cholesterol transport (GO:0032374)	2/20	0.0670979	0.354107	0	0	5.11242	13.8117	ABCA2;APOC1
purine nucleotide metabolic process (GO:0006163)	2/20	0.0670979	0.354107	0	0	5.11242	13.8117	NT5C;PNP
positive regulation of gene silencing by miRNA (GO:2000637)	2/20	0.0670979	0.354107	0	0	5.11242	13.8117	BMP4;TGFB1
growth hormone receptor signaling pathway (GO:0060396)	2/20	0.0670979	0.354107	0	0	5.11242	13.8117	LYN;SOCS2
regulation of glycogen biosynthetic process (GO:0005979)	2/20	0.0670979	0.354107	0	0	5.11242	13.8117	IGF2;GCK
steroid hormone mediated signaling pathway (GO:0043401)	2/20	0.0670979	0.354107	0	0	5.11242	13.8117	BMP4;BMP7
dorsal/ventral pattern formation (GO:0009953)	2/20	0.0670979	0.354107	0	0	5.11242	13.8117	LHX1;MDFI
cellular response to steroid hormone stimulus (GO:0071383)	2/20	0.0670979	0.354107	0	0	5.11242	13.8117	BMP4;BMP7
myeloid cell differentiation (GO:0030099)	3/44	0.0673063	0.354107	0	0	3.37069	9.0958	LYN;CDKN2B;ZFPM1
regulation of neuron death (GO:1901214)	4/72	0.067991	0.354107	0	0	2.71242	7.29201	CDK5;CTSZ;ATP13A2;DKK1
response to metal ion (GO:0010038)	4/72	0.067991	0.354107	0	0	2.71242	7.29201	PPP5C;SLC30A3;TRPC3;TNNT2
regulation of phosphatase activity (GO:0010921)	4/72	0.067991	0.354107	0	0	2.71242	7.29201	SPOCD1;PPP1R37;PTPA;LMTK3
Rho protein signal transduction (GO:0007266)	4/72	0.067991	0.354107	0	0	2.71242	7.29201	CDC42EP5;ARHGDIG;NTN1;PAK4
regulation of fat cell differentiation (GO:0045598)	4/72	0.067991	0.354107	0	0	2.71242	7.29201	TGFB1;GATA3;ZFPM1;ZNF385A
positive regulation of multicellular organismal process (GO:0051240)	8/202	0.0688271	0.357652	0	0	1.90724	5.10408	NPPB;BMP4;PRKCH;TGFB1;RAB25;LHX1;SCX;AGPAT2
positive regulation of angiogenesis (GO:0045766)	5/103	0.0697865	0.361821	0	0	2.35456	6.26857	FOXC2;APLNR;HMGA2;VEGFC;PAK4
peptidyl-tyrosine autophosphorylation (GO:0038083)	3/45	0.0710197	0.367387	0	0	3.29026	8.70208	LYN;NTRK1;TEC
positive regulation of cellular component movement (GO:0051272)	2/21	0.0731443	0.372518	0	0	4.8431	12.6663	LYN;NTN1
cortical actin cytoskeleton organization (GO:0030866)	2/21	0.0731443	0.372518	0	0	4.8431	12.6663	WIPF3;LLGL2
zinc II ion transport (GO:0006829)	2/21	0.0731443	0.372518	0	0	4.8431	12.6663	SLC30A3;SLC39A3
negative regulation of G-protein coupled receptor protein signaling pathway (GO:0045744)	2/21	0.0731443	0.372518	0	0	4.8431	12.6663	GRK2;PALM
regulation of macrophage activation (GO:0043030)	2/21	0.0731443	0.372518	0	0	4.8431	12.6663	CD74;IL31RA
embryonic skeletal system morphogenesis (GO:0048704)	2/21	0.0731443	0.372518	0	0	4.8431	12.6663	TFAP2A;COL2A1
ventricular septum morphogenesis (GO:0060412)	2/21	0.0731443	0.372518	0	0	4.8431	1900-01-12 15:59:24	NKX2-5;ZFPM1
regulation of generation of precursor metabolites and energy (GO:0043467)	3/46	0.0748233	0.380228	0	0	3.21358	8.33161	PGAM1;AAAS;GCK
positive regulation of hydrolase activity (GO:0051345)	7/172	0.0763359	0.38706	0	0	1.9604	5.04336	MYL4;NTRK1;NDUFA13;SH3BP1;TNNT2;SGSM3;MYL3
response to glucose (GO:0009749)	3/47	0.0787152	0.393711	0	0	3.14038	7.9826	IGF2;GCK;KLRG1
regulation of intrinsic apoptotic signaling pathway (GO:2001242)	3/47	0.0787152	0.393711	0	0	3.14038	7.9826	NDUFA13;MMP9;BCL2L1
negative regulation of cellular biosynthetic process (GO:0031327)	3/47	0.0787152	0.393711	0	0	3.14038	7.9826	TGFB1;APOC1;GCK
positive regulation of organelle assembly (GO:1902117)	3/47	0.0787152	0.393711	0	0	3.14038	7.9826	LRSAM1;FSCN1;MYLK3
regulation of protein secretion (GO:0050708)	5/107	0.079264	0.393711	0	0	2.26176	5.73349	TGFB1;ANKRD1;ATP13A2;GCK;LLGL2
regulation of calcium ion transport into cytosol (GO:0010522)	2/22	0.0793579	0.393711	0	0	4.60071	11.6572	TRPC3;UBASH3B
nuclear transport (GO:0051169)	2/22	0.0793579	0.393711	0	0	4.60071	11.6572	HMGA1;AAAS
STAT cascade (GO:0097696)	2/22	0.0793579	0.393711	0	0	4.60071	11.6572	SOCS2;IL31RA
positive regulation of biosynthetic process (GO:0009891)	2/22	0.0793579	0.393711	0	0	4.60071	11.6572	ADGRB1;CYBA
glucose transport (GO:0015758)	2/22	0.0793579	0.393711	0	0	4.60071	11.6572	SLC2A3;SLC2A6
regulation of cytokine production (GO:0001817)	5/108	0.0817359	0.403768	0	0	2.23968	5.60875	LYN;ISG15;VTCN1;GATA3;AGPAT2
negative regulation of hydrolase activity (GO:0051346)	5/108	0.0817359	0.403768	0	0	2.23968	5.60875	SPOCD1;PPP1R37;GCHFR;TNNT2;LMTK3
protein autophosphorylation (GO:0046777)	7/175	0.0819392	0.403906	0	0	1.9251	4.81617	LYN;NTRK1;STK11;TEC;ALPK3;ATP13A2;MARK2
negative regulation of transmembrane receptor protein serine/threonine kinase signaling pathway (GO:0090101)	4/77	0.0825045	0.405823	0	0	2.52599	6.30209	TGFB1;STUB1;SMAD6;DKK1
negative regulation of mitotic cell cycle (GO:0045930)	3/48	0.0826938	0.405887	0	0	3.07044	7.65341	BMP4;TGFB1;BMP7
negative regulation of cellular macromolecule biosynthetic process (GO:2000113)	16/512	0.0839694	0.410287	0	0	1.49729	3.70925	TFAP2A;NDUFA13;TGFB1;HMGA1;HMGA2;GATA3;BMP7;BMP4;SBNO2;SALL1;CDK5;LHX1;HAND1;ANKRD1;NKX2-5;MDFI
regulation of Wnt signaling pathway (GO:0030111)	5/109	0.0842485	0.410287	0	0	2.21803	5.48738	SALL1;DACT2;SHISA2;DKK1;MDFI
sensory perception of mechanical stimulus (GO:0050954)	4/78	0.0855764	0.410287	0	0	2.49173	6.12552	TFAP2A;COL2A1;MARVELD2;MYH14
nucleotide-excision repair, DNA gap filling (GO:0006297)	2/23	0.0857289	0.410287	0	0	4.3814	10.7632	POLD1;XRCC1
positive regulation of ERBB signaling pathway (GO:1901186)	2/23	0.0857289	0.410287	0	0	4.3814	10.7632	SHKBP1;MMP9
glycolytic process (GO:0006096)	2/23	0.0857289	0.410287	0	0	4.3814	10.7632	PGAM1;GCK
cell-cell adhesion mediated by cadherin (GO:0044331)	2/23	0.0857289	0.410287	0	0	4.3814	10.7632	CDH24;CDH15
zinc II ion transmembrane transport (GO:0071577)	2/23	0.0857289	0.410287	0	0	4.3814	10.7632	SLC30A3;SLC39A3
metanephros development (GO:0001656)	2/23	0.0857289	0.410287	0	0	4.3814	10.7632	BMP4;BMP7
positive regulation of blood circulation (GO:1903524)	2/23	0.0857289	0.410287	0	0	4.3814	10.7632	OXTR;NKX2-5
divalent inorganic cation homeostasis (GO:0072507)	2/23	0.0857289	0.410287	0	0	4.3814	10.7632	JPH2;ATP13A2
viral budding (GO:0046755)	2/23	0.0857289	0.410287	0	0	4.3814	10.7632	LRSAM1;MVB12A
glutathione metabolic process (GO:0006749)	3/49	0.0867571	0.412634	0	0	3.00354	7.34258	MGST1;CHAC1;OPLAH
protein autoubiquitination (GO:0051865)	3/49	0.0867571	0.412634	0	0	3.00354	7.34258	LRSAM1;RNF208;STUB1
regulation of release of sequestered calcium ion into cytosol (GO:0051279)	3/49	0.0867571	0.412634	0	0	3.00354	7.34258	JPH2;UBASH3B;APLNR
cellular protein complex assembly (GO:0043623)	6/144	0.0886611	0.42082	0	0	2.00713	4.86313	TGFB1;SEPT12;ADRM1;PTGES3L;AP2S1;CYBA
regulation of protein binding (GO:0043393)	5/111	0.0893945	0.421338	0	0	2.17596	5.25428	BMP4;CTSZ;XIRP1;DKK1;ZFPM1
positive regulation of JUN kinase activity (GO:0043507)	3/50	0.0909033	0.421338	0	0	2.93948	7.04876	PKN1;MAPK8IP3;DKK1
negative regulation of viral genome replication (GO:0045071)	3/50	0.0909033	0.421338	0	0	2.93948	7.04876	IFITM1;HMGA2;ISG15
receptor internalization (GO:0031623)	3/50	0.0909033	0.421338	0	0	2.93948	7.04876	GRK2;CXCR2;RAMP1
negative regulation of protein localization to membrane (GO:1905476)	2/24	0.0922478	0.421338	0	0	4.18203	9.96694	TGFB1;BCL2L1
ear morphogenesis (GO:0042471)	2/24	0.0922478	0.421338	0	0	4.18203	9.96694	TFAP2A;SALL1
receptor clustering (GO:0043113)	2/24	0.0922478	0.421338	0	0	4.18203	9.96694	PICK1;FLNA
cellular modified amino acid biosynthetic process (GO:0042398)	2/24	0.0922478	0.421338	0	0	4.18203	9.96694	CHAC1;OPLAH
ATP generation from ADP (GO:0006757)	2/24	0.0922478	0.421338	0	0	4.18203	9.96694	PGAM1;GCK
negative regulation of cyclin-dependent protein serine/threonine kinase activity (GO:0045736)	2/24	0.0922478	0.421338	0	0	4.18203	9.96694	CDKN2B;MYOCD
receptor catabolic process (GO:0032801)	2/24	0.0922478	0.421338	0	0	4.18203	9.96694	TGFB1;AP2S1
cellular senescence (GO:0090398)	2/24	0.0922478	0.421338	0	0	4.18203	9.96694	HMGA1;HMGA2
negative regulation of endothelial cell apoptotic process (GO:2000352)	2/24	0.0922478	0.421338	0	0	4.18203	9.96694	GATA3;PAK4
positive regulation of dephosphorylation (GO:0035306)	2/24	0.0922478	0.421338	0	0	4.18203	9.96694	PTPA;TGFB1
mucosal immune response (GO:0002385)	2/24	0.0922478	0.421338	0	0	4.18203	9.96694	RPL39;HIST1H2BC
limb development (GO:0060173)	2/24	0.0922478	0.421338	0	0	4.18203	9.96694	SALL1;DKK1
fatty acid derivative biosynthetic process (GO:1901570)	2/24	0.0922478	0.421338	0	0	4.18203	9.96694	SLC25A1;FASN
cGMP biosynthetic process (GO:0006182)	2/24	0.0922478	0.421338	0	0	4.18203	9.96694	NPPB;NPPA
regulation of cellular senescence (GO:2000772)	2/24	0.0922478	0.421338	0	0	4.18203	9.96694	HMGA1;HMGA2
sensory perception of sound (GO:0007605)	4/81	0.0951196	0.432787	0	0	2.39428	5.63282	TFAP2A;COL2A1;MARVELD2;MYH14
peptidyl-tyrosine modification (GO:0018212)	3/51	0.0951304	0.432787	0	0	2.8781	6.77074	LYN;NTRK1;TEC
regulation of protein kinase activity (GO:0045859)	6/147	0.0955382	0.433785	0	0	1.96412	4.6122	SOCS2;UBASH3B;LRRTM3;RTN4RL1;SFN;LRRC4B
phosphate-containing compound metabolic process (GO:0006796)	7/183	0.0980071	0.436169	0	0	1.83684	4.26645	NT5C;TGFB1;CDK5;PLPPR3;INPP5J;AGPAT2;GCK
ion transmembrane transport (GO:0034220)	8/219	0.0983251	0.436169	0	0	1.75204	4.06381	KCNH2;CLCN7;GABRP;KCNIP2;ANO8;FXYD7;ATP13A2;ANO4
modulation of chemical synaptic transmission (GO:0050804)	4/82	0.0984078	0.436169	0	0	2.36346	5.48	CDK5;CLSTN3;GRIK5;CEL
glycolytic process through glucose-6-phosphate (GO:0061620)	2/25	0.0989054	0.436169	0	0	4	9.25436	PGAM1;GCK
canonical glycolysis (GO:0061621)	2/25	0.0989054	0.436169	0	0	4	9.25436	PGAM1;GCK
glucose catabolic process to pyruvate (GO:0061718)	2/25	0.0989054	0.436169	0	0	4	9.25436	PGAM1;GCK
glial cell differentiation (GO:0010001)	2/25	0.0989054	0.436169	0	0	4	9.25436	CDK5;PICK1
prostaglandin metabolic process (GO:0006693)	2/25	0.0989054	0.436169	0	0	4	9.25436	CD74;MGST1
regulation of DNA damage response, signal transduction by p53 class mediator (GO:0043516)	2/25	0.0989054	0.436169	0	0	4	9.25436	CD74;ANKRD1
positive regulation of filopodium assembly (GO:0051491)	2/25	0.0989054	0.436169	0	0	4	9.25436	PALM;FSCN1
response to alcohol (GO:0097305)	2/25	0.0989054	0.436169	0	0	4	9.25436	ABCA2;TGFB1
monocarboxylic acid catabolic process (GO:0072329)	2/25	0.0989054	0.436169	0	0	4	9.25436	ASPG;CEL
respiratory tube development (GO:0030323)	2/25	0.0989054	0.436169	0	0	4	9.25436	BMP4;TCF21
positive regulation of peptidyl-threonine phosphorylation (GO:0010800)	2/25	0.0989054	0.436169	0	0	4	9.25436	TGFB1;BMP7
regulation of protein import into nucleus (GO:0042306)	2/25	0.0989054	0.436169	0	0	4	9.25436	BMP4;TGFB1
negative regulation of transcription from RNA polymerase II promoter (GO:0000122)	17/565	0.0992555	0.436876	0	0	1.43949	3.32531	TFAP2A;FOXC2;IGF2;TCF21;HMGA2;DKK1;POU4F1;NFKB2;BMP4;MED25;SALL1;HAND1;IRF8;NKX2-5;ZFPM1;MDFI;CC2D1A
viral process (GO:0016032)	8/220	0.100253	0.440425	0	0	1.74368	4.01057	LRSAM1;GRK2;PACS1;AP2S1;MVB12A;AP1S1;AAAS;RPL39
negative regulation of neuron death (GO:1901215)	4/83	0.101748	0.441738	0	0	2.33342	5.33246	NTRK1;CDK5;ATP13A2;POU4F1
negative regulation of cellular response to transforming growth factor beta stimulus (GO:1903845)	3/53	0.10382	0.441738	0	0	2.76269	6.25776	TGFB1;STUB1;SMAD6
regulation of calcium ion-dependent exocytosis (GO:0017158)	3/53	0.10382	0.441738	0	0	2.76269	6.25776	SYTL1;C2CD4C;CBARP
positive regulation of protein import into nucleus (GO:0042307)	3/53	0.10382	0.441738	0	0	2.76269	6.25776	BMP4;TGFB1;FLNA
regulation of mitotic nuclear division (GO:0007088)	4/84	0.105141	0.441738	0	0	2.30414	5.18997	BMP4;IGF2;BMP7;PPP1R9B
regulation of neuron differentiation (GO:0045664)	4/84	0.105141	0.441738	0	0	2.30414	5.18997	CASZ1;NKX2-5;DKK1;BMP7
positive regulation of synapse assembly (GO:0051965)	2/26	0.105693	0.441738	0	0	3.83314	8.61389	CLSTN3;LRRC4B
lipid modification (GO:0030258)	2/26	0.105693	0.441738	0	0	3.83314	8.61389	PLPPR3;DGKZ
positive regulation of wound healing (GO:0090303)	2/26	0.105693	0.441738	0	0	3.83314	8.61389	FOXC2;F12
regulation of viral entry into host cell (GO:0046596)	2/26	0.105693	0.441738	0	0	3.83314	8.61389	CD74;IFITM1
endocrine system development (GO:0035270)	2/26	0.105693	0.441738	0	0	3.83314	8.61389	SALL1;NKX2-5
protein localization to cell periphery (GO:1990778)	5/117	0.10578	0.441738	0	0	2.05876	4.62478	ACTN2;PACS1;FLNA;PKP3;RAMP1
axonogenesis (GO:0007409)	8/223	0.106164	0.441738	0	0	1.71909	3.85551	LRFN3;CDK5;ADGRB1;KIF5A;POU4F1;NTN1;PDLIM7;SPTBN2
negative regulation of cellular component organization (GO:0051129)	3/54	0.108278	0.441738	0	0	2.70838	6.02087	LRSAM1;SLN;DNAJA4
regulation of peptidyl-tyrosine phosphorylation (GO:0050730)	4/85	0.108584	0.441738	0	0	2.27557	5.05231	CD74;TGFB1;TEC;IGF2
nervous system development (GO:0007399)	14/455	0.110718	0.441738	0	0	1.47062	3.23648	LYN;TGFB1;PCDH8;POU4F1;GRHL2;HAPLN1;STK11;ZNHIT2;SALL1;CDK5;LHX1;BTBD2;ADGRB1;CHAC1
regulation of calcium ion transmembrane transporter activity (GO:1901019)	2/27	0.112602	0.441738	0	0	3.67962	8.03592	JPH2;SLN
positive regulation of lipid kinase activity (GO:0090218)	2/27	0.112602	0.441738	0	0	3.67962	8.03592	TGFB1;EEF1A2
response to hexose (GO:0009746)	2/27	0.112602	0.441738	0	0	3.67962	8.03592	IGF2;KLRG1
regulation of protein localization to nucleus (GO:1900180)	2/27	0.112602	0.441738	0	0	3.67962	8.03592	BMP4;TGFB1
regulation of protein transport (GO:0051223)	2/27	0.112602	0.441738	0	0	3.67962	8.03592	ATP13A2;LLGL2
negative regulation of transforming growth factor beta receptor signaling pathway (GO:0030512)	3/55	0.112809	0.441738	0	0	2.65616	5.79589	TGFB1;STUB1;SMAD6
enzyme linked receptor protein signaling pathway (GO:0007167)	5/120	0.114489	0.441738	0	0	2.00474	4.34483	NPPB;LYN;TEC;NPPA;IL31RA
regulation of MAP kinase activity (GO:0043405)	4/87	0.11562	0.441738	0	0	2.22051	4.79065	LYN;BMP4;TGFB1;BMP7
DNA-dependent DNA replication (GO:0006261)	3/56	0.117412	0.441738	0	0	2.60591	5.58203	POLD1;HMGA1;LRWD1
positive regulation of protein transport (GO:0051222)	3/56	0.117412	0.441738	0	0	2.60591	5.58203	TGFB1;ANKRD1;ATP13A2
regulation of cell differentiation (GO:0045595)	5/121	0.117466	0.441738	0	0	1.98735	4.25613	TFAP2A;BMP4;TGFB1;PLEKHB1;IGF2
positive regulation of protein complex assembly (GO:0031334)	4/88	0.119211	0.441738	0	0	2.19397	4.66626	MED25;TGFB1;FSCN1;STUB1
negative regulation of endocytosis (GO:0045806)	2/28	0.119624	0.441738	0	0	3.53792	7.51244	LRSAM1;APOC1
negative regulation of response to DNA damage stimulus (GO:2001021)	2/28	0.119624	0.441738	0	0	3.53792	7.51244	CD74;BCL2L1
regulation of receptor internalization (GO:0002090)	2/28	0.119624	0.441738	0	0	3.53792	7.51244	PICK1;DKK1
positive regulation of sprouting angiogenesis (GO:1903672)	2/28	0.119624	0.441738	0	0	3.53792	7.51244	FOXC2;APLNR
positive regulation of cell communication (GO:0010647)	2/28	0.119624	0.441738	0	0	3.53792	7.51244	CLSTN3;GATA3
cGMP metabolic process (GO:0046068)	2/28	0.119624	0.441738	0	0	3.53792	7.51244	NPPB;NPPA
primary neural tube formation (GO:0014020)	2/28	0.119624	0.441738	0	0	3.53792	7.51244	TGFB1;GRHL2
bicellular tight junction assembly (GO:0070830)	2/28	0.119624	0.441738	0	0	3.53792	7.51244	MARVELD2;GRHL2
positive regulation of protein glycosylation (GO:0060050)	1/6	0.121468	0.441738	0	0	9.18685	19.3668	RAMP1
smooth muscle tissue development (GO:0048745)	1/6	0.121468	0.441738	0	0	9.18685	19.3668	BMP4
embryonic camera-type eye morphogenesis (GO:0048596)	1/6	0.121468	0.441738	0	0	9.18685	19.3668	TFAP2A
negative regulation of mRNA catabolic process (GO:1902373)	1/6	0.121468	0.441738	0	0	9.18685	19.3668	PKP3
histone-serine phosphorylation (GO:0035404)	1/6	0.121468	0.441738	0	0	9.18685	19.3668	HMGA2
regulation of lymphocyte apoptotic process (GO:0070228)	1/6	0.121468	0.441738	0	0	9.18685	19.3668	LYN
amylin receptor signaling pathway (GO:0097647)	1/6	0.121468	0.441738	0	0	9.18685	19.3668	RAMP1
negative regulation of keratinocyte differentiation (GO:0045617)	1/6	0.121468	0.441738	0	0	9.18685	19.3668	GRHL2
positive regulation of hormone metabolic process (GO:0032352)	1/6	0.121468	0.441738	0	0	9.18685	19.3668	GATA3
embryonic skeletal joint development (GO:0072498)	1/6	0.121468	0.441738	0	0	9.18685	19.3668	COL2A1
positive regulation of aspartic-type peptidase activity (GO:1905247)	1/6	0.121468	0.441738	0	0	9.18685	19.3668	LYN
cellular response to iron ion (GO:0071281)	1/6	0.121468	0.441738	0	0	9.18685	19.3668	TFAP2A
peripheral nervous system neuron development (GO:0048935)	1/6	0.121468	0.441738	0	0	9.18685	19.3668	POU4F1
spinal cord motor neuron differentiation (GO:0021522)	1/6	0.121468	0.441738	0	0	9.18685	19.3668	MDGA2
regulation of superoxide metabolic process (GO:0090322)	1/6	0.121468	0.441738	0	0	9.18685	19.3668	BMP7
mRNA 3'-splice site recognition (GO:0000389)	1/6	0.121468	0.441738	0	0	9.18685	19.3668	SF3A2
ventricular cardiac muscle cell development (GO:0055015)	1/6	0.121468	0.441738	0	0	9.18685	19.3668	NKX2-5
regulation of thymocyte apoptotic process (GO:0070243)	1/6	0.121468	0.441738	0	0	9.18685	19.3668	BMP4
positive regulation of receptor binding (GO:1900122)	1/6	0.121468	0.441738	0	0	9.18685	19.3668	MMP9
negative regulation of bone resorption (GO:0045779)	1/6	0.121468	0.441738	0	0	9.18685	19.3668	UBASH3B
positive regulation of podosome assembly (GO:0071803)	1/6	0.121468	0.441738	0	0	9.18685	19.3668	FSCN1
cardiac ventricle formation (GO:0003211)	1/6	0.121468	0.441738	0	0	9.18685	19.3668	HAND1
regulation of cardiac muscle cell apoptotic process (GO:0010665)	1/6	0.121468	0.441738	0	0	9.18685	19.3668	NKX2-5
muscle tissue development (GO:0060537)	1/6	0.121468	0.441738	0	0	9.18685	19.3668	BMP4
negative regulation of muscle cell apoptotic process (GO:0010656)	1/6	0.121468	0.441738	0	0	9.18685	19.3668	BMP7
positive regulation of fibroblast migration (GO:0010763)	1/6	0.121468	0.441738	0	0	9.18685	19.3668	TGFB1
negative regulation of sterol transport (GO:0032372)	1/6	0.121468	0.441738	0	0	9.18685	19.3668	APOC1
ear development (GO:0043583)	1/6	0.121468	0.441738	0	0	9.18685	19.3668	GATA3
negative regulation of phospholipid metabolic process (GO:1903726)	1/6	0.121468	0.441738	0	0	9.18685	19.3668	APOC1
peroxisomal membrane transport (GO:0015919)	1/6	0.121468	0.441738	0	0	9.18685	19.3668	ABCD1
monoamine transport (GO:0015844)	1/6	0.121468	0.441738	0	0	9.18685	19.3668	PICK1
immune response-inhibiting cell surface receptor signaling pathway (GO:0002767)	1/6	0.121468	0.441738	0	0	9.18685	19.3668	LYN
glandular epithelial cell development (GO:0002068)	1/6	0.121468	0.441738	0	0	9.18685	19.3668	BMP4
regulation of glucokinase activity (GO:0033131)	1/6	0.121468	0.441738	0	0	9.18685	19.3668	MIDN
regulation of cellular response to oxidative stress (GO:1900407)	1/6	0.121468	0.441738	0	0	9.18685	19.3668	BMP7
regulation of renal sodium excretion (GO:0035813)	1/6	0.121468	0.441738	0	0	9.18685	19.3668	NPPB
regulation of interleukin-5 secretion (GO:2000662)	1/6	0.121468	0.441738	0	0	9.18685	19.3668	GATA3
regulation of glial cell apoptotic process (GO:0034350)	1/6	0.121468	0.441738	0	0	9.18685	19.3668	PRKCH
blood vessel endothelial cell proliferation involved in sprouting angiogenesis (GO:0002043)	1/6	0.121468	0.441738	0	0	9.18685	19.3668	BMP4
negative regulation of cAMP-mediated signaling (GO:0043951)	1/6	0.121468	0.441738	0	0	9.18685	19.3668	APLNR
embryonic skeletal joint morphogenesis (GO:0060272)	1/6	0.121468	0.441738	0	0	9.18685	19.3668	COL2A1
forebrain regionalization (GO:0021871)	1/6	0.121468	0.441738	0	0	9.18685	19.3668	LHX1
regulation of blood vessel remodeling (GO:0060312)	1/6	0.121468	0.441738	0	0	9.18685	19.3668	TGFB1
lymphoid progenitor cell differentiation (GO:0002320)	1/6	0.121468	0.441738	0	0	9.18685	19.3668	BMP4
positive regulation of myeloid leukocyte cytokine production involved in immune response (GO:0061081)	1/6	0.121468	0.441738	0	0	9.18685	19.3668	CD74
gastrulation with mouth forming second (GO:0001702)	1/6	0.121468	0.441738	0	0	9.18685	19.3668	LHX1
negative regulation of amino acid transport (GO:0051956)	1/6	0.121468	0.441738	0	0	9.18685	19.3668	TRH
type B pancreatic cell development (GO:0003323)	1/6	0.121468	0.441738	0	0	9.18685	19.3668	BMP4
definitive hemopoiesis (GO:0060216)	1/6	0.121468	0.441738	0	0	9.18685	19.3668	LYL1
response to lead ion (GO:0010288)	1/6	0.121468	0.441738	0	0	9.18685	19.3668	PPP5C
regulation of hyaluronan biosynthetic process (GO:1900125)	1/6	0.121468	0.441738	0	0	9.18685	19.3668	TGFB1
macrophage derived foam cell differentiation (GO:0010742)	1/6	0.121468	0.441738	0	0	9.18685	19.3668	TGFB1
positive regulation of catecholamine secretion (GO:0033605)	1/6	0.121468	0.441738	0	0	9.18685	19.3668	GRK2
regulation of cellular carbohydrate catabolic process (GO:0043471)	1/6	0.121468	0.441738	0	0	9.18685	19.3668	PGAM1
gland morphogenesis (GO:0022612)	1/6	0.121468	0.441738	0	0	9.18685	19.3668	TGFB1
regulation of tooth mineralization (GO:0070170)	1/6	0.121468	0.441738	0	0	9.18685	19.3668	TFAP2A
negative regulation of calcium ion-dependent exocytosis (GO:0045955)	1/6	0.121468	0.441738	0	0	9.18685	19.3668	CBARP
negative regulation of T cell differentiation in thymus (GO:0033085)	1/6	0.121468	0.441738	0	0	9.18685	19.3668	BMP4
positive regulation of cardiac muscle contraction (GO:0060452)	1/6	0.121468	0.441738	0	0	9.18685	19.3668	NPPA
regulation of cardiac muscle hypertrophy in response to stress (GO:1903242)	1/6	0.121468	0.441738	0	0	9.18685	19.3668	TRPC3
positive regulation of keratinocyte migration (GO:0051549)	1/6	0.121468	0.441738	0	0	9.18685	19.3668	MMP9
positive regulation of kidney development (GO:0090184)	1/6	0.121468	0.441738	0	0	9.18685	19.3668	BMP4
negative regulation of DNA repair (GO:0045738)	1/6	0.121468	0.441738	0	0	9.18685	19.3668	OTUB1
epithelial tube formation (GO:0072175)	1/6	0.121468	0.441738	0	0	9.18685	19.3668	GATA3
mesenchymal cell differentiation involved in kidney development (GO:0072161)	1/6	0.121468	0.441738	0	0	9.18685	19.3668	TCF21
regulation of lysosomal protein catabolic process (GO:1905165)	1/6	0.121468	0.441738	0	0	9.18685	19.3668	ATP13A2
long term synaptic depression (GO:0060292)	1/6	0.121468	0.441738	0	0	9.18685	19.3668	PICK1
regulation of interleukin-13 secretion (GO:2000665)	1/6	0.121468	0.441738	0	0	9.18685	19.3668	GATA3
regulation of sarcomere organization (GO:0060297)	1/6	0.121468	0.441738	0	0	9.18685	19.3668	MYLK3
response to manganese ion (GO:0010042)	1/6	0.121468	0.441738	0	0	9.18685	19.3668	ATP13A2
foam cell differentiation (GO:0090077)	1/6	0.121468	0.441738	0	0	9.18685	19.3668	TGFB1
positive regulation of aspartic-type endopeptidase activity involved in amyloid precursor protein catabolic process (GO:1902961)	1/6	0.121468	0.441738	0	0	9.18685	19.3668	LYN
dendritic spine maintenance (GO:0097062)	1/6	0.121468	0.441738	0	0	9.18685	19.3668	PICK1
regulation of glycolytic process (GO:0006110)	3/57	0.122083	0.442576	0	0	2.55752	5.3786	PGAM1;AAAS;GCK
positive regulation of cell death (GO:0010942)	3/57	0.122083	0.442576	0	0	2.55752	5.3786	NTRK1;BMP4;DKK1
positive regulation of cell differentiation (GO:0045597)	7/194	0.122713	0.443261	0	0	1.72781	3.62478	BMP4;IFITM1;PRKCH;TGFB1;CDH15;BMP7;ZNF385A
apoptotic process (GO:0006915)	8/231	0.122844	0.443261	0	0	1.65673	3.4739	STK11;CDK5;TNFRSF9;CGB7;PHLDA2;ZNF385A;PAK4;BCL2L1
regulation of neuron apoptotic process (GO:0043523)	4/89	0.12285	0.443261	0	0	2.16804	4.54594	TFAP2A;NTRK1;CDK5;POU4F1
positive regulation of apoptotic process (GO:0043065)	10/307	0.123348	0.444362	0	0	1.55641	3.25717	PTPA;TFAP2A;BMP4;PIDD1;NDUFA13;CDK5;RASGRF2;ANKRD1;HMGA2;GADD45G
regulation of cell cycle process (GO:0010564)	4/90	0.126536	0.445871	0	0	2.14272	4.4295	CDK5;HMGA2;FSD1;BCL2L1
regulation of Ras protein signal transduction (GO:0046578)	4/90	0.126536	0.445871	0	0	2.14272	4.4295	NTRK1;ACAP1;SH3BP1;SGSM3
collagen fibril organization (GO:0030199)	2/29	0.12675	0.445871	0	0	3.40671	7.03668	COL2A1;SCX
synaptic vesicle endocytosis (GO:0048488)	2/29	0.12675	0.445871	0	0	3.40671	7.03668	CDK5;C2CD4C
tube closure (GO:0060606)	2/29	0.12675	0.445871	0	0	3.40671	7.03668	TGFB1;GRHL2
lung development (GO:0030324)	2/29	0.12675	0.445871	0	0	3.40671	7.03668	BMP4;TCF21
cardiac muscle cell action potential (GO:0086001)	2/29	0.12675	0.445871	0	0	3.40671	7.03668	KCNH2;KCNIP2
negative regulation of Notch signaling pathway (GO:0045746)	2/29	0.12675	0.445871	0	0	3.40671	7.03668	EGFL7;CHAC1
negative regulation of lymphocyte proliferation (GO:0050672)	2/29	0.12675	0.445871	0	0	3.40671	7.03668	LYN;VTCN1
regulation of keratinocyte differentiation (GO:0045616)	2/29	0.12675	0.445871	0	0	3.40671	7.03668	PRKCH;GRHL2
negative regulation of epithelial cell apoptotic process (GO:1904036)	2/29	0.12675	0.445871	0	0	3.40671	7.03668	GATA3;PAK4
synaptic vesicle recycling (GO:0036465)	2/29	0.12675	0.445871	0	0	3.40671	7.03668	CDK5;C2CD4C
positive regulation of epidermal growth factor receptor signaling pathway (GO:0045742)	2/29	0.12675	0.445871	0	0	3.40671	7.03668	SHKBP1;MMP9
respiratory system development (GO:0060541)	2/29	0.12675	0.445871	0	0	3.40671	7.03668	BMP4;TCF21
regulation of myoblast differentiation (GO:0045661)	2/29	0.12675	0.445871	0	0	3.40671	7.03668	BMP4;TGFB1
regulation of actin cytoskeleton reorganization (GO:2000249)	2/30	0.133975	0.445871	0	0	3.28487	6.60294	CDK5;SEMA3E
ribosomal large subunit assembly (GO:0000027)	2/30	0.133975	0.445871	0	0	3.28487	6.60294	WDR18;PPAN
negative regulation of cation channel activity (GO:2001258)	2/30	0.133975	0.445871	0	0	3.28487	6.60294	MMP9;CBARP
cyclic purine nucleotide metabolic process (GO:0052652)	2/30	0.133975	0.445871	0	0	3.28487	6.60294	NPPB;NPPA
protein palmitoylation (GO:0018345)	2/30	0.133975	0.445871	0	0	3.28487	6.60294	ABHD17A;ZDHHC1
activation of JUN kinase activity (GO:0007257)	2/30	0.133975	0.445871	0	0	3.28487	6.60294	PKN1;MAPK8IP3
regulation of cell adhesion mediated by integrin (GO:0033628)	2/30	0.133975	0.445871	0	0	3.28487	6.60294	LYN;FOXC2
regulation of cation transmembrane transport (GO:1904062)	2/30	0.133975	0.445871	0	0	3.28487	6.60294	KCNH2;KCNIP2
regulation of blood coagulation (GO:0030193)	2/30	0.133975	0.445871	0	0	3.28487	6.60294	TEC;F12
positive regulation of reactive oxygen species biosynthetic process (GO:1903428)	2/30	0.133975	0.445871	0	0	3.28487	6.60294	ADGRB1;CYBA
cytokine-mediated signaling pathway (GO:0019221)	18/633	0.134059	0.445871	0	0	1.35665	2.72615	IFITM1;SERPINB2;TGFB1;TNFRSF9;IL31RA;ISG15;GATA3;IL17RC;MMP9;SOCS2;TEC;LRRTM3;RTN4RL1;FSCN1;IRF8;IL7R;LRRC4B;BCL2L1
negative regulation of response to stimulus (GO:0048585)	5/127	0.13608	0.445871	0	0	1.88903	3.7677	LYN;NTRK1;TGFB1;UBASH3B;HMGA2
regulation of cell growth (GO:0001558)	7/201	0.139941	0.445871	0	0	1.66486	3.27401	NPPB;SOCS2;NDUFA13;STK11;TGFB1;MYL2;PPP1R9B
angiotensin-activated signaling pathway (GO:0038166)	1/7	0.14023	0.445871	0	0	7.65532	15.0386	ACTN2
substrate-dependent cell migration, cell extension (GO:0006930)	1/7	0.14023	0.445871	0	0	7.65532	15.0386	NTN1
axon regeneration (GO:0031103)	1/7	0.14023	0.445871	0	0	7.65532	15.0386	RTN4RL1
negative regulation of production of miRNAs involved in gene silencing by miRNA (GO:1903799)	1/7	0.14023	0.445871	0	0	7.65532	15.0386	TGFB1
cellular response to interferon-alpha (GO:0035457)	1/7	0.14023	0.445871	0	0	7.65532	15.0386	GATA3
negative regulation of glial cell apoptotic process (GO:0034351)	1/7	0.14023	0.445871	0	0	7.65532	15.0386	PRKCH
regulation of endocytic recycling (GO:2001135)	1/7	0.14023	0.445871	0	0	7.65532	15.0386	ACTN2
tachykinin receptor signaling pathway (GO:0007217)	1/7	0.14023	0.445871	0	0	7.65532	15.0386	GRK2
cellular ion homeostasis (GO:0006873)	1/7	0.14023	0.445871	0	0	7.65532	15.0386	ATP13A2
mitral valve development (GO:0003174)	1/7	0.14023	0.445871	0	0	7.65532	15.0386	SMAD6
bone cell development (GO:0098751)	1/7	0.14023	0.445871	0	0	7.65532	15.0386	ZNF385A
elastic fiber assembly (GO:0048251)	1/7	0.14023	0.445871	0	0	7.65532	15.0386	MYH11
positive regulation of epithelial cell differentiation involved in kidney development (GO:2000698)	1/7	0.14023	0.445871	0	0	7.65532	15.0386	LHX1
positive regulation of extracellular matrix disassembly (GO:0090091)	1/7	0.14023	0.445871	0	0	7.65532	15.0386	FSCN1
melanocyte differentiation (GO:0030318)	1/7	0.14023	0.445871	0	0	7.65532	15.0386	LRMDA
regulation of tube diameter (GO:0035296)	1/7	0.14023	0.445871	0	0	7.65532	15.0386	NPPB
leukocyte aggregation (GO:0070486)	1/7	0.14023	0.445871	0	0	7.65532	15.0386	BMP7
negative regulation of cardiac muscle cell differentiation (GO:2000726)	1/7	0.14023	0.445871	0	0	7.65532	15.0386	DKK1
cellular response to leptin stimulus (GO:0044320)	1/7	0.14023	0.445871	0	0	7.65532	15.0386	GCK
positive regulation of blood vessel endothelial cell proliferation involved in sprouting angiogenesis (GO:1903589)	1/7	0.14023	0.445871	0	0	7.65532	15.0386	APLNR
protein import into mitochondrial inner membrane (GO:0045039)	1/7	0.14023	0.445871	0	0	7.65532	15.0386	NDUFA13
regulation of transcription from RNA polymerase II promoter involved in myocardial precursor cell differentiation (GO:0003256)	1/7	0.14023	0.445871	0	0	7.65532	15.0386	MYOCD
regulation of sterol transport (GO:0032371)	1/7	0.14023	0.445871	0	0	7.65532	15.0386	APOC1
activation of MAPKKK activity (GO:0000185)	1/7	0.14023	0.445871	0	0	7.65532	15.0386	GADD45G
negative regulation of calcium ion import (GO:0090281)	1/7	0.14023	0.445871	0	0	7.65532	15.0386	SLN
norepinephrine biosynthetic process (GO:0042421)	1/7	0.14023	0.445871	0	0	7.65532	15.0386	GATA3
regulation of smooth muscle cell differentiation (GO:0051150)	1/7	0.14023	0.445871	0	0	7.65532	15.0386	MYOCD
response to type I interferon (GO:0034340)	1/7	0.14023	0.445871	0	0	7.65532	15.0386	ISG15
pituitary gland development (GO:0021983)	1/7	0.14023	0.445871	0	0	7.65532	15.0386	SALL1
positive regulation of urine volume (GO:0035810)	1/7	0.14023	0.445871	0	0	7.65532	15.0386	NPPB
regulation of high voltage-gated calcium channel activity (GO:1901841)	1/7	0.14023	0.445871	0	0	7.65532	15.0386	NPPA
regulation of transcription from RNA polymerase II promoter involved in heart development (GO:1901213)	1/7	0.14023	0.445871	0	0	7.65532	15.0386	BMP4
negative regulation of macrophage activation (GO:0043031)	1/7	0.14023	0.445871	0	0	7.65532	15.0386	IL31RA
regulation of alpha-beta T cell differentiation (GO:0046637)	1/7	0.14023	0.445871	0	0	7.65532	15.0386	PNP
negative regulation of cardiocyte differentiation (GO:1905208)	1/7	0.14023	0.445871	0	0	7.65532	15.0386	DKK1
pericardium morphogenesis (GO:0003344)	1/7	0.14023	0.445871	0	0	7.65532	15.0386	BMP7
positive regulation of striated muscle contraction (GO:0045989)	1/7	0.14023	0.445871	0	0	7.65532	15.0386	NPPA
female genitalia development (GO:0030540)	1/7	0.14023	0.445871	0	0	7.65532	15.0386	LHX1
negative regulation of axon regeneration (GO:0048681)	1/7	0.14023	0.445871	0	0	7.65532	15.0386	RTN4RL1
pharyngeal arch artery morphogenesis (GO:0061626)	1/7	0.14023	0.445871	0	0	7.65532	15.0386	BMP4
negative regulation of epidermal cell differentiation (GO:0045605)	1/7	0.14023	0.445871	0	0	7.65532	15.0386	GRHL2
regulation of NADP metabolic process (GO:1902031)	1/7	0.14023	0.445871	0	0	7.65532	15.0386	PGAM1
positive regulation of insulin receptor signaling pathway (GO:0046628)	1/7	0.14023	0.445871	0	0	7.65532	15.0386	IGF2
positive regulation of interleukin-5 production (GO:0032754)	1/7	0.14023	0.445871	0	0	7.65532	15.0386	GATA3
forebrain neuron differentiation (GO:0021879)	1/7	0.14023	0.445871	0	0	7.65532	15.0386	SALL1
regulation of RNA polymerase II regulatory region sequence-specific DNA binding (GO:1903025)	1/7	0.14023	0.445871	0	0	7.65532	15.0386	HAND1
kidney epithelium development (GO:0072073)	1/7	0.14023	0.445871	0	0	7.65532	15.0386	SALL1
regulation of glycogen (starch) synthase activity (GO:2000465)	1/7	0.14023	0.445871	0	0	7.65532	15.0386	IGF2
regulation of Wnt signaling pathway, planar cell polarity pathway (GO:2000095)	1/7	0.14023	0.445871	0	0	7.65532	15.0386	DKK1
negative regulation of cardiac muscle tissue development (GO:0055026)	1/7	0.14023	0.445871	0	0	7.65532	15.0386	DKK1
chylomicron remnant clearance (GO:0034382)	1/7	0.14023	0.445871	0	0	7.65532	15.0386	APOC1
store-operated calcium entry (GO:0002115)	1/7	0.14023	0.445871	0	0	7.65532	15.0386	CRACR2B
calcitonin family receptor signaling pathway (GO:0097646)	1/7	0.14023	0.445871	0	0	7.65532	15.0386	RAMP1
long-chain fatty acid catabolic process (GO:0042758)	1/7	0.14023	0.445871	0	0	7.65532	15.0386	ABCD1
neuron fate specification (GO:0048665)	1/7	0.14023	0.445871	0	0	7.65532	15.0386	POU4F1
regulation of relaxation of muscle (GO:1901077)	1/7	0.14023	0.445871	0	0	7.65532	15.0386	SLN
negative regulation of cyclin-dependent protein serine/threonine kinase activity involved in G1/S transition of mitotic cell cycle (GO:0031658)	1/7	0.14023	0.445871	0	0	7.65532	15.0386	CDKN2B
negative regulation of toll-like receptor signaling pathway (GO:0034122)	2/31	0.141289	0.445949	0	0	3.17144	6.20634	LYN;NFKBIL1
negative regulation of cell-cell adhesion (GO:0022408)	2/31	0.141289	0.445949	0	0	3.17144	6.20634	TGFB1;EPCAM
positive regulation of release of sequestered calcium ion into cytosol (GO:0051281)	2/31	0.141289	0.445949	0	0	3.17144	6.20634	JPH2;APLNR
positive regulation of protein dephosphorylation (GO:0035307)	2/31	0.141289	0.445949	0	0	3.17144	6.20634	PTPA;TGFB1
positive regulation of insulin secretion (GO:0032024)	2/31	0.141289	0.445949	0	0	3.17144	6.20634	TRH;GCK
negative regulation of MAP kinase activity (GO:0043407)	3/61	0.141418	0.445949	0	0	2.38065	4.65665	LYN;BMP4;BMP7
skin development (GO:0043588)	4/94	0.141732	0.446329	0	0	2.04707	3.99961	CLDN4;ST14;DACT2;SFN
post-translational protein modification (GO:0043687)	11/357	0.144206	0.449607	0	0	1.46938	2.84548	SOCS2;BMP4;FBXW5;KLHL25;FBXL19;ANO8;TNC;VWA1;IGFBP7;ASB2;FBXL22
plasma membrane bounded cell projection assembly (GO:0120031)	8/241	0.145509	0.449607	0	0	1.58481	3.05475	FGD5;SEPT12;ACTN2;FSCN1;FLNA;ALPK3;NTN1;PPP1R9B
negative regulation of intrinsic apoptotic signaling pathway (GO:2001243)	3/62	0.146403	0.449607	0	0	2.34018	4.49641	NDUFA13;MMP9;BCL2L1
DNA damage response, signal transduction by p53 class mediator resulting in cell cycle arrest (GO:0006977)	3/62	0.146403	0.449607	0	0	2.34018	4.49641	PIDD1;SFN;ZNF385A
neuron projection development (GO:0031175)	6/167	0.148209	0.449607	0	0	1.71836	3.28057	LYN;CDK5;NCDN;BMP7;POU4F1;PPP1R9B
negative regulation of calcium ion transmembrane transporter activity (GO:1901020)	2/32	0.148687	0.449607	0	0	3.06557	5.84271	SLN;CBARP
positive regulation of calcium ion transport into cytosol (GO:0010524)	2/32	0.148687	0.449607	0	0	3.06557	5.84271	TRPC3;APLNR
response to zinc ion (GO:0010043)	2/32	0.148687	0.449607	0	0	3.06557	5.84271	SLC30A3;ATP13A2
ATP biosynthetic process (GO:0006754)	2/32	0.148687	0.449607	0	0	3.06557	5.84271	TGFB1;CHCHD10
G2 DNA damage checkpoint (GO:0031572)	2/32	0.148687	0.449607	0	0	3.06557	5.84271	FZR1;HMGA2
positive regulation of T cell differentiation (GO:0045582)	2/32	0.148687	0.449607	0	0	3.06557	5.84271	PNP;GATA3
regulation of erythrocyte differentiation (GO:0045646)	2/32	0.148687	0.449607	0	0	3.06557	5.84271	LYN;ZFPM1
positive regulation of myeloid leukocyte differentiation (GO:0002763)	2/32	0.148687	0.449607	0	0	3.06557	5.84271	CD74;POU4F1
carbohydrate homeostasis (GO:0033500)	3/63	0.151445	0.449607	0	0	2.30106	4.34333	STK11;IGF2;GCK
positive regulation of cell projection organization (GO:0031346)	3/63	0.151445	0.449607	0	0	2.30106	4.34333	LYN;NTRK1;MARK2
signal transduction involved in mitotic G1 DNA damage checkpoint (GO:0072431)	3/63	0.151445	0.449607	0	0	2.30106	4.34333	PIDD1;SFN;ZNF385A
cell morphogenesis involved in neuron differentiation (GO:0048667)	4/97	0.153579	0.449607	0	0	1.98073	3.71098	LRFN3;CDK5;ADGRB1;POU4F1
positive regulation of neuron projection development (GO:0010976)	4/97	0.153579	0.449607	0	0	1.98073	3.71098	LYN;NTRK1;BMP7;MARK2
cellular response to organic substance (GO:0071310)	5/133	0.15591	0.449607	0	0	1.79993	3.34513	SOCS2;OXTR;TGFB1;POU4F1;RAMP1
activation of MAPKK activity (GO:0000186)	2/33	0.15616	0.449607	0	0	2.96653	5.50846	NTRK1;BMP4
positive regulation of cytokine-mediated signaling pathway (GO:0001961)	2/33	0.15616	0.449607	0	0	2.96653	5.50846	CD74;AGPAT2
regulation of T cell differentiation (GO:0045580)	2/33	0.15616	0.449607	0	0	2.96653	5.50846	CLPTM1;GATA3
oligosaccharide biosynthetic process (GO:0009312)	2/33	0.15616	0.449607	0	0	2.96653	5.50846	GALNT6;ST6GALNAC5
neural tube closure (GO:0001843)	2/33	0.15616	0.449607	0	0	2.96653	5.50846	TGFB1;GRHL2
stem cell differentiation (GO:0048863)	2/33	0.15616	0.449607	0	0	2.96653	5.50846	EPCAM;HMGA2
platelet aggregation (GO:0070527)	2/33	0.15616	0.449607	0	0	2.96653	5.50846	UBASH3B;FLNA
establishment or maintenance of epithelial cell apical/basal polarity (GO:0045197)	2/33	0.15616	0.449607	0	0	2.96653	5.50846	SH3BP1;MARK2
cellular response to decreased oxygen levels (GO:0036294)	3/64	0.156542	0.449607	0	0	2.26322	4.19699	PICK1;STUB1;BMP7
positive regulation of neuron differentiation (GO:0045666)	4/98	0.157609	0.449607	0	0	1.95956	3.62056	LYN;NTRK1;NKX2-5;MARK2
positive regulation of phosphorylation (GO:0042327)	7/208	0.158273	0.449607	0	0	1.6063	2.96111	LYN;BMP4;NTRK1;CD74;TGFB1;IGF2;MMP9
regulation of DNA methylation (GO:0044030)	1/8	0.158593	0.449607	0	0	6.56137	12.0822	GRHL2
regulation of stress-activated protein kinase signaling cascade (GO:0070302)	1/8	0.158593	0.449607	0	0	6.56137	12.0822	LYN
positive regulation of extracellular matrix assembly (GO:1901203)	1/8	0.158593	0.449607	0	0	6.56137	12.0822	TGFB1
regulation of calcium ion transmembrane transport via high voltage-gated calcium channel (GO:1902514)	1/8	0.158593	0.449607	0	0	6.56137	12.0822	NPPA
positive regulation of isotype switching (GO:0045830)	1/8	0.158593	0.449607	0	0	6.56137	12.0822	TGFB1
ventricular cardiac muscle cell membrane repolarization (GO:0099625)	1/8	0.158593	0.449607	0	0	6.56137	12.0822	KCNH2
establishment of integrated proviral latency (GO:0075713)	1/8	0.158593	0.449607	0	0	6.56137	12.0822	HMGA1
interleukin-17-mediated signaling pathway (GO:0097400)	1/8	0.158593	0.449607	0	0	6.56137	12.0822	IL17RC
negative regulation of toll-like receptor 4 signaling pathway (GO:0034144)	1/8	0.158593	0.449607	0	0	6.56137	12.0822	LYN
negative regulation of lipase activity (GO:0060192)	1/8	0.158593	0.449607	0	0	6.56137	12.0822	APOC1
positive regulation of alpha-beta T cell differentiation (GO:0046638)	1/8	0.158593	0.449607	0	0	6.56137	12.0822	PNP
intestinal cholesterol absorption (GO:0030299)	1/8	0.158593	0.449607	0	0	6.56137	12.0822	CEL
positive regulation of chromatin binding (GO:0035563)	1/8	0.158593	0.449607	0	0	6.56137	12.0822	MED25
negative regulation of potassium ion transmembrane transporter activity (GO:1901017)	1/8	0.158593	0.449607	0	0	6.56137	12.0822	ACTN2
SMAD protein complex assembly (GO:0007183)	1/8	0.158593	0.449607	0	0	6.56137	12.0822	TGFB1
cellular cation homeostasis (GO:0030003)	1/8	0.158593	0.449607	0	0	6.56137	12.0822	ATP13A2
desmosome organization (GO:0002934)	1/8	0.158593	0.449607	0	0	6.56137	12.0822	PKP3
regulation of muscle organ development (GO:0048634)	1/8	0.158593	0.449607	0	0	6.56137	12.0822	TGFB1
regulation of microvillus organization (GO:0032530)	1/8	0.158593	0.449607	0	0	6.56137	12.0822	FSCN1
negative regulation of execution phase of apoptosis (GO:1900118)	1/8	0.158593	0.449607	0	0	6.56137	12.0822	BCL2L1
negative regulation of protein complex disassembly (GO:0043242)	1/8	0.158593	0.449607	0	0	6.56137	12.0822	SLN
cellular response to UV-B (GO:0071493)	1/8	0.158593	0.449607	0	0	6.56137	12.0822	STK11
glycerolipid biosynthetic process (GO:0045017)	1/8	0.158593	0.449607	0	0	6.56137	12.0822	CPNE7
plasma membrane to endosome transport (GO:0048227)	1/8	0.158593	0.449607	0	0	6.56137	12.0822	SGSM3
desensitization of G-protein coupled receptor protein signaling pathway (GO:0002029)	1/8	0.158593	0.449607	0	0	6.56137	12.0822	GRK2
positive regulation of ryanodine-sensitive calcium-release channel activity (GO:0060316)	1/8	0.158593	0.449607	0	0	6.56137	12.0822	JPH2
T-helper cell lineage commitment (GO:0002295)	1/8	0.158593	0.449607	0	0	6.56137	12.0822	ZFPM1
dimeric G-protein coupled receptor signaling pathway (GO:0038042)	1/8	0.158593	0.449607	0	0	6.56137	12.0822	RAMP1
genetic imprinting (GO:0071514)	1/8	0.158593	0.449607	0	0	6.56137	12.0822	IGF2
lung epithelium development (GO:0060428)	1/8	0.158593	0.449607	0	0	6.56137	12.0822	GRHL2
regulation of aspartic-type endopeptidase activity involved in amyloid precursor protein catabolic process (GO:1902959)	1/8	0.158593	0.449607	0	0	6.56137	12.0822	LYN
B cell mediated immunity (GO:0019724)	1/8	0.158593	0.449607	0	0	6.56137	12.0822	CD74
regulation of protein ADP-ribosylation (GO:0010835)	1/8	0.158593	0.449607	0	0	6.56137	12.0822	XRCC1
positive regulation of monocyte differentiation (GO:0045657)	1/8	0.158593	0.449607	0	0	6.56137	12.0822	CD74
exocrine system development (GO:0035272)	1/8	0.158593	0.449607	0	0	6.56137	12.0822	PPDPF
establishment of protein localization to chromatin (GO:0071169)	1/8	0.158593	0.449607	0	0	6.56137	12.0822	LRWD1
negative regulation of neuron projection regeneration (GO:0070571)	1/8	0.158593	0.449607	0	0	6.56137	12.0822	RTN4RL1
response to hydroperoxide (GO:0033194)	1/8	0.158593	0.449607	0	0	6.56137	12.0822	XRCC1
peroxisomal transport (GO:0043574)	1/8	0.158593	0.449607	0	0	6.56137	12.0822	ABCD1
negative regulation of bone remodeling (GO:0046851)	1/8	0.158593	0.449607	0	0	6.56137	12.0822	UBASH3B
norepinephrine metabolic process (GO:0042415)	1/8	0.158593	0.449607	0	0	6.56137	12.0822	GATA3
positive regulation of viral entry into host cell (GO:0046598)	1/8	0.158593	0.449607	0	0	6.56137	12.0822	CD74
regulation of dopamine receptor signaling pathway (GO:0060159)	1/8	0.158593	0.449607	0	0	6.56137	12.0822	PALM
negative regulation of single stranded viral RNA replication via double stranded DNA intermediate (GO:0045869)	1/8	0.158593	0.449607	0	0	6.56137	12.0822	HMGA2
immunoglobulin mediated immune response (GO:0016064)	1/8	0.158593	0.449607	0	0	6.56137	12.0822	CD74
response to leptin (GO:0044321)	1/8	0.158593	0.449607	0	0	6.56137	12.0822	GCK
cellular response to interleukin-17 (GO:0097398)	1/8	0.158593	0.449607	0	0	6.56137	12.0822	IL17RC
pantothenate metabolic process (GO:0015939)	1/8	0.158593	0.449607	0	0	6.56137	12.0822	FASN
regulation of keratinocyte migration (GO:0051547)	1/8	0.158593	0.449607	0	0	6.56137	12.0822	MMP9
positive regulation of non-canonical Wnt signaling pathway (GO:2000052)	1/8	0.158593	0.449607	0	0	6.56137	12.0822	DKK1
regulation of receptor binding (GO:1900120)	1/8	0.158593	0.449607	0	0	6.56137	12.0822	MMP9
cellular response to type I interferon (GO:0071357)	3/65	0.161691	0.455584	0	0	2.22661	4.05703	IFITM1;IRF8;ISG15
negative regulation of blood vessel morphogenesis (GO:2000181)	3/65	0.161691	0.455584	0	0	2.22661	4.05703	NPPB;ADGRB1;SEMA3E
regulation of cell division (GO:0051302)	3/65	0.161691	0.455584	0	0	2.22661	4.05703	SFN;FSD1;BCL2L1
type I interferon signaling pathway (GO:0060337)	3/65	0.161691	0.455584	0	0	2.22661	4.05703	IFITM1;IRF8;ISG15
negative regulation of cell adhesion (GO:0007162)	3/65	0.161691	0.455584	0	0	2.22661	4.05703	TGFB1;ARHGDIG;DACT2
embryonic limb morphogenesis (GO:0030326)	2/34	0.163703	0.455662	0	0	2.87368	5.20049	TFAP2A;SALL1
apoptotic mitochondrial changes (GO:0008637)	2/34	0.163703	0.455662	0	0	2.87368	5.20049	SFN;BCL2L1
negative regulation of DNA binding (GO:0043392)	2/34	0.163703	0.455662	0	0	2.87368	5.20049	HMGA2;MDFI
positive regulation of muscle cell differentiation (GO:0051149)	2/34	0.163703	0.455662	0	0	2.87368	5.20049	MYOCD;CDH15
regulation of insulin receptor signaling pathway (GO:0046626)	2/34	0.163703	0.455662	0	0	2.87368	5.20049	SOCS2;IGF2
negative regulation of endothelial cell migration (GO:0010596)	2/34	0.163703	0.455662	0	0	2.87368	5.20049	TGFB1;ADGRB1
positive regulation of cell development (GO:0010720)	2/34	0.163703	0.455662	0	0	2.87368	5.20049	BMP4;MYLK3
macromolecule catabolic process (GO:0009057)	2/34	0.163703	0.455662	0	0	2.87368	5.20049	LRSAM1;TGFB1
cellular response to metal ion (GO:0071248)	4/100	0.165785	0.455662	0	0	1.91854	3.44774	TFAP2A;CPNE7;ATP13A2;MMP9
negative regulation of epithelial cell proliferation (GO:0050680)	3/66	0.166891	0.455662	0	0	2.19115	3.92307	CDKN2B;TGFB1;GATA3
chemical synaptic transmission (GO:0007268)	9/289	0.167181	0.455662	0	0	1.48357	2.65363	GABRP;CDK5;KCNIP2;SST;KCNMB1;GRIK5;KIF5A;STAC3;SLC18A3
positive regulation of transferase activity (GO:0051347)	5/137	0.169752	0.455662	0	0	1.74503	3.09466	NTRK1;CD74;TGFB1;IGF2;GRHL2
positive regulation of RNA metabolic process (GO:0051254)	2/35	0.171309	0.455662	0	0	2.78645	4.91609	BMP4;TGFB1
antibacterial humoral response (GO:0019731)	2/35	0.171309	0.455662	0	0	2.78645	4.91609	RPL39;HIST1H2BC
regulation of endothelial cell apoptotic process (GO:2000351)	2/35	0.171309	0.455662	0	0	2.78645	4.91609	GATA3;PAK4
erythrocyte differentiation (GO:0030218)	2/35	0.171309	0.455662	0	0	2.78645	4.91609	LYN;ZFPM1
negative regulation of protein complex assembly (GO:0031333)	2/35	0.171309	0.455662	0	0	2.78645	4.91609	SMAD6;DKK1
apical junction assembly (GO:0043297)	2/35	0.171309	0.455662	0	0	2.78645	4.91609	MARVELD2;GRHL2
regulation of synapse assembly (GO:0051963)	2/35	0.171309	0.455662	0	0	2.78645	4.91609	CLSTN3;LRRC4B
regulation of cardiac muscle contraction (GO:0055117)	2/35	0.171309	0.455662	0	0	2.78645	4.91609	NPPA;NKX2-5
carbohydrate catabolic process (GO:0016052)	2/35	0.171309	0.455662	0	0	2.78645	4.91609	PGAM1;GCK
insulin receptor signaling pathway (GO:0008286)	3/67	0.172139	0.455662	0	0	2.1568	3.7948	FOXC2;IGF2;SH2B2
regulation of cardiac conduction (GO:1903779)	3/67	0.172139	0.455662	0	0	2.1568	3.7948	NPPA;FXYD7;NKX2-5
response to cytokine (GO:0034097)	5/138	0.173286	0.455662	0	0	1.73182	3.03555	IFITM1;ISG15;POU4F1;NFKB2;BCL2L1
type B pancreatic cell differentiation (GO:0003309)	1/9	0.176564	0.455662	0	0	5.7409	9.95513	BMP4
manganese ion transport (GO:0006828)	1/9	0.176564	0.455662	0	0	5.7409	9.95513	TRPC3
positive regulation of voltage-gated potassium channel activity (GO:1903818)	1/9	0.176564	0.455662	0	0	5.7409	9.95513	NPPA
lactation (GO:0007595)	1/9	0.176564	0.455662	0	0	5.7409	9.95513	OXTR
actin crosslink formation (GO:0051764)	1/9	0.176564	0.455662	0	0	5.7409	9.95513	FLNA
neuron maturation (GO:0042551)	1/9	0.176564	0.455662	0	0	5.7409	9.95513	PICK1
anoikis (GO:0043276)	1/9	0.176564	0.455662	0	0	5.7409	9.95513	STK11
postsynaptic membrane assembly (GO:0097104)	1/9	0.176564	0.455662	0	0	5.7409	9.95513	CEL
sarcoplasmic reticulum calcium ion transport (GO:0070296)	1/9	0.176564	0.455662	0	0	5.7409	9.95513	SLN
negative regulation of T cell apoptotic process (GO:0070233)	1/9	0.176564	0.455662	0	0	5.7409	9.95513	BMP4
positive regulation of coagulation (GO:0050820)	1/9	0.176564	0.455662	0	0	5.7409	9.95513	F12
pericardium development (GO:0060039)	1/9	0.176564	0.455662	0	0	5.7409	9.95513	BMP7
sterol catabolic process (GO:0016127)	1/9	0.176564	0.455662	0	0	5.7409	9.95513	CEL
regulation of mast cell activation (GO:0033003)	1/9	0.176564	0.455662	0	0	5.7409	9.95513	LYN
embryonic digestive tract morphogenesis (GO:0048557)	1/9	0.176564	0.455662	0	0	5.7409	9.95513	TCF21
embryonic forelimb morphogenesis (GO:0035115)	1/9	0.176564	0.455662	0	0	5.7409	9.95513	TFAP2A
regulation of cysteine-type endopeptidase activity involved in apoptotic signaling pathway (GO:2001267)	1/9	0.176564	0.455662	0	0	5.7409	9.95513	MMP9
neurotrophin TRK receptor signaling pathway (GO:0048011)	1/9	0.176564	0.455662	0	0	5.7409	9.95513	NTRK1
adipose tissue development (GO:0060612)	1/9	0.176564	0.455662	0	0	5.7409	9.95513	DYRK1B
positive regulation of cholesterol esterification (GO:0010873)	1/9	0.176564	0.455662	0	0	5.7409	9.95513	APOC1
Cdc42 protein signal transduction (GO:0032488)	1/9	0.176564	0.455662	0	0	5.7409	9.95513	NTN1
mitochondrion morphogenesis (GO:0070584)	1/9	0.176564	0.455662	0	0	5.7409	9.95513	MYH14
positive regulation of leukocyte apoptotic process (GO:2000108)	1/9	0.176564	0.455662	0	0	5.7409	9.95513	LYN
negative regulation of gluconeogenesis (GO:0045721)	1/9	0.176564	0.455662	0	0	5.7409	9.95513	GCK
establishment of viral latency (GO:0019043)	1/9	0.176564	0.455662	0	0	5.7409	9.95513	HMGA1
L-ascorbic acid metabolic process (GO:0019852)	1/9	0.176564	0.455662	0	0	5.7409	9.95513	SLC2A3
heterochromatin organization (GO:0070828)	1/9	0.176564	0.455662	0	0	5.7409	9.95513	HMGA2
regulation of skeletal muscle cell differentiation (GO:2001014)	1/9	0.176564	0.455662	0	0	5.7409	9.95513	MYOCD
cellular response to oxygen levels (GO:0071453)	1/9	0.176564	0.455662	0	0	5.7409	9.95513	PICK1
positive regulation of autophagosome assembly (GO:2000786)	1/9	0.176564	0.455662	0	0	5.7409	9.95513	LRSAM1
regulation of Rac protein signal transduction (GO:0035020)	1/9	0.176564	0.455662	0	0	5.7409	9.95513	SH3BP1
negative regulation of activin receptor signaling pathway (GO:0032926)	1/9	0.176564	0.455662	0	0	5.7409	9.95513	DACT2
intestinal lipid absorption (GO:0098856)	1/9	0.176564	0.455662	0	0	5.7409	9.95513	CEL
atrioventricular valve development (GO:0003171)	1/9	0.176564	0.455662	0	0	5.7409	9.95513	ZFPM1
regulation of sequestering of calcium ion (GO:0051282)	1/9	0.176564	0.455662	0	0	5.7409	9.95513	UBASH3B
positive regulation of hemostasis (GO:1900048)	1/9	0.176564	0.455662	0	0	5.7409	9.95513	F12
engulfment of apoptotic cell (GO:0043652)	1/9	0.176564	0.455662	0	0	5.7409	9.95513	ADGRB1
toll-like receptor 3 signaling pathway (GO:0034138)	1/9	0.176564	0.455662	0	0	5.7409	9.95513	UNC93B1
regulation of cell-cell adhesion mediated by cadherin (GO:2000047)	1/9	0.176564	0.455662	0	0	5.7409	9.95513	EPCAM
glucose import (GO:0046323)	1/9	0.176564	0.455662	0	0	5.7409	9.95513	SLC2A6
protein autoprocessing (GO:0016540)	1/9	0.176564	0.455662	0	0	5.7409	9.95513	F12
cholesterol catabolic process (GO:0006707)	1/9	0.176564	0.455662	0	0	5.7409	9.95513	CEL
granulocyte activation (GO:0036230)	1/9	0.176564	0.455662	0	0	5.7409	9.95513	CXCR2
B cell homeostasis (GO:0001782)	1/9	0.176564	0.455662	0	0	5.7409	9.95513	LYN
negative regulation of chromatin silencing (GO:0031936)	1/9	0.176564	0.455662	0	0	5.7409	9.95513	HMGA1
regulation of homotypic cell-cell adhesion (GO:0034110)	1/9	0.176564	0.455662	0	0	5.7409	9.95513	LYN
negative regulation of transcription by competitive promoter binding (GO:0010944)	1/9	0.176564	0.455662	0	0	5.7409	9.95513	TFAP2A
neuron projection organization (GO:0106027)	1/9	0.176564	0.455662	0	0	5.7409	9.95513	PICK1
tRNA wobble uridine modification (GO:0002098)	1/9	0.176564	0.455662	0	0	5.7409	9.95513	CTU1
fatty acid homeostasis (GO:0055089)	1/9	0.176564	0.455662	0	0	5.7409	9.95513	POLD1
establishment of epithelial cell apical/basal polarity (GO:0045198)	1/9	0.176564	0.455662	0	0	5.7409	9.95513	SH3BP1
cellular response to growth factor stimulus (GO:0071363)	5/139	0.176848	0.455884	0	0	1.71881	2.97777	BMP4;NTRK1;TGFB1;ANKRD1;BMP7
positive regulation of MAP kinase activity (GO:0043406)	6/177	0.178581	0.457264	0	0	1.61704	2.78569	BMP4;NTRK1;TGFB1;IGF2;DKK1;GADD45G
protein acylation (GO:0043543)	2/36	0.178973	0.457264	0	0	2.70436	4.65291	ABHD17A;ZDHHC1
regulation of receptor-mediated endocytosis (GO:0048259)	2/36	0.178973	0.457264	0	0	2.70436	4.65291	APOC1;DKK1
carbohydrate biosynthetic process (GO:0016051)	2/36	0.178973	0.457264	0	0	2.70436	4.65291	GALNT6;ST6GALNAC5
regulation of filopodium assembly (GO:0051489)	2/36	0.178973	0.457264	0	0	2.70436	4.65291	PALM;FSCN1
heart looping (GO:0001947)	2/36	0.178973	0.457264	0	0	2.70436	4.65291	HAND1;NKX2-5
zymogen activation (GO:0031638)	2/36	0.178973	0.457264	0	0	2.70436	4.65291	ST14;F12
negative regulation of blood coagulation (GO:0030195)	2/36	0.178973	0.457264	0	0	2.70436	4.65291	SERPINB2;F12
regulation of small GTPase mediated signal transduction (GO:0051056)	5/140	0.180438	0.458869	0	0	1.70599	2.92128	SH3BP1;RASGRF2;ARHGDIG;ARHGAP39;ARHGAP45
cellular response to lipid (GO:0071396)	6/178	0.181748	0.458869	0	0	1.60755	2.74109	LYN;NDUFA13;SBNO2;NFKBIL1;ANKRD1;POU4F1
positive regulation of vasculature development (GO:1904018)	4/104	0.182573	0.458869	0	0	1.84142	3.13153	APLNR;HMGA2;VEGFC;PAK4
regulation of osteoblast differentiation (GO:0045667)	3/69	0.182772	0.458869	0	0	2.09123	3.55408	BMP4;IFITM1;BMP7
positive regulation of plasma membrane bounded cell projection assembly (GO:0120034)	3/69	0.182772	0.458869	0	0	2.09123	3.55408	CDC42EP5;PALM;FSCN1
positive regulation of programmed cell death (GO:0043068)	8/257	0.185655	0.458869	0	0	1.48175	2.49506	PTPA;BMP4;NTRK1;PIDD1;RASGRF2;ANKRD1;HMGA2;GADD45G
regulation of regulated secretory pathway (GO:1903305)	2/37	0.186687	0.458869	0	0	2.62696	4.40888	SYTL1;C2CD4C
positive regulation of smooth muscle cell proliferation (GO:0048661)	2/37	0.186687	0.458869	0	0	2.62696	4.40888	BMP4;MMP9
regulation of peptidyl-threonine phosphorylation (GO:0010799)	2/37	0.186687	0.458869	0	0	2.62696	4.40888	TGFB1;BMP7
regulation of osteoclast differentiation (GO:0045670)	2/37	0.186687	0.458869	0	0	2.62696	4.40888	UBASH3B;POU4F1
response to steroid hormone (GO:0048545)	2/37	0.186687	0.458869	0	0	2.62696	4.40888	ABCA2;TGFB1
positive regulation of macromolecule biosynthetic process (GO:0010557)	5/142	0.187697	0.458869	0	0	1.68091	2.81203	BMP4;TGFB1;IGF2;SCX;GCK
cell-cell adhesion via plasma-membrane adhesion molecules (GO:0098742)	5/142	0.187697	0.458869	0	0	1.68091	2.81203	CLDN6;CLDN4;CLDN7;CDH24;CDH15
ER to Golgi vesicle-mediated transport (GO:0006888)	6/180	0.18815	0.458869	0	0	1.58891	2.6543	TRAPPC1;COL7A1;CTSZ;CNIH2;COPE;SPTBN2
regulation of Notch signaling pathway (GO:0008593)	3/70	0.188153	0.458869	0	0	2.05991	3.44108	EGFL7;CHAC1;LLGL2
negative regulation of developmental process (GO:0051093)	3/70	0.188153	0.458869	0	0	2.05991	3.44108	BMP4;TGFB1;GATA3
positive regulation of cellular component organization (GO:0051130)	4/106	0.191169	0.458869	0	0	1.80513	2.98675	TGFB1;CLSTN3;BMP7;LRRC4B
regulation of cell communication (GO:0010646)	3/71	0.193575	0.458869	0	0	2.02952	3.33265	SOCS2;GRIK5;CEL
induction of positive chemotaxis (GO:0050930)	1/10	0.194152	0.458869	0	0	5.10276	8.364	VEGFC
regulation of B cell apoptotic process (GO:0002902)	1/10	0.194152	0.458869	0	0	5.10276	8.364	LYN
low-density lipoprotein particle receptor catabolic process (GO:0032802)	1/10	0.194152	0.458869	0	0	5.10276	8.364	AP2S1
adrenal gland development (GO:0030325)	1/10	0.194152	0.458869	0	0	5.10276	8.364	SALL1
peptidyl-serine dephosphorylation (GO:0070262)	1/10	0.194152	0.458869	0	0	5.10276	8.364	PPP5C
regulation of chromatin organization (GO:1902275)	1/10	0.194152	0.458869	0	0	5.10276	8.364	IGF2
negative regulation of cholesterol transport (GO:0032375)	1/10	0.194152	0.458869	0	0	5.10276	8.364	APOC1
thyroid gland development (GO:0030878)	1/10	0.194152	0.458869	0	0	5.10276	8.364	NKX2-5
cellular response to thyroid hormone stimulus (GO:0097067)	1/10	0.194152	0.458869	0	0	5.10276	8.364	LMO2
cellular response to growth hormone stimulus (GO:0071378)	1/10	0.194152	0.458869	0	0	5.10276	8.364	SOCS2
regulation of myeloid leukocyte differentiation (GO:0002761)	1/10	0.194152	0.458869	0	0	5.10276	8.364	UBASH3B
adenylate cyclase-inhibiting dopamine receptor signaling pathway (GO:0007195)	1/10	0.194152	0.458869	0	0	5.10276	8.364	FLNA
regulation of sequestering of zinc ion (GO:0061088)	1/10	0.194152	0.458869	0	0	5.10276	8.364	SLC30A3
neuron projection regeneration (GO:0031102)	1/10	0.194152	0.458869	0	0	5.10276	8.364	RTN4RL1
positive regulation of steroid metabolic process (GO:0045940)	1/10	0.194152	0.458869	0	0	5.10276	8.364	APOC1
superoxide anion generation (GO:0042554)	1/10	0.194152	0.458869	0	0	5.10276	8.364	CYBA
regulation of mammary gland epithelial cell proliferation (GO:0033599)	1/10	0.194152	0.458869	0	0	5.10276	8.364	GATA3
regulation of Arp2/3 complex-mediated actin nucleation (GO:0034315)	1/10	0.194152	0.458869	0	0	5.10276	8.364	PICK1
presynaptic membrane assembly (GO:0097105)	1/10	0.194152	0.458869	0	0	5.10276	8.364	CEL
establishment of spindle localization (GO:0051293)	1/10	0.194152	0.458869	0	0	5.10276	8.364	LLGL2
positive regulation of receptor recycling (GO:0001921)	1/10	0.194152	0.458869	0	0	5.10276	8.364	BVES
cellular biogenic amine metabolic process (GO:0006576)	1/10	0.194152	0.458869	0	0	5.10276	8.364	TRH
positive regulation of amyloid-beta formation (GO:1902004)	1/10	0.194152	0.458869	0	0	5.10276	8.364	LRRTM3
mesoderm morphogenesis (GO:0048332)	1/10	0.194152	0.458869	0	0	5.10276	8.364	SCX
response to laminar fluid shear stress (GO:0034616)	1/10	0.194152	0.458869	0	0	5.10276	8.364	SMAD6
nerve growth factor signaling pathway (GO:0038180)	1/10	0.194152	0.458869	0	0	5.10276	8.364	NTRK1
regulation of single stranded viral RNA replication via double stranded DNA intermediate (GO:0045091)	1/10	0.194152	0.458869	0	0	5.10276	8.364	HMGA2
negative regulation of inclusion body assembly (GO:0090084)	1/10	0.194152	0.458869	0	0	5.10276	8.364	DNAJA4
regulation of amyloid-beta clearance (GO:1900221)	1/10	0.194152	0.458869	0	0	5.10276	8.364	MYOCD
negative regulation of gene silencing by miRNA (GO:0060965)	1/10	0.194152	0.458869	0	0	5.10276	8.364	TGFB1
regulation of urine volume (GO:0035809)	1/10	0.194152	0.458869	0	0	5.10276	8.364	NPPB
glycerolipid metabolic process (GO:0046486)	1/10	0.194152	0.458869	0	0	5.10276	8.364	DGKZ
negative regulation of B cell proliferation (GO:0030889)	1/10	0.194152	0.458869	0	0	5.10276	8.364	LYN
Rap protein signal transduction (GO:0032486)	1/10	0.194152	0.458869	0	0	5.10276	8.364	SGSM3
nucleoside metabolic process (GO:0009116)	1/10	0.194152	0.458869	0	0	5.10276	8.364	MACROD1
regulation of cytoplasmic translation (GO:2000765)	1/10	0.194152	0.458869	0	0	5.10276	8.364	ZNF385A
motor neuron axon guidance (GO:0008045)	1/10	0.194152	0.458869	0	0	5.10276	8.364	LHX1
negative regulation of lipopolysaccharide-mediated signaling pathway (GO:0031665)	1/10	0.194152	0.458869	0	0	5.10276	8.364	NFKBIL1
ectoderm development (GO:0007398)	1/10	0.194152	0.458869	0	0	5.10276	8.364	LHX1
cytochrome complex assembly (GO:0017004)	1/10	0.194152	0.458869	0	0	5.10276	8.364	CYBA
negative regulation of protein maturation (GO:1903318)	1/10	0.194152	0.458869	0	0	5.10276	8.364	CHAC1
regulation of gene expression by genetic imprinting (GO:0006349)	1/10	0.194152	0.458869	0	0	5.10276	8.364	IGF2
regulation of podosome assembly (GO:0071801)	1/10	0.194152	0.458869	0	0	5.10276	8.364	FSCN1
polarized epithelial cell differentiation (GO:0030859)	1/10	0.194152	0.458869	0	0	5.10276	8.364	SH3BP1
tRNA wobble base modification (GO:0002097)	1/10	0.194152	0.458869	0	0	5.10276	8.364	CTU1
negative regulation of embryonic development (GO:0045992)	1/10	0.194152	0.458869	0	0	5.10276	8.364	GATA3
negative regulation of protein autophosphorylation (GO:0031953)	1/10	0.194152	0.458869	0	0	5.10276	8.364	MVP
positive regulation of interleukin-13 production (GO:0032736)	1/10	0.194152	0.458869	0	0	5.10276	8.364	GATA3
very-low-density lipoprotein particle assembly (GO:0034379)	1/10	0.194152	0.458869	0	0	5.10276	8.364	APOC1
complement activation, lectin pathway (GO:0001867)	1/10	0.194152	0.458869	0	0	5.10276	8.364	MASP1
endothelial tube morphogenesis (GO:0061154)	1/10	0.194152	0.458869	0	0	5.10276	8.364	BMP4
positive regulation of vacuole organization (GO:0044090)	1/10	0.194152	0.458869	0	0	5.10276	8.364	LRSAM1
regulation of dendritic cell apoptotic process (GO:2000668)	1/10	0.194152	0.458869	0	0	5.10276	8.364	LYN
forelimb morphogenesis (GO:0035136)	1/10	0.194152	0.458869	0	0	5.10276	8.364	TFAP2A
regulation of axon regeneration (GO:0048679)	1/10	0.194152	0.458869	0	0	5.10276	8.364	RTN4RL1
homotypic cell-cell adhesion (GO:0034109)	2/38	0.194447	0.459094	0	0	2.55386	4.18219	UBASH3B;FLNA
neuron development (GO:0048666)	5/144	0.195061	0.460072	0	0	1.65655	2.70754	LYN;CDK5;NCDN;POU4F1;PPP1R9B
positive regulation of cell cycle process (GO:0090068)	4/107	0.195515	0.460672	0	0	1.78751	2.91742	MED25;IGF2;HMGA2;POU4F1
protein ubiquitination (GO:0016567)	14/506	0.196128	0.461642	0	0	1.31466	2.14157	LRSAM1;FBXW5;KLHL25;FBXL19;RNF208;ISG15;FBXL22;KLHL30;DCAF15;RNF167;BTBD2;STUB1;ASB2;HIST1H2BC
regulation of epithelial cell proliferation (GO:0050678)	3/72	0.199035	0.468007	0	0	2	3.22855	BMP4;CDKN2B;TGFB1
negative regulation of protein catabolic process (GO:0042177)	2/39	0.202247	0.469204	0	0	2.48471	3.97122	ADGRB1;FLNA
regulation of plasma membrane bounded cell projection assembly (GO:0120032)	2/39	0.202247	0.469204	0	0	2.48471	3.97122	FSCN1;CCDC151
chloride transport (GO:0006821)	3/73	0.204532	0.469204	0	0	1.97133	3.12856	CLCN7;ANO8;ANO4
cellular response to insulin stimulus (GO:0032869)	4/110	0.208731	0.469204	0	0	1.73665	2.72083	FOXC2;IGF2;SH2B2;GCK
glucose homeostasis (GO:0042593)	3/74	0.210063	0.469204	0	0	1.94346	3.03248	STK11;IGF2;GCK
embryonic heart tube morphogenesis (GO:0003143)	2/40	0.210081	0.469204	0	0	2.4192	3.77457	HAND1;NKX2-5
ameboidal-type cell migration (GO:0001667)	2/40	0.210081	0.469204	0	0	2.4192	3.77457	SEMA3E;PKN1
regulation of release of cytochrome c from mitochondria (GO:0090199)	2/40	0.210081	0.469204	0	0	2.4192	3.77457	MMP9;BCL2L1
neuron migration (GO:0001764)	2/40	0.210081	0.469204	0	0	2.4192	3.77457	CDK5;MARK2
determination of heart left/right asymmetry (GO:0061371)	2/40	0.210081	0.469204	0	0	2.4192	3.77457	HAND1;NKX2-5
negative regulation of morphogenesis of an epithelium (GO:1905331)	1/11	0.211366	0.469204	0	0	4.59225	7.13712	BMP4
regulation of stem cell population maintenance (GO:2000036)	1/11	0.211366	0.469204	0	0	4.59225	7.13712	HMGA2
negative regulation of leukocyte activation (GO:0002695)	1/11	0.211366	0.469204	0	0	4.59225	7.13712	IL31RA
nitric oxide biosynthetic process (GO:0006809)	1/11	0.211366	0.469204	0	0	4.59225	7.13712	GCHFR
postsynapse assembly (GO:0099068)	1/11	0.211366	0.469204	0	0	4.59225	7.13712	CEL
regulation of lipid kinase activity (GO:0043550)	1/11	0.211366	0.469204	0	0	4.59225	7.13712	EEF1A2
morphogenesis of an epithelial sheet (GO:0002011)	1/11	0.211366	0.469204	0	0	4.59225	7.13712	BMP7
regulation of inclusion body assembly (GO:0090083)	1/11	0.211366	0.469204	0	0	4.59225	7.13712	DNAJA4
positive regulation of superoxide anion generation (GO:0032930)	1/11	0.211366	0.469204	0	0	4.59225	7.13712	TGFB1
immune response-regulating cell surface receptor signaling pathway (GO:0002768)	1/11	0.211366	0.469204	0	0	4.59225	7.13712	LYN
negative regulation of leukocyte cell-cell adhesion (GO:1903038)	1/11	0.211366	0.469204	0	0	4.59225	7.13712	VTCN1
T-helper cell differentiation (GO:0042093)	1/11	0.211366	0.469204	0	0	4.59225	7.13712	ZFPM1
pyrimidine nucleoside catabolic process (GO:0046135)	1/11	0.211366	0.469204	0	0	4.59225	7.13712	NT5C
negative regulation of fatty acid biosynthetic process (GO:0045717)	1/11	0.211366	0.469204	0	0	4.59225	7.13712	APOC1
proteasome assembly (GO:0043248)	1/11	0.211366	0.469204	0	0	4.59225	7.13712	ADRM1
regulation of actin filament depolymerization (GO:0030834)	1/11	0.211366	0.469204	0	0	4.59225	7.13712	SH3BP1
myeloid cell activation involved in immune response (GO:0002275)	1/11	0.211366	0.469204	0	0	4.59225	7.13712	SBNO2
positive regulation of myoblast fusion (GO:1901741)	1/11	0.211366	0.469204	0	0	4.59225	7.13712	ADGRB1
regulation of integrin-mediated signaling pathway (GO:2001044)	1/11	0.211366	0.469204	0	0	4.59225	7.13712	FLNA
negative regulation of peptide secretion (GO:0002792)	1/11	0.211366	0.469204	0	0	4.59225	7.13712	CD74
response to axon injury (GO:0048678)	1/11	0.211366	0.469204	0	0	4.59225	7.13712	RTN4RL1
negative regulation of myotube differentiation (GO:0010832)	1/11	0.211366	0.469204	0	0	4.59225	7.13712	NKX2-5
positive regulation of actin filament depolymerization (GO:0030836)	1/11	0.211366	0.469204	0	0	4.59225	7.13712	ACTN2
regulation of short-term neuronal synaptic plasticity (GO:0048172)	1/11	0.211366	0.469204	0	0	4.59225	7.13712	PPFIA3
negative regulation of cellular senescence (GO:2000773)	1/11	0.211366	0.469204	0	0	4.59225	7.13712	HMGA2
positive regulation of glycoprotein biosynthetic process (GO:0010560)	1/11	0.211366	0.469204	0	0	4.59225	7.13712	RAMP1
regulation of chromatin binding (GO:0035561)	1/11	0.211366	0.469204	0	0	4.59225	7.13712	MED25
negative regulation of protein localization to cell surface (GO:2000009)	1/11	0.211366	0.469204	0	0	4.59225	7.13712	ACTN2
cellular response to interferon-beta (GO:0035458)	1/11	0.211366	0.469204	0	0	4.59225	7.13712	NDUFA13
regulation of cholesterol esterification (GO:0010872)	1/11	0.211366	0.469204	0	0	4.59225	7.13712	APOC1
cell part morphogenesis (GO:0032990)	1/11	0.211366	0.469204	0	0	4.59225	7.13712	MYH14
positive regulation of heterotypic cell-cell adhesion (GO:0034116)	1/11	0.211366	0.469204	0	0	4.59225	7.13712	BMP7
metanephric mesenchyme development (GO:0072075)	1/11	0.211366	0.469204	0	0	4.59225	7.13712	TCF21
negative regulation of T cell differentiation (GO:0045581)	1/11	0.211366	0.469204	0	0	4.59225	7.13712	BMP4
negative regulation of heart contraction (GO:0045822)	1/11	0.211366	0.469204	0	0	4.59225	7.13712	GRK2
regulation of synaptic vesicle cycle (GO:0098693)	1/11	0.211366	0.469204	0	0	4.59225	7.13712	CDK5
angiotensin maturation (GO:0002003)	1/11	0.211366	0.469204	0	0	4.59225	7.13712	CTSZ
low-density lipoprotein receptor particle metabolic process (GO:0032799)	1/11	0.211366	0.469204	0	0	4.59225	7.13712	AP2S1
epithelial cell-cell adhesion (GO:0090136)	1/11	0.211366	0.469204	0	0	4.59225	7.13712	BVES
response to thyroid hormone (GO:0097066)	1/11	0.211366	0.469204	0	0	4.59225	7.13712	LMO2
oxidative phosphorylation (GO:0006119)	1/11	0.211366	0.469204	0	0	4.59225	7.13712	CHCHD10
embryonic hemopoiesis (GO:0035162)	1/11	0.211366	0.469204	0	0	4.59225	7.13712	ZFPM1
presynaptic membrane organization (GO:0097090)	1/11	0.211366	0.469204	0	0	4.59225	7.13712	CEL
regulation of chromatin silencing (GO:0031935)	1/11	0.211366	0.469204	0	0	4.59225	7.13712	HMGA1
regulation of blood vessel endothelial cell proliferation involved in sprouting angiogenesis (GO:1903587)	1/11	0.211366	0.469204	0	0	4.59225	7.13712	APLNR
urate metabolic process (GO:0046415)	1/11	0.211366	0.469204	0	0	4.59225	7.13712	PNP
alcohol catabolic process (GO:0046164)	1/11	0.211366	0.469204	0	0	4.59225	7.13712	CEL
positive regulation of interferon-gamma biosynthetic process (GO:0045078)	1/11	0.211366	0.469204	0	0	4.59225	7.13712	ZFPM1
regulation of actin cytoskeleton organization (GO:0032956)	3/75	0.215627	0.478202	0	0	1.91637	2.94011	SH3BP1;FSCN1;SEMA3E
negative regulation of cell differentiation (GO:0045596)	5/150	0.217728	0.479329	0	0	1.58751	2.42018	MYOCD;TGFB1;GATA3;ZFPM1;MIXL1
calcium-dependent cell-cell adhesion via plasma membrane cell adhesion molecules (GO:0016339)	2/41	0.217946	0.479329	0	0	2.35704	3.59098	CDH24;CDH15
negative regulation of proteolysis (GO:0045861)	2/41	0.217946	0.479329	0	0	2.35704	3.59098	CDK5;CHAC1
gluconeogenesis (GO:0006094)	2/41	0.217946	0.479329	0	0	2.35704	3.59098	SLC25A1;PGAM1
positive regulation of developmental process (GO:0051094)	4/113	0.222192	0.479329	0	0	1.68859	2.54	BMP4;LHX1;SCX;MIXL1
Golgi vesicle transport (GO:0048193)	8/271	0.224226	0.479329	0	0	1.40185	2.09591	TRAPPC1;COL7A1;CTSZ;KIF5A;PICK1;CNIH2;COPE;SPTBN2
glycolipid biosynthetic process (GO:0009247)	2/42	0.225835	0.479329	0	0	2.298	3.41931	ABO;ST6GALNAC5
regulation of ion transmembrane transporter activity (GO:0032412)	2/42	0.225835	0.479329	0	0	2.298	3.41931	KCNIP2;FXYD7
cellular response to retinoic acid (GO:0071300)	2/42	0.225835	0.479329	0	0	2.298	3.41931	LYN;NDUFA13
translesion synthesis (GO:0019985)	2/42	0.225835	0.479329	0	0	2.298	3.41931	POLD1;ISG15
water-soluble vitamin metabolic process (GO:0006767)	3/77	0.226846	0.479329	0	0	1.86439	2.76579	FASN;SLC2A3;ABCD1
positive regulation of cytoskeleton organization (GO:0051495)	3/77	0.226846	0.479329	0	0	1.86439	2.76579	CDK5;CDC42EP5;MYLK3
regulation of hematopoietic progenitor cell differentiation (GO:1901532)	3/77	0.226846	0.479329	0	0	1.86439	2.76579	LMO2;GATA3;MIXL1
positive regulation of protein depolymerization (GO:1901881)	1/12	0.228212	0.479329	0	0	4.17456	6.16783	SLN
regulation of double-strand break repair via nonhomologous end joining (GO:2001032)	1/12	0.228212	0.479329	0	0	4.17456	6.16783	HMGA2
regulation of myoblast fusion (GO:1901739)	1/12	0.228212	0.479329	0	0	4.17456	6.16783	ADGRB1
signal transduction involved in G2 DNA damage checkpoint (GO:0072425)	1/12	0.228212	0.479329	0	0	4.17456	6.16783	FZR1
negative regulation of ATPase activity (GO:0032780)	1/12	0.228212	0.479329	0	0	4.17456	6.16783	TNNT2
regulation of protein glycosylation (GO:0060049)	1/12	0.228212	0.479329	0	0	4.17456	6.16783	RAMP1
fatty acid elongation (GO:0030497)	1/12	0.228212	0.479329	0	0	4.17456	6.16783	HACD1
regulation of viral life cycle (GO:1903900)	1/12	0.228212	0.479329	0	0	4.17456	6.16783	MVB12A
negative regulation of metabolic process (GO:0009892)	1/12	0.228212	0.479329	0	0	4.17456	6.16783	APOC1
carbohydrate derivative transport (GO:1901264)	1/12	0.228212	0.479329	0	0	4.17456	6.16783	SLC29A2
modification-dependent macromolecule catabolic process (GO:0043632)	1/12	0.228212	0.479329	0	0	4.17456	6.16783	ISG15
cellular modified amino acid catabolic process (GO:0042219)	1/12	0.228212	0.479329	0	0	4.17456	6.16783	CHAC1
regulation of cytokine biosynthetic process (GO:0042035)	1/12	0.228212	0.479329	0	0	4.17456	6.16783	GATA3
phospholipid efflux (GO:0033700)	1/12	0.228212	0.479329	0	0	4.17456	6.16783	APOC1
skeletal muscle fiber development (GO:0048741)	1/12	0.228212	0.479329	0	0	4.17456	6.16783	ACTA1
nucleoside catabolic process (GO:0009164)	1/12	0.228212	0.479329	0	0	4.17456	6.16783	NT5C
positive regulation of keratinocyte differentiation (GO:0045618)	1/12	0.228212	0.479329	0	0	4.17456	6.16783	PRKCH
positive regulation of potassium ion transmembrane transporter activity (GO:1901018)	1/12	0.228212	0.479329	0	0	4.17456	6.16783	ACTN2
DNA ligation involved in DNA repair (GO:0051103)	1/12	0.228212	0.479329	0	0	4.17456	6.16783	XRCC1
positive regulation of branching involved in ureteric bud morphogenesis (GO:0090190)	1/12	0.228212	0.479329	0	0	4.17456	6.16783	LHX1
plasminogen activation (GO:0031639)	1/12	0.228212	0.479329	0	0	4.17456	6.16783	ST14
nitric oxide metabolic process (GO:0046209)	1/12	0.228212	0.479329	0	0	4.17456	6.16783	GCHFR
regulation of protein localization to cell periphery (GO:1904375)	1/12	0.228212	0.479329	0	0	4.17456	6.16783	CDK5
negative regulation by host of viral transcription (GO:0043922)	1/12	0.228212	0.479329	0	0	4.17456	6.16783	HMGA2
positive regulation of pseudopodium assembly (GO:0031274)	1/12	0.228212	0.479329	0	0	4.17456	6.16783	CDC42EP5
regulation of skeletal muscle tissue development (GO:0048641)	1/12	0.228212	0.479329	0	0	4.17456	6.16783	TGFB1
regulation of mononuclear cell migration (GO:0071675)	1/12	0.228212	0.479329	0	0	4.17456	6.16783	LYN
regulation of pseudopodium assembly (GO:0031272)	1/12	0.228212	0.479329	0	0	4.17456	6.16783	CDC42EP5
positive regulation of peptidase activity (GO:0010952)	1/12	0.228212	0.479329	0	0	4.17456	6.16783	NDUFA13
response to interleukin-6 (GO:0070741)	1/12	0.228212	0.479329	0	0	4.17456	6.16783	SBNO2
purine nucleoside monophosphate biosynthetic process (GO:0009127)	1/12	0.228212	0.479329	0	0	4.17456	6.16783	IMPDH1
positive regulation of DNA-dependent DNA replication (GO:2000105)	1/12	0.228212	0.479329	0	0	4.17456	6.16783	BMP4
regulation of angiotensin levels in blood (GO:0002002)	1/12	0.228212	0.479329	0	0	4.17456	6.16783	CTSZ
regulation of blood vessel size (GO:0050880)	1/12	0.228212	0.479329	0	0	4.17456	6.16783	NPPB
negative regulation of DNA damage response, signal transduction by p53 class mediator (GO:0043518)	1/12	0.228212	0.479329	0	0	4.17456	6.16783	CD74
establishment of protein localization to mitochondrial membrane (GO:0090151)	1/12	0.228212	0.479329	0	0	4.17456	6.16783	NDUFA13
skeletal muscle cell differentiation (GO:0035914)	1/12	0.228212	0.479329	0	0	4.17456	6.16783	ANKRD1
transcription from mitochondrial promoter (GO:0006390)	1/12	0.228212	0.479329	0	0	4.17456	6.16783	MRPL12
regulation of antigen receptor-mediated signaling pathway (GO:0050854)	1/12	0.228212	0.479329	0	0	4.17456	6.16783	LYN
negative regulation of RNA biosynthetic process (GO:1902679)	1/12	0.228212	0.479329	0	0	4.17456	6.16783	ZNF653
pyrimidine deoxyribonucleotide catabolic process (GO:0009223)	1/12	0.228212	0.479329	0	0	4.17456	6.16783	NT5C
positive regulation of stem cell differentiation (GO:2000738)	1/12	0.228212	0.479329	0	0	4.17456	6.16783	NKX2-5
negative regulation of androgen receptor signaling pathway (GO:0060766)	1/12	0.228212	0.479329	0	0	4.17456	6.16783	TCF21
protein kinase C-activating G-protein coupled receptor signaling pathway (GO:0007205)	1/12	0.228212	0.479329	0	0	4.17456	6.16783	PICK1
negative regulation of fatty acid metabolic process (GO:0045922)	1/12	0.228212	0.479329	0	0	4.17456	6.16783	APOC1
regulation of B cell proliferation (GO:0030888)	2/43	0.233745	0.488721	0	0	2.24184	3.25856	LYN;CD74
negative regulation of protein metabolic process (GO:0051248)	2/43	0.233745	0.488721	0	0	2.24184	3.25856	ADGRB1;FLNA
protein transmembrane import into intracellular organelle (GO:0044743)	2/43	0.233745	0.488721	0	0	2.24184	3.25856	NDUFA13;TOMM40
negative regulation of DNA metabolic process (GO:0051053)	2/43	0.233745	0.488721	0	0	2.24184	3.25856	TGFB1;ANKRD1
positive regulation of protein localization to plasma membrane (GO:1903078)	2/43	0.233745	0.488721	0	0	2.24184	3.25856	PRKCH;STAC3
peptidyl-tyrosine phosphorylation (GO:0018108)	3/79	0.238172	0.493689	0	0	1.81514	2.60429	LYN;NTRK1;TEC
regulation of endothelial cell proliferation (GO:0001936)	3/79	0.238172	0.493689	0	0	1.81514	2.60429	BMP4;EGFL7;VEGFC
sprouting angiogenesis (GO:0002040)	2/44	0.241671	0.493689	0	0	2.18835	3.10784	BMP4;SEMA3E
cholesterol transport (GO:0030301)	2/44	0.241671	0.493689	0	0	2.18835	3.10784	APOC1;CEL
adherens junction organization (GO:0034332)	2/44	0.241671	0.493689	0	0	2.18835	3.10784	CDH24;CDH15
negative regulation of immune system process (GO:0002683)	2/44	0.241671	0.493689	0	0	2.18835	3.10784	LYN;NFKBIL1
hexose biosynthetic process (GO:0019319)	2/44	0.241671	0.493689	0	0	2.18835	3.10784	SLC25A1;PGAM1
inorganic anion transport (GO:0015698)	2/44	0.241671	0.493689	0	0	2.18835	3.10784	ANO8;ANO4
retrograde vesicle-mediated transport, Golgi to ER (GO:0006890)	3/80	0.243872	0.493689	0	0	1.79147	2.52797	KIF5A;PICK1;COPE
ERBB signaling pathway (GO:0038127)	3/80	0.243872	0.493689	0	0	1.79147	2.52797	TGFB1;MVP;STUB1
regulation of hydrolase activity (GO:0051336)	3/80	0.243872	0.493689	0	0	1.79147	2.52797	FGD5;TNNC1;BVES
negative regulation of MAPK cascade (GO:0043409)	3/80	0.243872	0.493689	0	0	1.79147	2.52797	LYN;BMP4;BMP7
response to iron ion (GO:0010039)	1/13	0.2447	0.493689	0	0	3.82649	5.38663	TFAP2A
signal transduction involved in DNA damage checkpoint (GO:0072422)	1/13	0.2447	0.493689	0	0	3.82649	5.38663	FZR1
positive regulation of sodium ion transport (GO:0010765)	1/13	0.2447	0.493689	0	0	3.82649	5.38663	NKX2-5
regulation of superoxide anion generation (GO:0032928)	1/13	0.2447	0.493689	0	0	3.82649	5.38663	TGFB1
water transport (GO:0006833)	1/13	0.2447	0.493689	0	0	3.82649	5.38663	AQP10
renal absorption (GO:0070293)	1/13	0.2447	0.493689	0	0	3.82649	5.38663	CLDN4
regulation of macromolecule biosynthetic process (GO:0010556)	1/13	0.2447	0.493689	0	0	3.82649	5.38663	GATA3
positive regulation of actin nucleation (GO:0051127)	1/13	0.2447	0.493689	0	0	3.82649	5.38663	WIPF3
negative regulation of voltage-gated calcium channel activity (GO:1901386)	1/13	0.2447	0.493689	0	0	3.82649	5.38663	CBARP
positive regulation of protein complex disassembly (GO:0043243)	1/13	0.2447	0.493689	0	0	3.82649	5.38663	SLN
pathway-restricted SMAD protein phosphorylation (GO:0060389)	1/13	0.2447	0.493689	0	0	3.82649	5.38663	TGFB1
alpha-linolenic acid metabolic process (GO:0036109)	1/13	0.2447	0.493689	0	0	3.82649	5.38663	ABCD1
regulation of cAMP metabolic process (GO:0030814)	1/13	0.2447	0.493689	0	0	3.82649	5.38663	RAMP1
response to UV-B (GO:0010224)	1/13	0.2447	0.493689	0	0	3.82649	5.38663	STK11
leukocyte differentiation (GO:0002521)	1/13	0.2447	0.493689	0	0	3.82649	5.38663	LYN
toll-like receptor 9 signaling pathway (GO:0034162)	1/13	0.2447	0.493689	0	0	3.82649	5.38663	UNC93B1
regulation of execution phase of apoptosis (GO:1900117)	1/13	0.2447	0.493689	0	0	3.82649	5.38663	BCL2L1
neuron fate commitment (GO:0048663)	1/13	0.2447	0.493689	0	0	3.82649	5.38663	POU4F1
positive regulation of muscle contraction (GO:0045933)	1/13	0.2447	0.493689	0	0	3.82649	5.38663	MYOCD
positive regulation of lamellipodium assembly (GO:0010592)	1/13	0.2447	0.493689	0	0	3.82649	5.38663	FSCN1
secretion (GO:0046903)	1/13	0.2447	0.493689	0	0	3.82649	5.38663	NPPB
regulation of fibrinolysis (GO:0051917)	1/13	0.2447	0.493689	0	0	3.82649	5.38663	F12
diacylglycerol metabolic process (GO:0046339)	1/13	0.2447	0.493689	0	0	3.82649	5.38663	DGKZ
positive regulation of interleukin-17 production (GO:0032740)	1/13	0.2447	0.493689	0	0	3.82649	5.38663	TGFB1
regulation of transcription initiation from RNA polymerase II promoter (GO:0060260)	1/13	0.2447	0.493689	0	0	3.82649	5.38663	NKX2-5
response to fatty acid (GO:0070542)	1/13	0.2447	0.493689	0	0	3.82649	5.38663	PPP5C
regulation of synaptic vesicle transport (GO:1902803)	1/13	0.2447	0.493689	0	0	3.82649	5.38663	CDK5
pre-miRNA processing (GO:0031054)	1/13	0.2447	0.493689	0	0	3.82649	5.38663	LIN28B
calcium ion transport (GO:0006816)	4/118	0.245105	0.494074	0	0	1.61412	2.26956	CRACR2B;SLN;TRPC3;RAMP1
axon guidance (GO:0007411)	5/158	0.249121	0.499068	0	0	1.50389	2.09012	LHX1;KIF5A;NTN1;PDLIM7;SPTBN2
epidermis development (GO:0008544)	3/81	0.249593	0.499068	0	0	1.76841	2.45442	KRT17;COL7A1;GRHL2
positive regulation of binding (GO:0051099)	3/81	0.249593	0.499068	0	0	1.76841	2.45442	BMP4;MED25;MMP9
positive regulation of blood vessel endothelial cell migration (GO:0043536)	2/45	0.249608	0.499068	0	0	2.13735	2.96634	FOXC2;TGFB1
nicotinamide nucleotide metabolic process (GO:0046496)	2/45	0.249608	0.499068	0	0	2.13735	2.96634	PGAM1;GCK
mitochondrial gene expression (GO:0140053)	2/45	0.249608	0.499068	0	0	2.13735	2.96634	NDUFA7;MRPL12
protein complex subunit organization (GO:0071822)	2/45	0.249608	0.499068	0	0	2.13735	2.96634	COL2A1;SCX
metal ion homeostasis (GO:0055065)	2/45	0.249608	0.499068	0	0	2.13735	2.96634	KCNH2;JPH2
negative regulation of ossification (GO:0030279)	2/45	0.249608	0.499068	0	0	2.13735	2.96634	SMAD6;DKK1
regulation of neuron projection development (GO:0010975)	4/119	0.249751	0.499068	0	0	1.6	2.21967	LYN;NTRK1;RTN4RL1;MARK2
anterograde trans-synaptic signaling (GO:0098916)	7/240	0.253914	0.500448	0	0	1.3834	1.89632	GABRP;CDK5;KCNIP2;SST;KCNMB1;KIF5A;SLC18A3
macromolecular complex assembly (GO:0065003)	4/120	0.254415	0.500448	0	0	1.58613	2.17107	CD74;TSPAN4;HMGA1;TCAP
DNA damage response, signal transduction by p53 class mediator (GO:0030330)	3/82	0.255334	0.500448	0	0	1.74594	2.38352	PIDD1;SFN;ZNF385A
ephrin receptor signaling pathway (GO:0048013)	3/82	0.255334	0.500448	0	0	1.74594	2.38352	LYN;AP2S1;MMP9
nucleocytoplasmic transport (GO:0006913)	2/46	0.257553	0.500448	0	0	2.08866	2.83333	AAAS;HTATIP2
positive regulation of protein localization to cell periphery (GO:1904377)	2/46	0.257553	0.500448	0	0	2.08866	2.83333	PRKCH;STAC3
negative regulation of protein modification by small protein conjugation or removal (GO:1903321)	2/46	0.257553	0.500448	0	0	2.08866	2.83333	ADGRB1;ISG15
pyruvate metabolic process (GO:0006090)	2/46	0.257553	0.500448	0	0	2.08866	2.83333	PGAM1;GCK
positive regulation of ion transport (GO:0043270)	2/46	0.257553	0.500448	0	0	2.08866	2.83333	ACTN2;NKX2-5
regulation of fibroblast proliferation (GO:0048145)	2/46	0.257553	0.500448	0	0	2.08866	2.83333	CD74;MED25
regulation of cellular component movement (GO:0051270)	2/46	0.257553	0.500448	0	0	2.08866	2.83333	LYN;PKN1
mitochondrial electron transport, NADH to ubiquinone (GO:0006120)	2/46	0.257553	0.500448	0	0	2.08866	2.83333	NDUFA13;NDUFA7
regulation of DNA metabolic process (GO:0051052)	2/46	0.257553	0.500448	0	0	2.08866	2.83333	IL7R;GRHL2
neuron cell-cell adhesion (GO:0007158)	1/14	0.260836	0.500448	0	0	3.53196	4.74647	CEL
regulation of fibroblast migration (GO:0010762)	1/14	0.260836	0.500448	0	0	3.53196	4.74647	TGFB1
branching involved in blood vessel morphogenesis (GO:0001569)	1/14	0.260836	0.500448	0	0	3.53196	4.74647	SEMA3E
ribonucleoside monophosphate biosynthetic process (GO:0009156)	1/14	0.260836	0.500448	0	0	3.53196	4.74647	IMPDH1
fluid transport (GO:0042044)	1/14	0.260836	0.500448	0	0	3.53196	4.74647	AQP10
positive regulation of cell adhesion mediated by integrin (GO:0033630)	1/14	0.260836	0.500448	0	0	3.53196	4.74647	FOXC2
clathrin coat assembly (GO:0048268)	1/14	0.260836	0.500448	0	0	3.53196	4.74647	AP2S1
negative regulation of receptor-mediated endocytosis (GO:0048261)	1/14	0.260836	0.500448	0	0	3.53196	4.74647	APOC1
positive regulation of osteoclast differentiation (GO:0045672)	1/14	0.260836	0.500448	0	0	3.53196	4.74647	POU4F1
myotube cell development (GO:0014904)	1/14	0.260836	0.500448	0	0	3.53196	4.74647	ACTA1
regulation of platelet aggregation (GO:0090330)	1/14	0.260836	0.500448	0	0	3.53196	4.74647	LYN
regulation of monocyte differentiation (GO:0045655)	1/14	0.260836	0.500448	0	0	3.53196	4.74647	CD74
negative regulation of hemopoiesis (GO:1903707)	1/14	0.260836	0.500448	0	0	3.53196	4.74647	MIXL1
modified amino acid transport (GO:0072337)	1/14	0.260836	0.500448	0	0	3.53196	4.74647	SLC16A12
pyrimidine-containing compound catabolic process (GO:0072529)	1/14	0.260836	0.500448	0	0	3.53196	4.74647	NT5C
pancreas development (GO:0031016)	1/14	0.260836	0.500448	0	0	3.53196	4.74647	PPDPF
oligodendrocyte differentiation (GO:0048709)	1/14	0.260836	0.500448	0	0	3.53196	4.74647	CDK5
negative regulation of secretion (GO:0051048)	1/14	0.260836	0.500448	0	0	3.53196	4.74647	CD74
cardiac left ventricle morphogenesis (GO:0003214)	1/14	0.260836	0.500448	0	0	3.53196	4.74647	HAND1
purine-containing compound salvage (GO:0043101)	1/14	0.260836	0.500448	0	0	3.53196	4.74647	PNP
smooth muscle contraction (GO:0006939)	1/14	0.260836	0.500448	0	0	3.53196	4.74647	MYH11
regulation of cyclin-dependent protein serine/threonine kinase activity involved in G1/S transition of mitotic cell cycle (GO:0031657)	1/14	0.260836	0.500448	0	0	3.53196	4.74647	CDKN2B
regulation of ventricular cardiac muscle cell membrane repolarization (GO:0060307)	1/14	0.260836	0.500448	0	0	3.53196	4.74647	KCNH2
monosaccharide transport (GO:0015749)	1/14	0.260836	0.500448	0	0	3.53196	4.74647	SLC2A6
neutrophil activation (GO:0042119)	1/14	0.260836	0.500448	0	0	3.53196	4.74647	CXCR2
epiboly involved in wound healing (GO:0090505)	1/14	0.260836	0.500448	0	0	3.53196	4.74647	FLNA
positive regulation of vascular smooth muscle cell proliferation (GO:1904707)	1/14	0.260836	0.500448	0	0	3.53196	4.74647	MMP9
positive regulation of purine nucleotide metabolic process (GO:1900544)	1/14	0.260836	0.500448	0	0	3.53196	4.74647	RAMP1
positive regulation of heart rate (GO:0010460)	1/14	0.260836	0.500448	0	0	3.53196	4.74647	NPPA
regulation of interferon-gamma biosynthetic process (GO:0045072)	1/14	0.260836	0.500448	0	0	3.53196	4.74647	ZFPM1
regulation of mRNA catabolic process (GO:0061013)	1/14	0.260836	0.500448	0	0	3.53196	4.74647	PKP3
establishment of protein localization to chromosome (GO:0070199)	1/14	0.260836	0.500448	0	0	3.53196	4.74647	LRWD1
positive regulation of smooth muscle contraction (GO:0045987)	1/14	0.260836	0.500448	0	0	3.53196	4.74647	MYOCD
response to ATP (GO:0033198)	1/14	0.260836	0.500448	0	0	3.53196	4.74647	TRPC3
negative regulation of signaling (GO:0023057)	3/83	0.261094	0.500448	0	0	1.72403	2.31515	NTRK1;UBASH3B;MVP
protein maturation (GO:0051604)	3/83	0.261094	0.500448	0	0	1.72403	2.31515	F12;STUB1;RHBDL1
postreplication repair (GO:0006301)	2/47	0.265501	0.507814	0	0	2.04214	2.70816	POLD1;ISG15
fatty acid biosynthetic process (GO:0006633)	2/47	0.265501	0.507814	0	0	2.04214	2.70816	HACD1;TECRL
regulation of transcription, DNA-templated (GO:0006355)	38/1598	0.265837	0.507814	0	0	1.12796	1.49441	FOXC2;CASZ1;NDUFA13;TCF7;SCX;GATA3;MRPL12;LYL1;SBNO2;SALL1;ANKRD1;NKX2-5;HTATIP2;KLRG1;TFAP2A;ABCA2;CD74;MYOCD;TGFB1;IL31RA;IGF2;TFEB;HMGA1;DYRK1B;HMGA2;FOXP4;GRHL2;BMP7;NFKB2;BMP4;CDK5;LHX2;ZNF837;LHX1;HAND1;PKN1;NFKBID;MDFI
cellular protein localization (GO:0034613)	9/327	0.26592	0.507814	0	0	1.30371	1.72685	CD74;CSRP3;SEPT12;RAB25;UNC93B1;ABHD17A;SGSM3;PICK1;FLNA
cellular response to molecule of bacterial origin (GO:0071219)	3/84	0.26687	0.507814	0	0	1.70266	2.2492	SBNO2;NFKBIL1;ANKRD1
positive regulation of protein phosphorylation (GO:0001934)	11/412	0.267125	0.507814	0	0	1.26422	1.66882	LYN;NTRK1;BMP4;CD74;TGFB1;TEC;IGF2;APLNR;LEFTY2;BMP7;MMP9
cellular calcium ion homeostasis (GO:0006874)	4/123	0.268511	0.507814	0	0	1.5459	2.03265	CALB2;CSRP3;TRPC3;ATP13A2
neuron projection morphogenesis (GO:0048812)	5/163	0.2693	0.507814	0	0	1.45592	1.91007	LRFN3;CDK5;ADGRB1;BMP7;POU4F1
cellular response to DNA damage stimulus (GO:0006974)	9/329	0.271574	0.507814	0	0	1.29543	1.68862	LYN;PIDD1;STK11;POLD1;MACROD1;SFN;ZNF385A;BCL2L1;OTUB1
mitochondrial ATP synthesis coupled electron transport (GO:0042775)	3/85	0.272661	0.507814	0	0	1.68181	2.18555	NDUFA13;NDUFA7;COX6A2
dephosphorylation (GO:0016311)	4/124	0.273241	0.507814	0	0	1.53294	1.98884	NT5C;PPP5C;PLPPR3;PPP2R3B
intrinsic apoptotic signaling pathway in response to DNA damage (GO:0008630)	2/48	0.273449	0.507814	0	0	1.99765	2.59023	SFN;BCL2L1
myeloid cell development (GO:0061515)	1/15	0.276628	0.507814	0	0	3.27951	4.21444	ZNF385A
positive regulation of alpha-beta T cell activation (GO:0046635)	1/15	0.276628	0.507814	0	0	3.27951	4.21444	PNP
NAD biosynthesis via nicotinamide riboside salvage pathway (GO:0034356)	1/15	0.276628	0.507814	0	0	3.27951	4.21444	PNP
fatty acid beta-oxidation using acyl-CoA oxidase (GO:0033540)	1/15	0.276628	0.507814	0	0	3.27951	4.21444	ABCD1
catecholamine metabolic process (GO:0006584)	1/15	0.276628	0.507814	0	0	3.27951	4.21444	PNMT
septin ring assembly (GO:0000921)	1/15	0.276628	0.507814	0	0	3.27951	4.21444	2012-09-01
digestive tract morphogenesis (GO:0048546)	1/15	0.276628	0.507814	0	0	3.27951	4.21444	TCF21
embryonic axis specification (GO:0000578)	1/15	0.276628	0.507814	0	0	3.27951	4.21444	SMAD6
positive regulation of vasoconstriction (GO:0045907)	1/15	0.276628	0.507814	0	0	3.27951	4.21444	OXTR
positive regulation of small GTPase mediated signal transduction (GO:0051057)	1/15	0.276628	0.507814	0	0	3.27951	4.21444	NTRK1
negative regulation of TORC1 signaling (GO:1904262)	1/15	0.276628	0.507814	0	0	3.27951	4.21444	STK11
positive regulation of CREB transcription factor activity (GO:0032793)	1/15	0.276628	0.507814	0	0	3.27951	4.21444	CRTC1
positive regulation of protein import (GO:1904591)	1/15	0.276628	0.507814	0	0	3.27951	4.21444	TGFB1
positive regulation of stress-activated protein kinase signaling cascade (GO:0070304)	1/15	0.276628	0.507814	0	0	3.27951	4.21444	LYN
negative regulation of insulin secretion (GO:0046676)	1/15	0.276628	0.507814	0	0	3.27951	4.21444	MIDN
regulation of interleukin-4 production (GO:0032673)	1/15	0.276628	0.507814	0	0	3.27951	4.21444	GATA3
ventricular cardiac muscle cell action potential (GO:0086005)	1/15	0.276628	0.507814	0	0	3.27951	4.21444	KCNH2
negative regulation of cell aging (GO:0090344)	1/15	0.276628	0.507814	0	0	3.27951	4.21444	HMGA2
presynapse assembly (GO:0099054)	1/15	0.276628	0.507814	0	0	3.27951	4.21444	CEL
mitochondrion localization (GO:0051646)	1/15	0.276628	0.507814	0	0	3.27951	4.21444	MARK2
pyrimidine nucleoside metabolic process (GO:0006213)	1/15	0.276628	0.507814	0	0	3.27951	4.21444	NT5C
nitric oxide mediated signal transduction (GO:0007263)	1/15	0.276628	0.507814	0	0	3.27951	4.21444	KLRG1
negative regulation of lipid catabolic process (GO:0050995)	1/15	0.276628	0.507814	0	0	3.27951	4.21444	APOC1
negative regulation of release of cytochrome c from mitochondria (GO:0090201)	1/15	0.276628	0.507814	0	0	3.27951	4.21444	BCL2L1
positive regulation of phosphoprotein phosphatase activity (GO:0032516)	1/15	0.276628	0.507814	0	0	3.27951	4.21444	PTPA
negative regulation of cellular component movement (GO:0051271)	1/15	0.276628	0.507814	0	0	3.27951	4.21444	GATA3
positive regulation of acute inflammatory response (GO:0002675)	1/15	0.276628	0.507814	0	0	3.27951	4.21444	F12
regulation of exit from mitosis (GO:0007096)	1/15	0.276628	0.507814	0	0	3.27951	4.21444	PPP1R9B
regulation of delayed rectifier potassium channel activity (GO:1902259)	1/15	0.276628	0.507814	0	0	3.27951	4.21444	NPPA
negative regulation of signal transduction by p53 class mediator (GO:1901797)	1/15	0.276628	0.507814	0	0	3.27951	4.21444	CD74
negative regulation of viral entry into host cell (GO:0046597)	1/15	0.276628	0.507814	0	0	3.27951	4.21444	IFITM1
negative regulation of axon extension involved in axon guidance (GO:0048843)	1/15	0.276628	0.507814	0	0	3.27951	4.21444	SEMA3E
positive regulation of cellular response to insulin stimulus (GO:1900078)	1/15	0.276628	0.507814	0	0	3.27951	4.21444	IGF2
negative regulation of cytokine production involved in immune response (GO:0002719)	1/15	0.276628	0.507814	0	0	3.27951	4.21444	TGFB1
positive regulation of interleukin-4 production (GO:0032753)	1/15	0.276628	0.507814	0	0	3.27951	4.21444	GATA3
negative regulation of RNA metabolic process (GO:0051253)	1/15	0.276628	0.507814	0	0	3.27951	4.21444	TGFB1
positive regulation of syncytium formation by plasma membrane fusion (GO:0060143)	1/15	0.276628	0.507814	0	0	3.27951	4.21444	ADGRB1
positive regulation of exosomal secretion (GO:1903543)	1/15	0.276628	0.507814	0	0	3.27951	4.21444	ATP13A2
JAK-STAT cascade involved in growth hormone signaling pathway (GO:0060397)	1/15	0.276628	0.507814	0	0	3.27951	4.21444	LYN
regulation of protein complex disassembly (GO:0043244)	1/15	0.276628	0.507814	0	0	3.27951	4.21444	SLN
regulation of cell junction assembly (GO:1901888)	1/15	0.276628	0.507814	0	0	3.27951	4.21444	PRKCH
positive regulation of signal transduction (GO:0009967)	6/206	0.278106	0.51012	0	0	1.3805	1.7667	CD74;SALL1;IGF2;FLNA;GATA3;AGPAT2
antimicrobial humoral immune response mediated by antimicrobial peptide (GO:0061844)	2/49	0.281394	0.514919	0	0	1.95504	2.479	RPL39;HIST1H2BC
positive regulation of response to DNA damage stimulus (GO:2001022)	2/49	0.281394	0.514919	0	0	1.95504	2.479	ANKRD1;HMGA2
gonad development (GO:0008406)	2/49	0.281394	0.514919	0	0	1.95504	2.479	SALL1;GATA3
calcium ion homeostasis (GO:0055074)	3/87	0.284281	0.515204	0	0	1.64159	2.06478	CSRP3;JPH2;ATP13A2
organic substance transport (GO:0071702)	3/87	0.284281	0.515204	0	0	1.64159	2.06478	ABCA2;PICK1;ABCD1
protein lipidation (GO:0006497)	4/127	0.287511	0.515204	0	0	1.49532	1.86391	RTN4RL1;ABHD17A;ZDHHC1;MDGA2
blood circulation (GO:0008015)	2/50	0.289331	0.515204	0	0	1.91422	2.37398	ACTC1;MYL2
regulation of blood vessel endothelial cell migration (GO:0043535)	2/50	0.289331	0.515204	0	0	1.91422	2.37398	TGFB1;SH3BP1
negative regulation of protein ubiquitination (GO:0031397)	2/50	0.289331	0.515204	0	0	1.91422	2.37398	ADGRB1;ISG15
divalent metal ion transport (GO:0070838)	3/88	0.290107	0.515204	0	0	1.6222	2.00748	SLN;TRPC3;RAMP1
peptidyl-threonine dephosphorylation (GO:0035970)	1/16	0.292084	0.515204	0	0	3.06072	3.76687	PPP5C
negative regulation of NF-kappaB import into nucleus (GO:0042347)	1/16	0.292084	0.515204	0	0	3.06072	3.76687	BMP7
postsynaptic membrane organization (GO:0001941)	1/16	0.292084	0.515204	0	0	3.06072	3.76687	CEL
dendritic cell chemotaxis (GO:0002407)	1/16	0.292084	0.515204	0	0	3.06072	3.76687	CXCR2
fibrinolysis (GO:0042730)	1/16	0.292084	0.515204	0	0	3.06072	3.76687	SERPINB2
glucose transmembrane transport (GO:1904659)	1/16	0.292084	0.515204	0	0	3.06072	3.76687	SLC2A3
protein transport along microtubule (GO:0098840)	1/16	0.292084	0.515204	0	0	3.06072	3.76687	ALPK3
sialylation (GO:0097503)	1/16	0.292084	0.515204	0	0	3.06072	3.76687	ST6GALNAC5
regulation of toll-like receptor 4 signaling pathway (GO:0034143)	1/16	0.292084	0.515204	0	0	3.06072	3.76687	LYN
embryonic digit morphogenesis (GO:0042733)	1/16	0.292084	0.515204	0	0	3.06072	3.76687	SALL1
glucose 6-phosphate metabolic process (GO:0051156)	1/16	0.292084	0.515204	0	0	3.06072	3.76687	GCK
negative regulation of response to wounding (GO:1903035)	1/16	0.292084	0.515204	0	0	3.06072	3.76687	RTN4RL1
hyaluronan catabolic process (GO:0030214)	1/16	0.292084	0.515204	0	0	3.06072	3.76687	TGFB1
regulation of exosomal secretion (GO:1903541)	1/16	0.292084	0.515204	0	0	3.06072	3.76687	ATP13A2
positive regulation of lymphocyte differentiation (GO:0045621)	1/16	0.292084	0.515204	0	0	3.06072	3.76687	GATA3
regulation of bicellular tight junction assembly (GO:2000810)	1/16	0.292084	0.515204	0	0	3.06072	3.76687	PRKCH
positive regulation of antigen receptor-mediated signaling pathway (GO:0050857)	1/16	0.292084	0.515204	0	0	3.06072	3.76687	PRKCH
positive regulation of cardiac muscle hypertrophy (GO:0010613)	1/16	0.292084	0.515204	0	0	3.06072	3.76687	TRPC3
negative regulation of transcription regulatory region DNA binding (GO:2000678)	1/16	0.292084	0.515204	0	0	3.06072	3.76687	HAND1
glutamine family amino acid catabolic process (GO:0009065)	1/16	0.292084	0.515204	0	0	3.06072	3.76687	ASPG
positive regulation of macrophage derived foam cell differentiation (GO:0010744)	1/16	0.292084	0.515204	0	0	3.06072	3.76687	PRKCH
hexose transport (GO:0008645)	1/16	0.292084	0.515204	0	0	3.06072	3.76687	SLC2A6
neuron apoptotic process (GO:0051402)	1/16	0.292084	0.515204	0	0	3.06072	3.76687	CDK5
positive regulation of myotube differentiation (GO:0010831)	1/16	0.292084	0.515204	0	0	3.06072	3.76687	ADGRB1
negative regulation of DNA replication (GO:0008156)	1/16	0.292084	0.515204	0	0	3.06072	3.76687	TGFB1
miRNA metabolic process (GO:0010586)	1/16	0.292084	0.515204	0	0	3.06072	3.76687	LIN28B
regulation of steroid metabolic process (GO:0019218)	1/16	0.292084	0.515204	0	0	3.06072	3.76687	STUB1
bone morphogenesis (GO:0060349)	1/16	0.292084	0.515204	0	0	3.06072	3.76687	TFAP2A
positive regulation of cyclic nucleotide metabolic process (GO:0030801)	1/16	0.292084	0.515204	0	0	3.06072	3.76687	RAMP1
negative regulation of peptide hormone secretion (GO:0090278)	1/16	0.292084	0.515204	0	0	3.06072	3.76687	MIDN
mRNA transcription from RNA polymerase II promoter (GO:0042789)	1/16	0.292084	0.515204	0	0	3.06072	3.76687	LMO2
positive regulation of cell migration involved in sprouting angiogenesis (GO:0090050)	1/16	0.292084	0.515204	0	0	3.06072	3.76687	FOXC2
G-protein coupled acetylcholine receptor signaling pathway (GO:0007213)	1/16	0.292084	0.515204	0	0	3.06072	3.76687	GRK2
protein localization to chromatin (GO:0071168)	1/16	0.292084	0.515204	0	0	3.06072	3.76687	LRWD1
regulation of membrane repolarization (GO:0060306)	1/16	0.292084	0.515204	0	0	3.06072	3.76687	KCNH2
myoblast differentiation (GO:0045445)	1/16	0.292084	0.515204	0	0	3.06072	3.76687	ANKRD1
linoleic acid metabolic process (GO:0043651)	1/16	0.292084	0.515204	0	0	3.06072	3.76687	ABCD1
positive regulation of positive chemotaxis (GO:0050927)	1/16	0.292084	0.515204	0	0	3.06072	3.76687	VEGFC
regulation of intrinsic apoptotic signaling pathway in response to DNA damage (GO:1902229)	1/16	0.292084	0.515204	0	0	3.06072	3.76687	BCL2L1
positive regulation of DNA-templated transcription, initiation (GO:2000144)	1/16	0.292084	0.515204	0	0	3.06072	3.76687	NKX2-5
positive regulation of NF-kappaB transcription factor activity (GO:0051092)	4/128	0.292292	0.515204	0	0	1.48318	1.82432	NTRK1;PIDD1;PRKCH;NFKB2
inflammatory response (GO:0006954)	7/252	0.293561	0.517044	0	0	1.31483	1.61155	LYN;TGFB1;TNFRSF9;CXCR2;CYBA;NFKB2;KLRG1
regulation of macromolecule metabolic process (GO:0060255)	4/129	0.297084	0.522755	0	0	1.47124	1.78571	LHX1;IGF2;ALPK3;DKK1
positive regulation of actin filament polymerization (GO:0030838)	2/51	0.297257	0.522755	0	0	1.87505	2.27474	CDC42EP5;WIPF3
positive regulation of response to external stimulus (GO:0032103)	3/90	0.301783	0.527759	0	0	1.58474	1.8986	LRSAM1;TGFB1;CYBA
positive regulation of nervous system development (GO:0051962)	2/52	0.30517	0.527759	0	0	1.83746	2.18085	CLSTN3;LRRC4B
positive regulation of protein processing (GO:0010954)	1/17	0.30721	0.527759	0	0	2.86928	3.38639	F12
high-density lipoprotein particle remodeling (GO:0034375)	1/17	0.30721	0.527759	0	0	2.86928	3.38639	APOC1
regulation of tissue remodeling (GO:0034103)	1/17	0.30721	0.527759	0	0	2.86928	3.38639	TGFB1
positive regulation of transcription initiation from RNA polymerase II promoter (GO:0060261)	1/17	0.30721	0.527759	0	0	2.86928	3.38639	NKX2-5
negative regulation of axon guidance (GO:1902668)	1/17	0.30721	0.527759	0	0	2.86928	3.38639	SEMA3E
positive regulation of nitrogen compound metabolic process (GO:0051173)	1/17	0.30721	0.527759	0	0	2.86928	3.38639	GATA3
glycosphingolipid biosynthetic process (GO:0006688)	1/17	0.30721	0.527759	0	0	2.86928	3.38639	ST6GALNAC5
regulation of lipid catabolic process (GO:0050994)	1/17	0.30721	0.527759	0	0	2.86928	3.38639	APOC1
negative regulation of B cell activation (GO:0050869)	1/17	0.30721	0.527759	0	0	2.86928	3.38639	LYN
negative regulation of lipid biosynthetic process (GO:0051055)	1/17	0.30721	0.527759	0	0	2.86928	3.38639	APOC1
positive regulation of hormone secretion (GO:0046887)	1/17	0.30721	0.527759	0	0	2.86928	3.38639	RASL10B
negative regulation of reactive oxygen species metabolic process (GO:2000378)	1/17	0.30721	0.527759	0	0	2.86928	3.38639	TFAP2A
negative regulation of cellular carbohydrate metabolic process (GO:0010677)	1/17	0.30721	0.527759	0	0	2.86928	1900-01-03 09:16:24	GCK
negative regulation of phosphoprotein phosphatase activity (GO:0032515)	1/17	0.30721	0.527759	0	0	2.86928	3.38639	PTPA
regulation of receptor recycling (GO:0001919)	1/17	0.30721	0.527759	0	0	2.86928	3.38639	BVES
regulation of protein localization to membrane (GO:1905475)	1/17	0.30721	0.527759	0	0	2.86928	3.38639	CDK5
response to purine-containing compound (GO:0014074)	1/17	0.30721	0.527759	0	0	2.86928	3.38639	TRPC3
positive regulation of signal transduction by p53 class mediator (GO:1901798)	1/17	0.30721	0.527759	0	0	2.86928	3.38639	ANKRD1
macrophage activation (GO:0042116)	1/17	0.30721	0.527759	0	0	2.86928	3.38639	SBNO2
regulation of transcription from RNA polymerase I promoter (GO:0006356)	1/17	0.30721	0.527759	0	0	2.86928	3.38639	FLNA
virion assembly (GO:0019068)	1/17	0.30721	0.527759	0	0	2.86928	3.38639	LRSAM1
neurotrophin signaling pathway (GO:0038179)	1/17	0.30721	0.527759	0	0	2.86928	3.38639	NTRK1
chaperone-mediated protein complex assembly (GO:0051131)	1/17	0.30721	0.527759	0	0	2.86928	3.38639	PTGES3L
regulation of establishment or maintenance of cell polarity (GO:0032878)	1/17	0.30721	0.527759	0	0	2.86928	3.38639	LLGL2
purine-containing compound metabolic process (GO:0072521)	1/17	0.30721	0.527759	0	0	2.86928	3.38639	MACROD1
septin ring organization (GO:0031106)	1/17	0.30721	0.527759	0	0	2.86928	3.38639	2012-09-01
nucleobase-containing compound biosynthetic process (GO:0034654)	1/17	0.30721	0.527759	0	0	2.86928	3.38639	PNP
viral entry into host cell (GO:0046718)	1/17	0.30721	0.527759	0	0	2.86928	3.38639	GRK2
mitotic G2 DNA damage checkpoint (GO:0007095)	1/17	0.30721	0.527759	0	0	2.86928	3.38639	HMGA2
positive regulation of sequence-specific DNA binding transcription factor activity (GO:0051091)	6/215	0.311376	0.534518	0	0	1.32044	1.54063	NTRK1;PIDD1;MYOCD;PRKCH;CRTC1;NFKB2
positive regulation of tyrosine phosphorylation of STAT protein (GO:0042531)	2/53	0.313066	0.537018	0	0	1.80134	2.09197	LYN;IL31RA
proteolysis involved in cellular protein catabolic process (GO:0051603)	3/93	0.319335	0.537156	0	0	1.53168	1.74844	CTSZ;ISG15;STUB1
protein targeting to mitochondrion (GO:0006626)	2/54	0.320943	0.537156	0	0	1.76661	2.00774	NDUFA13;TOMM40
RNA modification (GO:0009451)	2/54	0.320943	0.537156	0	0	1.76661	2.00774	QTRT1;CTU1
intracellular transport of virus (GO:0075733)	2/54	0.320943	0.537156	0	0	1.76661	2.00774	MVB12A;AAAS
action potential (GO:0001508)	2/54	0.320943	0.537156	0	0	1.76661	2.00774	KCNH2;MYH14
transport of virus (GO:0046794)	2/54	0.320943	0.537156	0	0	1.76661	2.00774	MVB12A;AAAS
long-chain fatty-acyl-CoA biosynthetic process (GO:0035338)	1/18	0.322014	0.537156	0	0	2.70036	3.05994	HACD1
regulation of viral process (GO:0050792)	1/18	0.322014	0.537156	0	0	2.70036	3.05994	MVB12A
regulation of amyloid-beta formation (GO:1902003)	1/18	0.322014	0.537156	0	0	2.70036	3.05994	LRRTM3
receptor localization to synapse (GO:0097120)	1/18	0.322014	0.537156	0	0	2.70036	3.05994	KIF5A
regulation of spindle organization (GO:0090224)	1/18	0.322014	0.537156	0	0	2.70036	3.05994	FSD1
response to nutrient levels (GO:0031667)	1/18	0.322014	0.537156	0	0	2.70036	3.05994	IGF2
regulation of cellular response to transforming growth factor beta stimulus (GO:1903844)	1/18	0.322014	0.537156	0	0	2.70036	3.05994	TGFB1
anterior/posterior axis specification (GO:0009948)	1/18	0.322014	0.537156	0	0	2.70036	3.05994	LHX1
positive regulation of cyclic nucleotide biosynthetic process (GO:0030804)	1/18	0.322014	0.537156	0	0	2.70036	3.05994	RAMP1
negative regulation of fibroblast proliferation (GO:0048147)	1/18	0.322014	0.537156	0	0	2.70036	3.05994	MED25
regulation of mitochondrial membrane permeability (GO:0046902)	1/18	0.322014	0.537156	0	0	2.70036	3.05994	BCL2L1
regulation of lipopolysaccharide-mediated signaling pathway (GO:0031664)	1/18	0.322014	0.537156	0	0	2.70036	3.05994	NFKBIL1
regulation of dephosphorylation (GO:0035303)	1/18	0.322014	0.537156	0	0	2.70036	3.05994	PPP1R14A
positive regulation of metabolic process (GO:0009893)	1/18	0.322014	0.537156	0	0	2.70036	3.05994	FASN
ubiquitin-dependent protein catabolic process via the multivesicular body sorting pathway (GO:0043162)	1/18	0.322014	0.537156	0	0	2.70036	3.05994	MVB12A
anion homeostasis (GO:0055081)	1/18	0.322014	0.537156	0	0	2.70036	3.05994	POLD1
negative regulation of protein dephosphorylation (GO:0035308)	1/18	0.322014	0.537156	0	0	2.70036	3.05994	PTPA
modulation by virus of host morphology or physiology (GO:0019048)	1/18	0.322014	0.537156	0	0	2.70036	3.05994	TGFB1
outer dynein arm assembly (GO:0036158)	1/18	0.322014	0.537156	0	0	2.70036	3.05994	CCDC151
negative regulation of microtubule depolymerization (GO:0007026)	1/18	0.322014	0.537156	0	0	2.70036	3.05994	TRIM54
insulin secretion (GO:0030073)	1/18	0.322014	0.537156	0	0	2.70036	3.05994	KLRG1
negative regulation of peptidyl-serine phosphorylation (GO:0033137)	1/18	0.322014	0.537156	0	0	2.70036	3.05994	DKK1
heart trabecula morphogenesis (GO:0061384)	1/18	0.322014	0.537156	0	0	2.70036	3.05994	BMP7
positive regulation of actin cytoskeleton reorganization (GO:2000251)	1/18	0.322014	0.537156	0	0	2.70036	3.05994	CDK5
positive regulation of p38MAPK cascade (GO:1900745)	1/18	0.322014	0.537156	0	0	2.70036	3.05994	GADD45G
regulation of cAMP-mediated signaling (GO:0043949)	1/18	0.322014	0.537156	0	0	2.70036	3.05994	APLNR
DNA methylation (GO:0006306)	1/18	0.322014	0.537156	0	0	2.70036	3.05994	PICK1
establishment of epithelial cell polarity (GO:0090162)	1/18	0.322014	0.537156	0	0	2.70036	3.05994	SH3BP1
cell-substrate adherens junction assembly (GO:0007045)	1/18	0.322014	0.537156	0	0	2.70036	3.05994	ACTN2
response to organophosphorus (GO:0046683)	1/18	0.322014	0.537156	0	0	2.70036	3.05994	TRPC3
DNA ligation (GO:0006266)	1/18	0.322014	0.537156	0	0	2.70036	3.05994	POLD1
focal adhesion assembly (GO:0048041)	1/18	0.322014	0.537156	0	0	2.70036	3.05994	ACTN2
respiratory electron transport chain (GO:0022904)	3/94	0.32519	0.542062	0	0	1.51477	1.70161	NDUFA13;NDUFA7;COX6A2
mitochondrial transport (GO:0006839)	4/135	0.326005	0.543027	0	0	1.40343	1.57302	SLC25A1;TOMM40;SLC25A34;BCL2L1
negative regulation of cellular response to growth factor stimulus (GO:0090288)	2/55	0.328797	0.545329	0	0	1.73319	1.92785	SHISA2;SMAD6
fat cell differentiation (GO:0045444)	2/55	0.328797	0.545329	0	0	1.73319	1.92785	HMGA2;SMAD6
positive regulation of protein localization to membrane (GO:1905477)	3/95	0.331045	0.545329	0	0	1.49823	1.65629	PRKCH;STAC3;SFN
regulation of cytoskeleton organization (GO:0051493)	3/95	0.331045	0.545329	0	0	1.49823	1.65629	SH3BP1;FSCN1;MARK2
protein import into mitochondrial matrix (GO:0030150)	1/19	0.336502	0.545329	0	0	2.55021	2.77757	TOMM40
negative regulation of lymphocyte activation (GO:0051250)	1/19	0.336502	0.545329	0	0	2.55021	2.77757	VTCN1
regulation of gluconeogenesis (GO:0006111)	1/19	0.336502	0.545329	0	0	2.55021	2.77757	GCK
regulation of sprouting angiogenesis (GO:1903670)	1/19	0.336502	0.545329	0	0	2.55021	2.77757	EPN1
regulation of long-term synaptic potentiation (GO:1900271)	1/19	0.336502	0.545329	0	0	2.55021	2.77757	CALB2
acetylcholine receptor signaling pathway (GO:0095500)	1/19	0.336502	0.545329	0	0	2.55021	2.77757	GRK2
positive regulation of STAT cascade (GO:1904894)	1/19	0.336502	0.545329	0	0	2.55021	2.77757	IL7R
positive regulation of activated T cell proliferation (GO:0042104)	1/19	0.336502	0.545329	0	0	2.55021	2.77757	IGF2
endothelial cell development (GO:0001885)	1/19	0.336502	0.545329	0	0	2.55021	2.77757	MARVELD2
regulation of myotube differentiation (GO:0010830)	1/19	0.336502	0.545329	0	0	2.55021	2.77757	NKX2-5
regulation of heterotypic cell-cell adhesion (GO:0034114)	1/19	0.336502	0.545329	0	0	2.55021	2.77757	BMP7
morphogenesis of an epithelium (GO:0002009)	1/19	0.336502	0.545329	0	0	2.55021	2.77757	LHX1
negative regulation of response to biotic stimulus (GO:0002832)	1/19	0.336502	0.545329	0	0	2.55021	2.77757	NFKBIL1
cellular response to zinc ion (GO:0071294)	1/19	0.336502	0.545329	0	0	2.55021	2.77757	ATP13A2
endocardial cushion development (GO:0003197)	1/19	0.336502	0.545329	0	0	2.55021	2.77757	BMP4
positive regulation of toll-like receptor signaling pathway (GO:0034123)	1/19	0.336502	0.545329	0	0	2.55021	2.77757	CYBA
negative regulation of lipid metabolic process (GO:0045833)	1/19	0.336502	0.545329	0	0	2.55021	2.77757	APOC1
osteoclast differentiation (GO:0030316)	1/19	0.336502	0.545329	0	0	2.55021	2.77757	SBNO2
nucleosome disassembly (GO:0006337)	1/19	0.336502	0.545329	0	0	2.55021	2.77757	HMGA1
regulation of transcription factor import into nucleus (GO:0042990)	1/19	0.336502	0.545329	0	0	2.55021	2.77757	FLNA
chromatin disassembly (GO:0031498)	1/19	0.336502	0.545329	0	0	2.55021	2.77757	HMGA1
extrinsic apoptotic signaling pathway in absence of ligand (GO:0097192)	1/19	0.336502	0.545329	0	0	2.55021	2.77757	BCL2L1
positive regulation of blood coagulation (GO:0030194)	1/19	0.336502	0.545329	0	0	2.55021	2.77757	F12
calcium ion transport into cytosol (GO:0060402)	1/19	0.336502	0.545329	0	0	2.55021	2.77757	JPH2
positive regulation of pri-miRNA transcription from RNA polymerase II promoter (GO:1902895)	1/19	0.336502	0.545329	0	0	2.55021	2.77757	TGFB1
aspartate family amino acid catabolic process (GO:0009068)	1/19	0.336502	0.545329	0	0	2.55021	2.77757	ASPG
protein heterotetramerization (GO:0051290)	1/19	0.336502	0.545329	0	0	2.55021	2.77757	CD74
regulation of cAMP biosynthetic process (GO:0030817)	1/19	0.336502	0.545329	0	0	2.55021	2.77757	RAMP1
mitochondrial membrane organization (GO:0007006)	1/19	0.336502	0.545329	0	0	2.55021	2.77757	BCL2L1
positive regulation of axon extension (GO:0045773)	1/19	0.336502	0.545329	0	0	2.55021	2.77757	NTN1
ribosome assembly (GO:0042255)	2/56	0.336626	0.545329	0	0	1.701	1.85202	WDR18;PPAN
cellular defense response (GO:0006968)	2/56	0.336626	0.545329	0	0	1.701	1.85202	CXCR2;KLRG1
regulation of BMP signaling pathway (GO:0030510)	2/56	0.336626	0.545329	0	0	1.701	1.85202	BMP4;SMAD6
phosphatidylinositol-mediated signaling (GO:0048015)	2/56	0.336626	0.545329	0	0	1.701	1.85202	NTRK1;GATA3
ATP metabolic process (GO:0046034)	2/56	0.336626	0.545329	0	0	1.701	1.85202	TGFB1;CHCHD10
positive regulation of protein metabolic process (GO:0051247)	3/96	0.336899	0.545387	0	0	1.48205	1.61243	NDUFA13;FZR1;TGFB1
regulation of signal transduction by p53 class mediator (GO:1901796)	4/138	0.340539	0.550506	0	0	1.37179	1.47773	STK11;CDK5;POU4F1;ZNF385A
regulation of vesicle-mediated transport (GO:0060627)	4/138	0.340539	0.550506	0	0	1.37179	1.47773	RAB25;SGSM3;AP2S1;LLGL2
Ras protein signal transduction (GO:0007265)	6/223	0.341473	0.551628	0	0	1.27123	1.36592	RAB25;CDC42EP5;SGSM3;ARHGDIG;NTN1;PAK4
negative regulation of gene expression (GO:0010629)	15/618	0.342558	0.552914	0	0	1.14537	1.22705	TFAP2A;NDUFA13;TGFB1;HMGA1;HMGA2;GATA3;BMP7;BMP4;SBNO2;SALL1;CDK5;LHX1;HAND1;NKX2-5;MDFI
protein localization to organelle (GO:0033365)	3/97	0.342749	0.552914	0	0	1.4662	1.56995	BMP4;CSRP3;BMP7
IRE1-mediated unfolded protein response (GO:0036498)	2/57	0.344427	0.554456	0	0	1.66999	1.77999	ASNA1;PPP2R5B
I-kappaB kinase/NF-kappaB signaling (GO:0007249)	2/57	0.344427	0.554456	0	0	1.66999	1.77999	NFKBIL1;NFKB2
response to retinoic acid (GO:0032526)	2/57	0.344427	0.554456	0	0	1.66999	1.77999	LYN;NDUFA13
regulation of insulin secretion (GO:0050796)	3/98	0.348596	0.555204	0	0	1.4507	1.5288	MIDN;TRH;GCK
response to lipid (GO:0033993)	4/140	0.350241	0.555204	0	0	1.35148	1.41789	SOCS2;ABCA2;TGFB1;TNFRSF9
negative regulation of sequence-specific DNA binding transcription factor activity (GO:0043433)	4/140	0.350241	0.555204	0	0	1.35148	1.41789	NFKBIL1;HAND1;FLNA;BMP7
hydrogen peroxide metabolic process (GO:0042743)	1/20	0.350681	0.555204	0	0	2.41586	2.53153	CYBA
negative regulation of macromolecule biosynthetic process (GO:0010558)	1/20	0.350681	0.555204	0	0	2.41586	2.53153	TGFB1
viral budding via host ESCRT complex (GO:0039702)	1/20	0.350681	0.555204	0	0	2.41586	2.53153	MVB12A
wound healing, spreading of cells (GO:0044319)	1/20	0.350681	0.555204	0	0	2.41586	2.53153	FLNA
negative regulation of ion transport (GO:0043271)	1/20	0.350681	0.555204	0	0	2.41586	2.53153	ACTN2
regulation of lipoprotein lipase activity (GO:0051004)	1/20	0.350681	0.555204	0	0	2.41586	2.53153	APOC1
response to progesterone (GO:0032570)	1/20	0.350681	0.555204	0	0	2.41586	2.53153	TGFB1
negative regulation of cyclase activity (GO:0031280)	1/20	0.350681	0.555204	0	0	2.41586	2.53153	PALM
axon extension (GO:0048675)	1/20	0.350681	0.555204	0	0	2.41586	2.53153	CDK5
negative regulation of protein depolymerization (GO:1901880)	1/20	0.350681	0.555204	0	0	2.41586	2.53153	TRIM54
glial cell development (GO:0021782)	1/20	0.350681	0.555204	0	0	2.41586	2.53153	PICK1
striated muscle cell development (GO:0055002)	1/20	0.350681	0.555204	0	0	2.41586	2.53153	MYOZ1
regulation of toll-like receptor signaling pathway (GO:0034121)	1/20	0.350681	0.555204	0	0	2.41586	2.53153	NFKBIL1
regulation of fibroblast growth factor receptor signaling pathway (GO:0040036)	1/20	0.350681	0.555204	0	0	2.41586	2.53153	SHISA2
negative regulation of adenylate cyclase activity (GO:0007194)	1/20	0.350681	0.555204	0	0	2.41586	2.53153	PALM
cellular response to estradiol stimulus (GO:0071392)	1/20	0.350681	0.555204	0	0	2.41586	2.53153	POU4F1
immune response-activating cell surface receptor signaling pathway (GO:0002429)	1/20	0.350681	0.555204	0	0	2.41586	2.53153	LYN
entrainment of circadian clock by photoperiod (GO:0043153)	1/20	0.350681	0.555204	0	0	2.41586	2.53153	CRTC1
regulation of transport (GO:0051049)	1/20	0.350681	0.555204	0	0	2.41586	2.53153	RAB25
positive regulation of cAMP biosynthetic process (GO:0030819)	1/20	0.350681	0.555204	0	0	2.41586	2.53153	RAMP1
mitochondrial RNA metabolic process (GO:0000959)	1/20	0.350681	0.555204	0	0	2.41586	2.53153	MRPL12
response to light stimulus (GO:0009416)	2/58	0.352199	0.556842	0	0	1.64008	1.71152	TP53I13;POLD1
tRNA modification (GO:0006400)	2/58	0.352199	0.556842	0	0	1.64008	1.71152	QTRT1;CTU1
modification-dependent protein catabolic process (GO:0019941)	4/141	0.355093	0.561032	0	0	1.34155	1.38901	KLHL25;ADRM1;ISG15;STUB1
regulation of protein metabolic process (GO:0051246)	2/59	0.359939	0.565126	0	0	1.61123	1.64639	BTBD2;GATA3
cell morphogenesis (GO:0000902)	2/59	0.359939	0.565126	0	0	1.61123	1.64639	CDH24;CDH15
cellular response to transforming growth factor beta stimulus (GO:0071560)	3/100	0.360272	0.565126	0	0	1.42064	1.45033	TGFB1;ANKRD1;LEFTY2
cobalamin metabolic process (GO:0009235)	1/21	0.364558	0.565126	0	0	2.29495	2.31577	ABCD1
hyaluronan metabolic process (GO:0030212)	1/21	0.364558	0.565126	0	0	2.29495	2.31577	TGFB1
mRNA transcription (GO:0009299)	1/21	0.364558	0.565126	0	0	2.29495	2.31577	LMO2
dendritic cell differentiation (GO:0097028)	1/21	0.364558	0.565126	0	0	2.29495	2.31577	LYN
GTP metabolic process (GO:0046039)	1/21	0.364558	0.565126	0	0	2.29495	2.31577	IMPDH1
regulation of interleukin-17 production (GO:0032660)	1/21	0.364558	0.565126	0	0	2.29495	2.31577	TGFB1
mitochondrial electron transport, cytochrome c to oxygen (GO:0006123)	1/21	0.364558	0.565126	0	0	2.29495	2.31577	COX6A2
mesoderm development (GO:0007498)	1/21	0.364558	0.565126	0	0	2.29495	2.31577	FOXC2
establishment of spindle orientation (GO:0051294)	1/21	0.364558	0.565126	0	0	2.29495	2.31577	LLGL2
tetrapyrrole metabolic process (GO:0033013)	1/21	0.364558	0.565126	0	0	2.29495	2.31577	ABCD1
positive regulation of lamellipodium organization (GO:1902745)	1/21	0.364558	0.565126	0	0	2.29495	2.31577	FSCN1
protein O-linked glycosylation via threonine (GO:0018243)	1/21	0.364558	0.565126	0	0	2.29495	2.31577	GALNT6
negative regulation of cytokine biosynthetic process (GO:0042036)	1/21	0.364558	0.565126	0	0	2.29495	2.31577	ZFPM1
establishment of endothelial barrier (GO:0061028)	1/21	0.364558	0.565126	0	0	2.29495	2.31577	MARVELD2
negative regulation of protein tyrosine kinase activity (GO:0061099)	1/21	0.364558	0.565126	0	0	2.29495	2.31577	MVP
positive regulation of BMP signaling pathway (GO:0030513)	1/21	0.364558	0.565126	0	0	2.29495	2.31577	BMP4
cellular response to misfolded protein (GO:0071218)	1/21	0.364558	0.565126	0	0	2.29495	2.31577	STUB1
protein-DNA complex disassembly (GO:0032986)	1/21	0.364558	0.565126	0	0	2.29495	2.31577	HMGA1
negative regulation of cAMP biosynthetic process (GO:0030818)	1/21	0.364558	0.565126	0	0	2.29495	2.31577	PALM
negative regulation of cyclin-dependent protein kinase activity (GO:1904030)	1/21	0.364558	0.565126	0	0	2.29495	2.31577	MYOCD
positive regulation of lipid metabolic process (GO:0045834)	1/21	0.364558	0.565126	0	0	2.29495	2.31577	EEF1A2
positive regulation of receptor internalization (GO:0002092)	1/21	0.364558	0.565126	0	0	2.29495	2.31577	PICK1
photoperiodism (GO:0009648)	1/21	0.364558	0.565126	0	0	2.29495	2.31577	CRTC1
synaptic transmission, glutamatergic (GO:0035249)	1/21	0.364558	0.565126	0	0	2.29495	2.31577	GRIK5
hepaticobiliary system development (GO:0061008)	1/21	0.364558	0.565126	0	0	2.29495	2.31577	LSR
regulation of protein ubiquitination (GO:0031396)	3/101	0.366098	0.567132	0	0	1.40607	1.41289	ADGRB1;ISG15;STUB1
positive regulation of protein binding (GO:0032092)	2/60	0.367644	0.56876	0	0	1.58337	1.58438	BMP4;MMP9
membrane lipid biosynthetic process (GO:0046467)	2/60	0.367644	0.56876	0	0	1.58337	1.58438	HACD1;ABO
cellular response to oxygen-containing compound (GO:1901701)	7/274	0.369139	0.570691	0	0	1.20512	1.201	LYN;NDUFA13;SBNO2;NFKBIL1;ANKRD1;POU4F1;MMP9
regulation of gene expression (GO:0010468)	24/1037	0.37121	0.571553	0	0	1.09113	1.08129	TFAP2A;RBM38;TGFB1;TCF7;IGF2;TFEB;HMGA1;SCX;HMGA2;DKK1;POU4F1;NFKB2;BMP4;LYL1;ACTA1;SBNO2;SALL1;ACTC1;ZNF837;LHX1;ALPK3;PKP3;AMH;KLRG1
regulation of GTPase activity (GO:0043087)	5/188	0.373871	0.571553	0	0	1.25541	1.23512	NTRK1;FGD5;SH3BP1;SGSM3;BVES
potassium ion transport (GO:0006813)	2/61	0.375312	0.571553	0	0	1.55645	1.52532	KCNIP2;KCNMB1
regulation of tyrosine phosphorylation of STAT protein (GO:0042509)	2/61	0.375312	0.571553	0	0	1.55645	1.52532	LYN;IL31RA
positive regulation of T cell proliferation (GO:0042102)	2/61	0.375312	0.571553	0	0	1.55645	1.52532	PNP;IGF2
negative regulation of viral life cycle (GO:1903901)	2/61	0.375312	0.571553	0	0	1.55645	1.52532	IFITM1;ISG15
regulation of tumor necrosis factor production (GO:0032680)	2/61	0.375312	0.571553	0	0	1.55645	1.52532	NFKBIL1;CYBA
protein complex assembly (GO:0006461)	5/189	0.378107	0.571553	0	0	1.24852	1.21428	TRAPPC1;COL7A1;TCF7;CTSZ;CNIH2
regulation of calcium ion import (GO:0090279)	1/22	0.378138	0.571553	0	0	2.18556	2.12544	SLN
NAD biosynthetic process (GO:0009435)	1/22	0.378138	0.571553	0	0	2.18556	2.12544	PNP
glutathione derivative biosynthetic process (GO:1901687)	1/22	0.378138	0.571553	0	0	2.18556	2.12544	MGST1
cellular response to nerve growth factor stimulus (GO:1990090)	1/22	0.378138	0.571553	0	0	2.18556	2.12544	NTRK1
protein homotrimerization (GO:0070207)	1/22	0.378138	0.571553	0	0	2.18556	2.12544	MGST1
regulation of catecholamine secretion (GO:0050433)	1/22	0.378138	0.571553	0	0	2.18556	2.12544	GRK2
peptidyl-S-diacylglycerol-L-cysteine biosynthetic process from peptidyl-cysteine (GO:0018231)	1/22	0.378138	0.571553	0	0	2.18556	2.12544	ZDHHC1
peptidyl-L-cysteine S-palmitoylation (GO:0018230)	1/22	0.378138	0.571553	0	0	2.18556	2.12544	ZDHHC1
regulation of DNA biosynthetic process (GO:2000278)	1/22	0.378138	0.571553	0	0	2.18556	2.12544	ANKRD1
peripheral nervous system development (GO:0007422)	1/22	0.378138	0.571553	0	0	2.18556	2.12544	ADGRB1
cytosolic calcium ion transport (GO:0060401)	1/22	0.378138	0.571553	0	0	2.18556	2.12544	JPH2
negative regulation of sprouting angiogenesis (GO:1903671)	1/22	0.378138	0.571553	0	0	2.18556	2.12544	EPN1
protein localization to cell surface (GO:0034394)	1/22	0.378138	0.571553	0	0	2.18556	2.12544	FLNA
purine-containing compound biosynthetic process (GO:0072522)	1/22	0.378138	0.571553	0	0	2.18556	2.12544	PNP
regulation of microtubule depolymerization (GO:0031114)	1/22	0.378138	0.571553	0	0	2.18556	2.12544	TRIM54
protein O-linked glycosylation via serine (GO:0018242)	1/22	0.378138	0.571553	0	0	2.18556	2.12544	GALNT6
regulation of ERBB signaling pathway (GO:1901184)	1/22	0.378138	0.571553	0	0	2.18556	2.12544	MVB12A
protein complex localization (GO:0031503)	1/22	0.378138	0.571553	0	0	2.18556	2.12544	ALPK3
viral genome replication (GO:0019079)	1/22	0.378138	0.571553	0	0	2.18556	2.12544	GRK2
inner ear morphogenesis (GO:0042472)	1/22	0.378138	0.571553	0	0	2.18556	2.12544	TFAP2A
ncRNA catabolic process (GO:0034661)	1/22	0.378138	0.571553	0	0	2.18556	2.12544	LIN28B
regulation of bone resorption (GO:0045124)	1/22	0.378138	0.571553	0	0	2.18556	2.12544	UBASH3B
negative regulation of lyase activity (GO:0051350)	1/22	0.378138	0.571553	0	0	2.18556	2.12544	PALM
regulation of monocyte chemotaxis (GO:0090025)	1/22	0.378138	0.571553	0	0	2.18556	2.12544	LYN
glutathione derivative metabolic process (GO:1901685)	1/22	0.378138	0.571553	0	0	2.18556	2.12544	MGST1
positive regulation of phosphatase activity (GO:0010922)	1/22	0.378138	0.571553	0	0	2.18556	2.12544	PTPA
skeletal system development (GO:0001501)	4/146	0.379337	0.572058	0	0	1.29398	1.25429	COL2A1;IGF2;BMP7;HAPLN1
vesicle-mediated transport (GO:0016192)	10/410	0.379419	0.572058	0	0	1.14946	1.11396	ACAP1;CDK5;SGSM3;WIPF3;KIF5A;SYTL1;C2CD4C;BVES;MAPK8IP3;SPTBN2
regulation of signal transduction (GO:0009966)	6/233	0.379467	0.572058	0	0	1.2146	1.17694	SOCS2;NTRK1;UBASH3B;DACT2;GATA3;LLGL2
activation of protein kinase activity (GO:0032147)	6/233	0.379467	0.572058	0	0	1.2146	1.17694	BMP4;NTRK1;IGF2;MARK2;GADD45G;PAK4
positive regulation of catabolic process (GO:0009896)	2/62	0.382943	0.575038	0	0	1.53043	1.46902	NDUFA13;FZR1
regulation of actin filament-based process (GO:0032970)	2/62	0.382943	0.575038	0	0	1.53043	1.46902	SH3BP1;FSCN1
cellular protein catabolic process (GO:0044257)	2/62	0.382943	0.575038	0	0	1.53043	1.46902	CTSZ;AP2S1
tRNA processing (GO:0008033)	2/62	0.382943	0.575038	0	0	1.53043	1.46902	QTRT1;CTU1
second-messenger-mediated signaling (GO:0019932)	2/62	0.382943	0.575038	0	0	1.53043	1.46902	PPP1R9B;KLRG1
regulation of T cell proliferation (GO:0042129)	2/62	0.382943	0.575038	0	0	1.53043	1.46902	PNP;VTCN1
translational elongation (GO:0006414)	3/105	0.389305	0.576501	0	0	1.35065	1.27419	EEF1A2;MRPL28;MRPL12
synapse assembly (GO:0007416)	2/63	0.390533	0.576501	0	0	1.50527	1.41532	CDK5;POU4F1
oligosaccharide metabolic process (GO:0009311)	2/63	0.390533	0.576501	0	0	1.50527	1.41532	GALNT6;ST6GALNAC5
regulation of viral genome replication (GO:0045069)	2/63	0.390533	0.576501	0	0	1.50527	1.41532	IFITM1;ISG15
regulation of proteolysis (GO:0030162)	2/63	0.390533	0.576501	0	0	1.50527	1.41532	CDK5;BTBD2
negative regulation of neuron apoptotic process (GO:0043524)	2/63	0.390533	0.576501	0	0	1.50527	1.41532	NTRK1;POU4F1
ribosomal large subunit biogenesis (GO:0042273)	2/63	0.390533	0.576501	0	0	1.50527	1.41532	WDR18;PPAN
mitotic G2/M transition checkpoint (GO:0044818)	1/23	0.39143	0.576501	0	0	2.08611	1.95666	HMGA2
regulation of axon extension involved in axon guidance (GO:0048841)	1/23	0.39143	0.576501	0	0	2.08611	1.95666	SEMA3E
cholesterol efflux (GO:0033344)	1/23	0.39143	0.576501	0	0	2.08611	1.95666	APOC1
negative regulation of viral transcription (GO:0032897)	1/23	0.39143	0.576501	0	0	2.08611	1.95666	HMGA2
neuronal action potential (GO:0019228)	1/23	0.39143	0.576501	0	0	2.08611	1.95666	MYH14
TOR signaling (GO:0031929)	1/23	0.39143	0.576501	0	0	2.08611	1.95666	GATA3
protein K48-linked deubiquitination (GO:0071108)	1/23	0.39143	0.576501	0	0	2.08611	1.95666	OTUB1
vitamin transport (GO:0051180)	1/23	0.39143	0.576501	0	0	2.08611	1.95666	ABCD1
membrane assembly (GO:0071709)	1/23	0.39143	0.576501	0	0	2.08611	1.95666	CEL
peroxisome organization (GO:0007031)	1/23	0.39143	0.576501	0	0	2.08611	1.95666	ABCD1
phospholipid dephosphorylation (GO:0046839)	1/23	0.39143	0.576501	0	0	2.08611	1.95666	PLPPR3
cellular nitrogen compound biosynthetic process (GO:0044271)	1/23	0.39143	0.576501	0	0	2.08611	1.95666	GCHFR
cellular response to ammonium ion (GO:0071242)	1/23	0.39143	0.576501	0	0	2.08611	1.95666	PPP1R9B
regulation of smooth muscle contraction (GO:0006940)	1/23	0.39143	0.576501	0	0	2.08611	1.95666	MYOCD
negative regulation of signal transduction in absence of ligand (GO:1901099)	1/23	0.39143	0.576501	0	0	2.08611	1.95666	BCL2L1
negative regulation of extrinsic apoptotic signaling pathway in absence of ligand (GO:2001240)	1/23	0.39143	0.576501	0	0	2.08611	1.95666	BCL2L1
cellular response to interleukin-6 (GO:0071354)	1/23	0.39143	0.576501	0	0	2.08611	1.95666	SBNO2
regulation of dendritic spine morphogenesis (GO:0061001)	1/23	0.39143	0.576501	0	0	2.08611	1.95666	CDK5
positive regulation of ion transmembrane transporter activity (GO:0032414)	1/23	0.39143	0.576501	0	0	2.08611	1.95666	ACTN2
cellular response to amyloid-beta (GO:1904646)	1/23	0.39143	0.576501	0	0	2.08611	1.95666	CDK5
regulation of androgen receptor signaling pathway (GO:0060765)	1/23	0.39143	0.576501	0	0	2.08611	1.95666	TCF21
regulation of ion homeostasis (GO:2000021)	1/23	0.39143	0.576501	0	0	2.08611	1.95666	SLC30A3
negative regulation of axon extension (GO:0030517)	1/23	0.39143	0.576501	0	0	2.08611	1.95666	SEMA3E
proteasomal protein catabolic process (GO:0010498)	6/237	0.394702	0.580949	0	0	1.19332	1.10934	FBXW5;KLHL25;FBXL19;BTBD2;STUB1;FBXL22
protein transport (GO:0015031)	8/326	0.39519	0.581296	0	0	1.15609	1.0733	CD74;LRSAM1;RAB25;UNC93B1;SGSM3;PICK1;RAMP1;ABCD1
homophilic cell adhesion via plasma membrane adhesion molecules (GO:0007156)	2/64	0.398081	0.582444	0	0	1.48091	1.36407	CDH24;CDH15
positive regulation of JAK-STAT cascade (GO:0046427)	2/64	0.398081	0.582444	0	0	1.48091	1.36407	LYN;IL31RA
NADH dehydrogenase complex assembly (GO:0010257)	2/64	0.398081	0.582444	0	0	1.48091	1.36407	NDUFA13;NDUFA7
mitochondrial respiratory chain complex I biogenesis (GO:0097031)	2/64	0.398081	0.582444	0	0	1.48091	1.36407	NDUFA13;NDUFA7
mitochondrial respiratory chain complex I assembly (GO:0032981)	2/64	0.398081	0.582444	0	0	1.48091	1.36407	NDUFA13;NDUFA7
glucose metabolic process (GO:0006006)	2/64	0.398081	0.582444	0	0	1.48091	1.36407	SLC25A1;PGAM1
negative regulation of neuron differentiation (GO:0045665)	2/64	0.398081	0.582444	0	0	1.48091	1.36407	RTN4RL1;BMP7
protein polyubiquitination (GO:0000209)	7/283	0.400538	0.582444	0	0	1.16528	1.06617	RNF167;LRSAM1;FZR1;FBXW5;FBXL19;STUB1;FBXL22
viral life cycle (GO:0019058)	3/107	0.400832	0.582444	0	0	1.32454	1.21091	GRK2;MVB12A;AAAS
mitochondrial translation (GO:0032543)	3/107	0.400832	0.582444	0	0	1.32454	1.21091	NDUFA7;MRPL28;MRPL12
positive regulation of epithelial cell proliferation (GO:0050679)	3/107	0.400832	0.582444	0	0	1.32454	1.21091	BMP4;EGFL7;VEGFC
negative regulation of response to external stimulus (GO:0032102)	3/107	0.400832	0.582444	0	0	1.32454	1.21091	RTN4RL1;NFKBIL1;GATA3
positive regulation of neutrophil chemotaxis (GO:0090023)	1/24	0.404438	0.582444	0	0	1.99531	1.80627	CD74
dendritic spine organization (GO:0097061)	1/24	0.404438	0.582444	0	0	1.99531	1.80627	PICK1
membrane protein intracellular domain proteolysis (GO:0031293)	1/24	0.404438	0.582444	0	0	1.99531	1.80627	TGFB1
cellular lipid catabolic process (GO:0044242)	1/24	0.404438	0.582444	0	0	1.99531	1.80627	CEL
Golgi to plasma membrane protein transport (GO:0043001)	1/24	0.404438	0.582444	0	0	1.99531	1.80627	ABCD1
positive regulation of purine nucleotide biosynthetic process (GO:1900373)	1/24	0.404438	0.582444	0	0	1.99531	1.80627	RAMP1
proteasomal ubiquitin-independent protein catabolic process (GO:0010499)	1/24	0.404438	0.582444	0	0	1.99531	1.80627	KLHL25
intrinsic apoptotic signaling pathway in response to endoplasmic reticulum stress (GO:0070059)	1/24	0.404438	0.582444	0	0	1.99531	1.80627	CHAC1
macromolecule modification (GO:0043412)	1/24	0.404438	0.582444	0	0	1.99531	1.80627	ST6GALNAC5
neuromuscular synaptic transmission (GO:0007274)	1/24	0.404438	0.582444	0	0	1.99531	1.80627	STAC3
positive regulation of endopeptidase activity (GO:0010950)	1/24	0.404438	0.582444	0	0	1.99531	1.80627	LYN
regulation of chemotaxis (GO:0050920)	1/24	0.404438	0.582444	0	0	1.99531	1.80627	TGFB1
regulation of AMPA receptor activity (GO:2000311)	1/24	0.404438	0.582444	0	0	1.99531	1.80627	CNIH2
DNA replication initiation (GO:0006270)	1/24	0.404438	0.582444	0	0	1.99531	1.80627	LRWD1
positive regulation of vascular endothelial growth factor production (GO:0010575)	1/24	0.404438	0.582444	0	0	1.99531	1.80627	TGFB1
regulation of neuronal synaptic plasticity (GO:0048168)	1/24	0.404438	0.582444	0	0	1.99531	1.80627	PPFIA3
mRNA splice site selection (GO:0006376)	1/24	0.404438	0.582444	0	0	1.99531	1.80627	SF3A2
mammary gland development (GO:0030879)	1/24	0.404438	0.582444	0	0	1.99531	1.80627	OXTR
regulation of cardiac muscle cell action potential (GO:0098901)	1/24	0.404438	0.582444	0	0	1.99531	1.80627	FLNA
transition metal ion homeostasis (GO:0055076)	1/24	0.404438	0.582444	0	0	1.99531	1.80627	ATP13A2
negative regulation of T cell proliferation (GO:0042130)	1/24	0.404438	0.582444	0	0	1.99531	1.80627	VTCN1
chromatin assembly (GO:0031497)	2/65	0.405585	0.582444	0	0	1.45733	1.31513	HMGA2;HIST1H2BC
regulation of myeloid cell differentiation (GO:0045637)	2/65	0.405585	0.582444	0	0	1.45733	1.31513	LYN;ZFPM1
DNA synthesis involved in DNA repair (GO:0000731)	2/65	0.405585	0.582444	0	0	1.45733	1.31513	POLD1;ISG15
defense response to Gram-positive bacterium (GO:0050830)	2/65	0.405585	0.582444	0	0	1.45733	1.31513	RPL39;HIST1H2BC
fatty acid catabolic process (GO:0009062)	2/65	0.405585	0.582444	0	0	1.45733	1.31513	CEL;ABCD1
JNK cascade (GO:0007254)	2/66	0.413044	0.589516	0	0	1.43449	1.26837	PKN1;MAPK8IP3
sphingolipid biosynthetic process (GO:0030148)	2/66	0.413044	0.589516	0	0	1.43449	1.26837	HACD1;ST6GALNAC5
regulation of centrosome duplication (GO:0010824)	1/25	0.417168	0.589516	0	0	1.91207	1.67166	FBXW5
positive regulation of phosphatidylinositol 3-kinase activity (GO:0043552)	1/25	0.417168	0.589516	0	0	1.91207	1.67166	TGFB1
protein import into nucleus, translocation (GO:0000060)	1/25	0.417168	0.589516	0	0	1.91207	1.67166	TGFB1
potassium ion homeostasis (GO:0055075)	1/25	0.417168	0.589516	0	0	1.91207	1.67166	KCNH2
regulation of ryanodine-sensitive calcium-release channel activity (GO:0060314)	1/25	0.417168	0.589516	0	0	1.91207	1.67166	JPH2
misfolded or incompletely synthesized protein catabolic process (GO:0006515)	1/25	0.417168	0.589516	0	0	1.91207	1.67166	STUB1
peptide catabolic process (GO:0043171)	1/25	0.417168	0.589516	0	0	1.91207	1.67166	CHAC1
in utero embryonic development (GO:0001701)	1/25	0.417168	0.589516	0	0	1.91207	1.67166	IGF2
response to amyloid-beta (GO:1904645)	1/25	0.417168	0.589516	0	0	1.91207	1.67166	CDK5
positive regulation of nuclear division (GO:0051785)	1/25	0.417168	0.589516	0	0	1.91207	1.67166	IGF2
regulation of lamellipodium assembly (GO:0010591)	1/25	0.417168	0.589516	0	0	1.91207	1.67166	FSCN1
negative regulation of cellular protein localization (GO:1903828)	1/25	0.417168	0.589516	0	0	1.91207	1.67166	ACTN2
female gamete generation (GO:0007292)	1/25	0.417168	0.589516	0	0	1.91207	1.67166	CGB7
regulation of potassium ion transmembrane transporter activity (GO:1901016)	1/25	0.417168	0.589516	0	0	1.91207	1.67166	ACTN2
long-chain fatty acid transport (GO:0015909)	1/25	0.417168	0.589516	0	0	1.91207	1.67166	ABCD1
negative regulation of insulin receptor signaling pathway (GO:0046627)	1/25	0.417168	0.589516	0	0	1.91207	1.67166	SOCS2
long-chain fatty-acyl-CoA metabolic process (GO:0035336)	1/25	0.417168	0.589516	0	0	1.91207	1.67166	HACD1
positive regulation of neutrophil migration (GO:1902624)	1/25	0.417168	0.589516	0	0	1.91207	1.67166	CD74
peptide hormone secretion (GO:0030072)	1/25	0.417168	0.589516	0	0	1.91207	1.67166	KLRG1
negative regulation of locomotion (GO:0040013)	1/25	0.417168	0.589516	0	0	1.91207	1.67166	GATA3
peptidyl-tyrosine dephosphorylation (GO:0035335)	1/25	0.417168	0.589516	0	0	1.91207	1.67166	UBASH3B
regulation of vascular smooth muscle cell proliferation (GO:1904705)	1/25	0.417168	0.589516	0	0	1.91207	1.67166	MMP9
positive regulation of calcium ion transmembrane transport (GO:1904427)	1/25	0.417168	0.589516	0	0	1.91207	1.67166	APLNR
regulation of cellular protein localization (GO:1903827)	1/25	0.417168	0.589516	0	0	1.91207	1.67166	ATP13A2
macroautophagy (GO:0016236)	3/110	0.418006	0.590337	0	0	1.28721	1.12278	TOMM40;MVB12A;ATP13A2
regulation of gene silencing by miRNA (GO:0060964)	2/67	0.420457	0.591983	0	0	1.41234	1.22367	TGFB1;AAAS
extrinsic apoptotic signaling pathway (GO:0097191)	2/67	0.420457	0.591983	0	0	1.41234	1.22367	TGFB1;BCL2L1
regulation of cyclin-dependent protein serine/threonine kinase activity (GO:0000079)	2/67	0.420457	0.591983	0	0	1.41234	1.22367	MYOCD;CDKN2B
positive regulation of autophagy (GO:0010508)	2/67	0.420457	0.591983	0	0	1.41234	1.22367	STK11;TFEB
cellular response to UV (GO:0034644)	2/67	0.420457	0.591983	0	0	1.41234	1.22367	STK11;POLD1
ion transport (GO:0006811)	7/289	0.421467	0.593043	0	0	1.14013	0.985087	CLCN7;GABRP;ANO8;FXYD7;ATP13A2;SLC4A2;ANO4
response to lipopolysaccharide (GO:0032496)	4/155	0.422685	0.594393	0	0	1.21629	1.04738	SBNO2;NFKBIL1;TNFRSF9;ANKRD1
negative regulation of cysteine-type endopeptidase activity involved in apoptotic process (GO:0043154)	2/68	0.427821	0.597223	0	0	1.39087	1.18092	SFN;MMP9
response to interferon-gamma (GO:0034341)	2/68	0.427821	0.597223	0	0	1.39087	1.18092	IFITM1;IRF8
regulation of endopeptidase activity (GO:0052548)	2/68	0.427821	0.597223	0	0	1.39087	1.18092	SERPINB2;ATP13A2
positive regulation of T cell activation (GO:0050870)	2/68	0.427821	0.597223	0	0	1.39087	1.18092	PNP;GATA3
apoptotic cell clearance (GO:0043277)	1/26	0.429627	0.597223	0	0	1.83549	1.55069	ADGRB1
cytoskeleton-dependent intracellular transport (GO:0030705)	1/26	0.429627	0.597223	0	0	1.83549	1.55069	KIF5A
monovalent inorganic cation homeostasis (GO:0055067)	1/26	0.429627	0.597223	0	0	1.83549	1.55069	KCNH2
regulation of centrosome cycle (GO:0046605)	1/26	0.429627	0.597223	0	0	1.83549	1.55069	FBXW5
regulation of pri-miRNA transcription from RNA polymerase II promoter (GO:1902893)	1/26	0.429627	0.597223	0	0	1.83549	1.55069	TGFB1
regulation of p38MAPK cascade (GO:1900744)	1/26	0.429627	0.597223	0	0	1.83549	1.55069	GADD45G
regulation of NF-kappaB import into nucleus (GO:0042345)	1/26	0.429627	0.597223	0	0	1.83549	1.55069	BMP7
positive regulation of granulocyte chemotaxis (GO:0071624)	1/26	0.429627	0.597223	0	0	1.83549	1.55069	CD74
response to ketone (GO:1901654)	1/26	0.429627	0.597223	0	0	1.83549	1.55069	TGFB1
negative chemotaxis (GO:0050919)	1/26	0.429627	0.597223	0	0	1.83549	1.55069	SEMA3E
negative regulation of catalytic activity (GO:0043086)	1/26	0.429627	0.597223	0	0	1.83549	1.55069	SLN
positive regulation of cAMP metabolic process (GO:0030816)	1/26	0.429627	0.597223	0	0	1.83549	1.55069	RAMP1
negative regulation of cellular response to insulin stimulus (GO:1900077)	1/26	0.429627	0.597223	0	0	1.83549	1.55069	SOCS2
regulation of histone acetylation (GO:0035065)	1/26	0.429627	0.597223	0	0	1.83549	1.55069	MYOCD
positive regulation of release of cytochrome c from mitochondria (GO:0090200)	1/26	0.429627	0.597223	0	0	1.83549	1.55069	MMP9
regulation of organelle organization (GO:0033043)	3/113	0.435016	0.603787	0	0	1.25191	1.04206	SGSM3;ATP13A2;MARK2
positive regulation of kinase activity (GO:0033674)	3/113	0.435016	0.603787	0	0	1.25191	1.04206	NTRK1;CD74;EEF1A2
regulation of endocytosis (GO:0030100)	2/69	0.435136	0.603787	0	0	1.37004	1.14001	LRSAM1;AP2S1
regulation of autophagy (GO:0010506)	5/203	0.437136	0.606197	0	0	1.1594	0.959418	STK11;CDK5;EEF1A2;TFEB;ATP13A2
regulation of cilium assembly (GO:1902017)	1/27	0.441821	0.606555	0	0	1.76481	1.44159	CCDC151
negative regulation of peptidyl-tyrosine phosphorylation (GO:0050732)	1/27	0.441821	0.606555	0	0	1.76481	1.44159	MVP
negative regulation of synaptic transmission (GO:0050805)	1/27	0.441821	0.606555	0	0	1.76481	1.44159	PICK1
negative regulation of microtubule polymerization or depolymerization (GO:0031111)	1/27	0.441821	0.606555	0	0	1.76481	1.44159	TRIM54
negative regulation of small GTPase mediated signal transduction (GO:0051058)	1/27	0.441821	0.606555	0	0	1.76481	1.44159	SH3BP1
modulation by host of viral transcription (GO:0043921)	1/27	0.441821	0.606555	0	0	1.76481	1.44159	HMGA2
regulation of extrinsic apoptotic signaling pathway in absence of ligand (GO:2001239)	1/27	0.441821	0.606555	0	0	1.76481	1.44159	BCL2L1
transition metal ion transport (GO:0000041)	1/27	0.441821	0.606555	0	0	1.76481	1.44159	TRPC3
negative regulation of myeloid leukocyte differentiation (GO:0002762)	1/27	0.441821	0.606555	0	0	1.76481	1.44159	ZFPM1
negative regulation of cell-matrix adhesion (GO:0001953)	1/27	0.441821	0.606555	0	0	1.76481	1.44159	SEMA3E
positive regulation of substrate adhesion-dependent cell spreading (GO:1900026)	1/27	0.441821	0.606555	0	0	1.76481	1.44159	FLNA
regulation of vascular endothelial growth factor production (GO:0010574)	1/27	0.441821	0.606555	0	0	1.76481	1.44159	TGFB1
regulation of blood vessel diameter (GO:0097746)	1/27	0.441821	0.606555	0	0	1.76481	1.44159	NPPB
regulation of autophagy of mitochondrion (GO:1903146)	1/27	0.441821	0.606555	0	0	1.76481	1.44159	ATP13A2
regulation of protein localization to cell surface (GO:2000008)	1/27	0.441821	0.606555	0	0	1.76481	1.44159	ACTN2
cellular response to topologically incorrect protein (GO:0035967)	1/27	0.441821	0.606555	0	0	1.76481	1.44159	STUB1
vascular endothelial growth factor receptor signaling pathway (GO:0048010)	2/70	0.4424	0.606555	0	0	1.34983	1.10084	VEGFC;CYBA
protein ubiquitination involved in ubiquitin-dependent protein catabolic process (GO:0042787)	2/70	0.4424	0.606555	0	0	1.34983	1.10084	KLHL25;BTBD2
phospholipid metabolic process (GO:0006644)	2/70	0.4424	0.606555	0	0	1.34983	1.10084	PLPPR3;AGPAT2
ubiquitin-dependent protein catabolic process (GO:0006511)	8/341	0.443758	0.608054	0	0	1.10316	0.896288	FBXW5;KLHL25;FBXL19;BTBD2;ADRM1;MVB12A;STUB1;FBXL22
positive regulation of intracellular signal transduction (GO:1902533)	11/479	0.445903	0.61063	0	0	1.07945	0.871818	LYN;NTRK1;CD74;PPP5C;TGFB1;IGF2;FLNA;GATA3;IL7R;CC2D1A;BCL2L1
cellular response to oxidative stress (GO:0034599)	3/115	0.446253	0.610745	0	0	1.22943	0.991987	CYBA;ATP13A2;MMP9
positive regulation of lymphocyte proliferation (GO:0050671)	2/71	0.449613	0.611916	0	0	1.3302	1.06332	CD74;PNP
organelle membrane fusion (GO:0090174)	2/71	0.449613	0.611916	0	0	1.3302	1.06332	SYTL1;C2CD4C
response to insulin (GO:0032868)	2/71	0.449613	0.611916	0	0	1.3302	1.06332	IGF2;GCK
regulation of vasculature development (GO:1901342)	1/28	0.453754	0.611916	0	0	1.69936	1.34283	HTATIP2
neuron projection extension (GO:1990138)	1/28	0.453754	0.611916	0	0	1.69936	1.34283	CDK5
regulation of TORC1 signaling (GO:1903432)	1/28	0.453754	0.611916	0	0	1.69936	1.34283	STK11
negative regulation of intracellular steroid hormone receptor signaling pathway (GO:0033144)	1/28	0.453754	0.611916	0	0	1.69936	1.34283	TCF21
negative regulation of homeostatic process (GO:0032845)	1/28	0.453754	0.611916	0	0	1.69936	1.34283	UBASH3B
carboxylic acid catabolic process (GO:0046395)	1/28	0.453754	0.611916	0	0	1.69936	1.34283	TGFB1
acute inflammatory response (GO:0002526)	1/28	0.453754	0.611916	0	0	1.69936	1.34283	MYLK3
cellular amino acid biosynthetic process (GO:0008652)	1/28	0.453754	0.611916	0	0	1.69936	1.34283	ASPG
aerobic respiration (GO:0009060)	1/28	0.453754	0.611916	0	0	1.69936	1.34283	COX6A2
lytic vacuole organization (GO:0080171)	1/28	0.453754	0.611916	0	0	1.69936	1.34283	TFEB
protein K11-linked ubiquitination (GO:0070979)	1/28	0.453754	0.611916	0	0	1.69936	1.34283	FZR1
positive regulation of phospholipid metabolic process (GO:1903727)	1/28	0.453754	0.611916	0	0	1.69936	1.34283	TGFB1
cardiac muscle cell action potential involved in contraction (GO:0086002)	1/28	0.453754	0.611916	0	0	1.69936	1.34283	KCNH2
positive regulation of calcium-mediated signaling (GO:0050850)	1/28	0.453754	0.611916	0	0	1.69936	1.34283	JPH2
production of miRNAs involved in gene silencing by miRNA (GO:0035196)	1/28	0.453754	0.611916	0	0	1.69936	1.34283	LIN28B
neural crest cell migration (GO:0001755)	1/28	0.453754	0.611916	0	0	1.69936	1.34283	SEMA3E
dopamine receptor signaling pathway (GO:0007212)	1/28	0.453754	0.611916	0	0	1.69936	1.34283	FLNA
regulation of fatty acid biosynthetic process (GO:0042304)	1/28	0.453754	0.611916	0	0	1.69936	1.34283	APOC1
regulation of adenylate cyclase activity (GO:0045761)	1/28	0.453754	0.611916	0	0	1.69936	1.34283	PALM
protein export from nucleus (GO:0006611)	1/28	0.453754	0.611916	0	0	1.69936	1.34283	TGFB1
regulation of actin polymerization or depolymerization (GO:0008064)	1/28	0.453754	0.611916	0	0	1.69936	1.34283	SH3BP1
positive regulation of fibroblast proliferation (GO:0048146)	1/28	0.453754	0.611916	0	0	1.69936	1.34283	CD74
activation of MAPK activity (GO:0000187)	3/117	0.4574	0.616472	0	0	1.20773	0.944686	IGF2;PKN1;MAPK8IP3
cellular protein metabolic process (GO:0044267)	11/484	0.459518	0.618964	0	0	1.06775	0.830263	BMP4;QPCT;NPPA;EEF1A2;TNC;IGF2;ANO8;MRPL28;VWA1;IGFBP7;RPL39
regulation of protein kinase B signaling (GO:0051896)	4/163	0.460585	0.619676	0	0	1.15462	0.895126	TGFB1;IGF2;PPP2R5B;GATA3
positive regulation of I-kappaB kinase/NF-kappaB signaling (GO:0043123)	4/163	0.460585	0.619676	0	0	1.15462	0.895126	CD74;PPP5C;FLNA;CC2D1A
transcription-coupled nucleotide-excision repair (GO:0006283)	2/73	0.463877	0.621116	0	0	1.29259	0.992886	POLD1;XRCC1
regulation of peptide hormone secretion (GO:0090276)	2/73	0.463877	0.621116	0	0	1.29259	0.992886	RASL10B;GCK
canonical Wnt signaling pathway (GO:0060070)	2/73	0.463877	0.621116	0	0	1.29259	0.992886	TCF7;GATA3
cellular response to cadmium ion (GO:0071276)	1/29	0.465432	0.621116	0	0	1.63858	1.25317	MMP9
regulation of macrophage derived foam cell differentiation (GO:0010743)	1/29	0.465432	0.621116	0	0	1.63858	1.25317	PRKCH
superoxide metabolic process (GO:0006801)	1/29	0.465432	0.621116	0	0	1.63858	1.25317	CYBA
determination of bilateral symmetry (GO:0009855)	1/29	0.465432	0.621116	0	0	1.63858	1.25317	CCDC151
regulation of vasoconstriction (GO:0019229)	1/29	0.465432	0.621116	0	0	1.63858	1.25317	OXTR
cortical cytoskeleton organization (GO:0030865)	1/29	0.465432	0.621116	0	0	1.63858	1.25317	LLGL2
regulation of embryonic development (GO:0045995)	1/29	0.465432	0.621116	0	0	1.63858	1.25317	LHX1
regulation of neutrophil chemotaxis (GO:0090022)	1/29	0.465432	0.621116	0	0	1.63858	1.25317	CD74
regulation of activated T cell proliferation (GO:0046006)	1/29	0.465432	0.621116	0	0	1.63858	1.25317	IGF2
regulation of cellular biosynthetic process (GO:0031326)	1/29	0.465432	0.621116	0	0	1.63858	1.25317	GATA3
carbohydrate derivative biosynthetic process (GO:1901137)	1/29	0.465432	0.621116	0	0	1.63858	1.25317	ABO
mitotic spindle organization (GO:0007052)	2/74	0.470928	0.627359	0	0	1.27458	0.95982	PTPA;FLNA
positive regulation of defense response (GO:0031349)	2/74	0.470928	0.627359	0	0	1.27458	0.95982	LRSAM1;CYBA
nitrogen compound transport (GO:0071705)	2/74	0.470928	0.627359	0	0	1.27458	0.95982	PICK1;ABCD1
regulation of protein insertion into mitochondrial membrane involved in apoptotic signaling pathway (GO:1900739)	1/30	0.476862	0.629436	0	0	1.582	1.17151	SFN
smoothened signaling pathway (GO:0007224)	1/30	0.476862	0.629436	0	0	1.582	1.17151	BMP4
regulation of cell migration involved in sprouting angiogenesis (GO:0090049)	1/30	0.476862	0.629436	0	0	1.582	1.17151	FOXC2
beta-catenin-TCF complex assembly (GO:1904837)	1/30	0.476862	0.629436	0	0	1.582	1.17151	TCF7
cellular response to drug (GO:0035690)	1/30	0.476862	0.629436	0	0	1.582	1.17151	KCNH2
negative regulation of transferase activity (GO:0051348)	1/30	0.476862	0.629436	0	0	1.582	1.17151	CHCHD10
regulation of leukocyte chemotaxis (GO:0002688)	1/30	0.476862	0.629436	0	0	1.582	1.17151	LYN
negative regulation of secretion by cell (GO:1903531)	1/30	0.476862	0.629436	0	0	1.582	1.17151	TRH
negative regulation of DNA biosynthetic process (GO:2000279)	1/30	0.476862	0.629436	0	0	1.582	1.17151	ANKRD1
multivesicular body assembly (GO:0036258)	1/30	0.476862	0.629436	0	0	1.582	1.17151	MVB12A
regulation of ARF protein signal transduction (GO:0032012)	1/30	0.476862	0.629436	0	0	1.582	1.17151	ACAP1
phosphatidylinositol 3-kinase signaling (GO:0014065)	1/30	0.476862	0.629436	0	0	1.582	1.17151	GATA3
artery morphogenesis (GO:0048844)	1/30	0.476862	0.629436	0	0	1.582	1.17151	BMP4
positive regulation of protein insertion into mitochondrial membrane involved in apoptotic signaling pathway (GO:1900740)	1/30	0.476862	0.629436	0	0	1.582	1.17151	SFN
positive regulation of B cell proliferation (GO:0030890)	1/30	0.476862	0.629436	0	0	1.582	1.17151	CD74
regulation of sodium ion transmembrane transport (GO:1902305)	1/30	0.476862	0.629436	0	0	1.582	1.17151	FXYD7
C-terminal protein lipidation (GO:0006501)	2/75	0.477922	0.630114	0	0	1.25705	0.92809	RTN4RL1;MDGA2
protein modification by small protein conjugation (GO:0032446)	9/398	0.477923	0.630114	0	0	1.06183	0.783957	DCAF15;FBXW5;KLHL25;STUB1;ISG15;AAAS;ASB2;KLHL30;HIST1H2BC
mitochondrion organization (GO:0007005)	4/167	0.479217	0.631458	0	0	1.12605	0.828325	TOMM40;MYH14;CHCHD10;BCL2L1
sulfur compound biosynthetic process (GO:0044272)	3/122	0.484837	0.635097	0	0	1.15669	0.837377	MGST1;CHAC1;OPLAH
transforming growth factor beta receptor signaling pathway (GO:0007179)	2/76	0.48486	0.635097	0	0	1.24	0.89763	TGFB1;LEFTY2
regulation of hematopoietic stem cell differentiation (GO:1902036)	2/76	0.48486	0.635097	0	0	1.24	0.89763	LMO2;GATA3
nucleic acid-templated transcription (GO:0097659)	2/76	0.48486	0.635097	0	0	1.24	0.89763	PPP5C;SCX
positive regulation of JNK cascade (GO:0046330)	2/76	0.48486	0.635097	0	0	1.24	0.89763	DKK1;GADD45G
positive regulation of apoptotic signaling pathway (GO:2001235)	2/76	0.48486	0.635097	0	0	1.24	0.89763	MMP9;BCL2L1
response to interleukin-1 (GO:0070555)	2/76	0.48486	0.635097	0	0	1.24	0.89763	ANKRD1;MYLK3
negative regulation of extrinsic apoptotic signaling pathway (GO:2001237)	2/76	0.48486	0.635097	0	0	1.24	0.89763	BMP4;BCL2L1
regulation of dendritic spine development (GO:0060998)	1/31	0.488048	0.635097	0	0	1.52919	1.09695	CDK5
positive regulation of ubiquitin-protein transferase activity (GO:0051443)	1/31	0.488048	0.635097	0	0	1.52919	1.09695	FZR1
negative regulation of blood vessel endothelial cell migration (GO:0043537)	1/31	0.488048	0.635097	0	0	1.52919	1.09695	TGFB1
negative regulation of tumor necrosis factor superfamily cytokine production (GO:1903556)	1/31	0.488048	0.635097	0	0	1.52919	1.09695	NFKBIL1
regulation of protein tyrosine kinase activity (GO:0061097)	1/31	0.488048	0.635097	0	0	1.52919	1.09695	MVP
skeletal system morphogenesis (GO:0048705)	1/31	0.488048	0.635097	0	0	1.52919	1.09695	TFAP2A
zinc ion homeostasis (GO:0055069)	1/31	0.488048	0.635097	0	0	1.52919	1.09695	ATP13A2
negative regulation of extrinsic apoptotic signaling pathway via death domain receptors (GO:1902042)	1/31	0.488048	0.635097	0	0	1.52919	1.09695	BCL2L1
multivesicular body organization (GO:0036257)	1/31	0.488048	0.635097	0	0	1.52919	1.09695	MVB12A
regulation of protein autophosphorylation (GO:0031952)	1/31	0.488048	0.635097	0	0	1.52919	1.09695	MVP
cellular zinc ion homeostasis (GO:0006882)	1/31	0.488048	0.635097	0	0	1.52919	1.09695	ATP13A2
response to cadmium ion (GO:0046686)	1/31	0.488048	0.635097	0	0	1.52919	1.09695	MMP9
lysosome organization (GO:0007040)	1/31	0.488048	0.635097	0	0	1.52919	1.09695	TFEB
liver development (GO:0001889)	1/31	0.488048	0.635097	0	0	1.52919	1.09695	LSR
regulation of cytokinesis (GO:0032465)	2/77	0.491741	0.639541	0	0	1.2234	0.868377	FSD1;BCL2L1
endocytosis (GO:0006897)	6/263	0.492487	0.64015	0	0	1.07116	0.758687	LRSAM1;WIPF3;AP1S1;MASP1;ABCD1;PDLIM7
negative regulation of cell communication (GO:0010648)	2/78	0.498563	0.643522	0	0	1.20724	0.840273	NTRK1;UBASH3B
extracellular matrix disassembly (GO:0022617)	2/78	0.498563	0.643522	0	0	1.20724	0.840273	MMP9;MMP10
visual perception (GO:0007601)	2/78	0.498563	0.643522	0	0	1.20724	0.840273	COL18A1;COL2A1
protein deacetylation (GO:0006476)	1/32	0.498995	0.643522	0	0	1.47978	1.02868	MIER2
regulation of glutamate receptor signaling pathway (GO:1900449)	1/32	0.498995	0.643522	0	0	1.47978	1.02868	CNIH2
positive regulation of dendrite development (GO:1900006)	1/32	0.498995	0.643522	0	0	1.47978	1.02868	BMP7
protein trimerization (GO:0070206)	1/32	0.498995	0.643522	0	0	1.47978	1.02868	MGST1
negative regulation of BMP signaling pathway (GO:0030514)	1/32	0.498995	0.643522	0	0	1.47978	1.02868	SMAD6
positive regulation of tumor necrosis factor superfamily cytokine production (GO:1903557)	1/32	0.498995	0.643522	0	0	1.47978	1.02868	CYBA
mitochondrial transmembrane transport (GO:1990542)	1/32	0.498995	0.643522	0	0	1.47978	1.02868	NDUFA13
regulation of cell-cell adhesion (GO:0022407)	1/32	0.498995	0.643522	0	0	1.47978	1.02868	TGFB1
substrate adhesion-dependent cell spreading (GO:0034446)	1/32	0.498995	0.643522	0	0	1.47978	1.02868	BVES
positive regulation of transcription factor import into nucleus (GO:0042993)	1/32	0.498995	0.643522	0	0	1.47978	1.02868	FLNA
mismatch repair (GO:0006298)	1/32	0.498995	0.643522	0	0	1.47978	1.02868	POLD1
protein dephosphorylation (GO:0006470)	3/125	0.500977	0.645717	0	0	1.12807	0.779718	PPP5C;UBASH3B;PPP2R3B
positive regulation of protein kinase activity (GO:0045860)	4/172	0.502146	0.646861	0	0	1.09225	0.752415	STK11;DKK1;MARK2;PAK4
nucleosome organization (GO:0034728)	2/79	0.505326	0.647901	0	0	1.1915	0.813263	HMGA1;HIST1H2BC
positive regulation of cytokine production (GO:0001819)	5/220	0.506926	0.647901	0	0	1.06679	0.724768	TGFB1;CYBA;GATA3;AGPAT2;NFKB2
axonemal dynein complex assembly (GO:0070286)	1/33	0.509708	0.647901	0	0	1.43347	0.966036	CCDC151
positive regulation of cell-cell adhesion (GO:0022409)	1/33	0.509708	0.647901	0	0	1.43347	0.966036	BMP7
negative regulation of neurogenesis (GO:0050768)	1/33	0.509708	0.647901	0	0	1.43347	0.966036	BMP7
entry into host cell (GO:0030260)	1/33	0.509708	0.647901	0	0	1.43347	0.966036	GRK2
negative regulation of mitochondrion organization (GO:0010823)	1/33	0.509708	0.647901	0	0	1.43347	0.966036	BCL2L1
positive regulation of calcium ion transport (GO:0051928)	1/33	0.509708	0.647901	0	0	1.43347	0.966036	TRPC3
tRNA-containing ribonucleoprotein complex export from nucleus (GO:0071431)	1/33	0.509708	0.647901	0	0	1.43347	0.966036	AAAS
tRNA export from nucleus (GO:0006409)	1/33	0.509708	0.647901	0	0	1.43347	0.966036	AAAS
intra-Golgi vesicle-mediated transport (GO:0006891)	1/33	0.509708	0.647901	0	0	1.43347	0.966036	COPE
regulation of autophagosome assembly (GO:2000785)	1/33	0.509708	0.647901	0	0	1.43347	0.966036	LRSAM1
positive regulation of intrinsic apoptotic signaling pathway (GO:2001244)	1/33	0.509708	0.647901	0	0	1.43347	0.966036	BCL2L1
cellular response to glucose starvation (GO:0042149)	1/33	0.509708	0.647901	0	0	1.43347	0.966036	PICK1
embryonic organ morphogenesis (GO:0048562)	1/33	0.509708	0.647901	0	0	1.43347	0.966036	TCF21
positive regulation of catalytic activity (GO:0043085)	1/33	0.509708	0.647901	0	0	1.43347	0.966036	IGF2
exonucleolytic nuclear-transcribed mRNA catabolic process involved in deadenylation-dependent decay (GO:0043928)	1/33	0.509708	0.647901	0	0	1.43347	0.966036	LSM7
carboxylic acid metabolic process (GO:0019752)	1/33	0.509708	0.647901	0	0	1.43347	0.966036	SLC2A3
regulation of DNA recombination (GO:0000018)	1/33	0.509708	0.647901	0	0	1.43347	0.966036	IL7R
regulation of phosphatidylinositol 3-kinase activity (GO:0043551)	1/33	0.509708	0.647901	0	0	1.43347	0.966036	TGFB1
positive regulation of nucleocytoplasmic transport (GO:0046824)	1/33	0.509708	0.647901	0	0	1.43347	0.966036	TGFB1
negative regulation of multi-organism process (GO:0043901)	1/33	0.509708	0.647901	0	0	1.43347	0.966036	NFKBIL1
cellular glucose homeostasis (GO:0001678)	1/33	0.509708	0.647901	0	0	1.43347	0.966036	GCK
regulation of neurotransmitter receptor activity (GO:0099601)	1/33	0.509708	0.647901	0	0	1.43347	0.966036	CNIH2
negative regulation of Wnt signaling pathway (GO:0030178)	4/174	0.511195	0.649418	0	0	1.07929	0.724211	SHISA2;NKX2-5;DKK1;MDFI
positive regulation of protein kinase B signaling (GO:0051897)	3/127	0.511594	0.649418	0	0	1.10976	0.743792	TGFB1;IGF2;GATA3
regulation of phosphatidylinositol 3-kinase signaling (GO:0014066)	2/80	0.51203	0.649418	0	0	1.17617	0.787294	PPP2R5B;IGF2
regulation of protein serine/threonine kinase activity (GO:0071900)	2/80	0.51203	0.649418	0	0	1.17617	0.787294	STK11;CDKN2B
sensory perception of light stimulus (GO:0050953)	2/81	0.518674	0.654721	0	0	1.16122	0.762318	COL18A1;COL2A1
negative regulation of cell cycle process (GO:0010948)	2/81	0.518674	0.654721	0	0	1.16122	0.762318	BMP4;BMP7
positive regulation of protein catabolic process (GO:0045732)	2/81	0.518674	0.654721	0	0	1.16122	0.762318	NDUFA13;FZR1
regulation of double-strand break repair (GO:2000779)	1/34	0.520193	0.654721	0	0	1.38996	0.908412	OTUB1
negative regulation of cellular metabolic process (GO:0031324)	1/34	0.520193	0.654721	0	0	1.38996	0.908412	TFAP2A
positive regulation of exocytosis (GO:0045921)	1/34	0.520193	0.654721	0	0	1.38996	0.908412	ATP13A2
regulation of JUN kinase activity (GO:0043506)	1/34	0.520193	0.654721	0	0	1.38996	0.908412	DKK1
response to peptide (GO:1901652)	1/34	0.520193	0.654721	0	0	1.38996	0.908412	OXTR
bone development (GO:0060348)	1/34	0.520193	0.654721	0	0	1.38996	0.908412	TFAP2A
regulation of alcohol biosynthetic process (GO:1902930)	1/34	0.520193	0.654721	0	0	1.38996	0.908412	FASN
negative regulation of T cell activation (GO:0050868)	1/34	0.520193	0.654721	0	0	1.38996	0.908412	VTCN1
regulation of axon extension (GO:0030516)	1/34	0.520193	0.654721	0	0	1.38996	0.908412	NTN1
positive regulation of chemokine production (GO:0032722)	1/34	0.520193	0.654721	0	0	1.38996	0.908412	CD74
anterior/posterior pattern specification (GO:0009952)	1/34	0.520193	0.654721	0	0	1.38996	0.908412	LHX1
regulation of anatomical structure morphogenesis (GO:0022603)	2/82	0.525258	0.657924	0	0	1.14665	0.738288	TGFB1;HTATIP2
negative regulation of NF-kappaB transcription factor activity (GO:0032088)	2/82	0.525258	0.657924	0	0	1.14665	0.738288	NFKBIL1;BMP7
C-terminal protein amino acid modification (GO:0018410)	2/82	0.525258	0.657924	0	0	1.14665	0.738288	RTN4RL1;MDGA2
generation of neurons (GO:0048699)	3/130	0.527291	0.657924	0	0	1.08338	0.693368	CDK5;CEND1;MARK2
lipid phosphorylation (GO:0046834)	1/35	0.530455	0.657924	0	0	1.34901	0.855298	DGKZ
regulation of cyclin-dependent protein kinase activity (GO:1904029)	1/35	0.530455	0.657924	0	0	1.34901	0.855298	CDKN2B
regulation of heart rate by cardiac conduction (GO:0086091)	1/35	0.530455	0.657924	0	0	1.34901	0.855298	KCNH2
nuclear-transcribed mRNA catabolic process, exonucleolytic (GO:0000291)	1/35	0.530455	0.657924	0	0	1.34901	0.855298	LSM7
negative regulation of cell-substrate adhesion (GO:0010812)	1/35	0.530455	0.657924	0	0	1.34901	0.855298	SEMA3E
negative regulation of protein kinase B signaling (GO:0051898)	1/35	0.530455	0.657924	0	0	1.34901	0.855298	PPP2R5B
anatomical structure homeostasis (GO:0060249)	1/35	0.530455	0.657924	0	0	1.34901	0.855298	POLD1
positive regulation of DNA replication (GO:0045740)	1/35	0.530455	0.657924	0	0	1.34901	0.855298	BMP4
negative regulation of epithelial cell migration (GO:0010633)	1/35	0.530455	0.657924	0	0	1.34901	0.855298	ADGRB1
regulation of mitotic spindle organization (GO:0060236)	1/35	0.530455	0.657924	0	0	1.34901	0.855298	FSD1
tRNA transport (GO:0051031)	1/35	0.530455	0.657924	0	0	1.34901	0.855298	AAAS
regulation of sodium ion transport (GO:0002028)	1/35	0.530455	0.657924	0	0	1.34901	0.855298	NKX2-5
regulation of mitochondrial membrane potential (GO:0051881)	1/35	0.530455	0.657924	0	0	1.34901	0.855298	BCL2L1
regulation of ion transmembrane transport (GO:0034765)	1/35	0.530455	0.657924	0	0	1.34901	0.855298	KCNH2
membrane protein proteolysis (GO:0033619)	1/35	0.530455	0.657924	0	0	1.34901	0.855298	TGFB1
regulation of phosphoprotein phosphatase activity (GO:0043666)	1/35	0.530455	0.657924	0	0	1.34901	0.855298	PTPA
positive regulation of telomerase activity (GO:0051973)	1/35	0.530455	0.657924	0	0	1.34901	0.855298	GRHL2
negative regulation of tumor necrosis factor production (GO:0032720)	1/35	0.530455	0.657924	0	0	1.34901	0.855298	NFKBIL1
neural crest cell development (GO:0014032)	1/35	0.530455	0.657924	0	0	1.34901	0.855298	SEMA3E
actin filament bundle organization (GO:0061572)	1/35	0.530455	0.657924	0	0	1.34901	0.855298	FSCN1
DNA-dependent DNA replication maintenance of fidelity (GO:0045005)	1/35	0.530455	0.657924	0	0	1.34901	0.855298	POLD1
sulfur compound catabolic process (GO:0044273)	1/35	0.530455	0.657924	0	0	1.34901	0.855298	CHAC1
protein kinase B signaling (GO:0043491)	1/35	0.530455	0.657924	0	0	1.34901	0.855298	TGFB1
establishment of protein localization to membrane (GO:0090150)	2/83	0.53178	0.658858	0	0	1.13243	0.71516	ZDHHC1;ABCD1
positive regulation of homeostatic process (GO:0032846)	2/83	0.53178	0.658858	0	0	1.13243	0.71516	NPPB;TRPC3
positive regulation of cell motility (GO:2000147)	4/179	0.533481	0.660609	0	0	1.04819	0.658609	TGFB1;SEMA3E;MMP9;NTN1
positive regulation of supramolecular fiber organization (GO:1902905)	2/84	0.538241	0.666146	0	0	1.11857	0.692893	CDC42EP5;MYLK3
regulation of response to DNA damage stimulus (GO:2001020)	1/36	0.540497	0.66643	0	0	1.3104	0.806242	HMGA2
histone deacetylation (GO:0016575)	1/36	0.540497	0.66643	0	0	1.3104	0.806242	MIER2
epithelial cell migration (GO:0010631)	1/36	0.540497	0.66643	0	0	1.3104	0.806242	PKN1
regulation of cell morphogenesis involved in differentiation (GO:0010769)	1/36	0.540497	0.66643	0	0	1.3104	0.806242	MARK2
acylglycerol metabolic process (GO:0006639)	1/36	0.540497	0.66643	0	0	1.3104	0.806242	DGKZ
regulation of ubiquitin protein ligase activity (GO:1904666)	1/36	0.540497	0.66643	0	0	1.3104	0.806242	FZR1
inner mitochondrial membrane organization (GO:0007007)	1/36	0.540497	0.66643	0	0	1.3104	0.806242	NDUFA13
organonitrogen compound biosynthetic process (GO:1901566)	4/181	0.542253	0.668237	0	0	1.03624	0.634199	PNMT;HACD1;ASPG;MGST1
regulation of type I interferon production (GO:0032479)	2/85	0.544641	0.67082	0	0	1.10503	0.671449	ISG15;NFKB2
MAPK cascade (GO:0000165)	6/278	0.546562	0.672826	0	0	1.0113	0.610935	PPP5C;TGFB1;ACTN2;RASGRF2;IL31RA;SPTBN2
protein peptidyl-prolyl isomerization (GO:0000413)	1/37	0.550325	0.673497	0	0	1.27393	0.76085	FKBP8
positive regulation of mitochondrial outer membrane permeabilization involved in apoptotic signaling pathway (GO:1901030)	1/37	0.550325	0.673497	0	0	1.27393	0.76085	SFN
positive regulation of receptor activity (GO:2000273)	1/37	0.550325	0.673497	0	0	1.27393	0.76085	JPH2
regulation of dendrite development (GO:0050773)	1/37	0.550325	0.673497	0	0	1.27393	0.76085	BMP7
regulation of sodium ion transmembrane transporter activity (GO:2000649)	1/37	0.550325	0.673497	0	0	1.27393	0.76085	FXYD7
phospholipid biosynthetic process (GO:0008654)	1/37	0.550325	0.673497	0	0	1.27393	0.76085	CPNE7
protein K63-linked ubiquitination (GO:0070534)	1/37	0.550325	0.673497	0	0	1.27393	0.76085	STUB1
positive regulation of axonogenesis (GO:0050772)	1/37	0.550325	0.673497	0	0	1.27393	0.76085	NTN1
actin filament bundle assembly (GO:0051017)	1/37	0.550325	0.673497	0	0	1.27393	0.76085	FSCN1
regulation of metal ion transport (GO:0010959)	1/37	0.550325	0.673497	0	0	1.27393	0.76085	SLN
nucleotide-excision repair, DNA incision, 5'-to lesion (GO:0006296)	1/37	0.550325	0.673497	0	0	1.27393	0.76085	POLD1
regulation of peptidyl-serine phosphorylation (GO:0033135)	2/86	0.550978	0.673938	0	0	1.09182	0.65079	TGFB1;DKK1
mitochondrial translational elongation (GO:0070125)	2/87	0.557254	0.681252	0	0	1.07892	0.630882	MRPL28;MRPL12
transmembrane transport (GO:0055085)	8/378	0.559808	0.682728	0	0	0.990931	0.574901	CLCN7;ABCA2;GABRP;ANO8;FXYD7;ATP13A2;ANO4;ABCD1
mitochondrion disassembly (GO:0061726)	1/38	0.559943	0.682728	0	0	1.23944	0.718773	MARK2
membrane depolarization during action potential (GO:0086010)	1/38	0.559943	0.682728	0	0	1.23944	0.718773	KCNH2
regulation of cellular pH (GO:0030641)	1/38	0.559943	0.682728	0	0	1.23944	0.718773	SLC4A2
positive regulation of DNA repair (GO:0045739)	1/38	0.559943	0.682728	0	0	1.23944	0.718773	XRCC1
regulation of stem cell differentiation (GO:2000736)	2/88	0.563466	0.686659	0	0	1.06632	0.611692	LMO2;GATA3
regulation of extrinsic apoptotic signaling pathway via death domain receptors (GO:1902041)	1/39	0.569357	0.690135	0	0	1.20676	0.679705	BCL2L1
positive regulation of phagocytosis (GO:0050766)	1/39	0.569357	0.690135	0	0	1.20676	0.679705	CYBA
ERBB2 signaling pathway (GO:0038128)	1/39	0.569357	0.690135	0	0	1.20676	0.679705	STUB1
purine ribonucleoside monophosphate metabolic process (GO:0009167)	1/39	0.569357	0.690135	0	0	1.20676	0.679705	IMPDH1
positive regulation of fat cell differentiation (GO:0045600)	1/39	0.569357	0.690135	0	0	1.20676	0.679705	ZNF385A
inositol lipid-mediated signaling (GO:0048017)	1/39	0.569357	0.690135	0	0	1.20676	0.679705	NTRK1
regulation of RNA metabolic process (GO:0051252)	1/39	0.569357	0.690135	0	0	1.20676	0.679705	RBM38
Golgi to plasma membrane transport (GO:0006893)	1/39	0.569357	0.690135	0	0	1.20676	0.679705	ABCD1
mitotic DNA damage checkpoint (GO:0044773)	1/39	0.569357	0.690135	0	0	1.20676	0.679705	HMGA2
DNA biosynthetic process (GO:0071897)	1/39	0.569357	0.690135	0	0	1.20676	0.679705	POLD1
mitochondrial translational termination (GO:0070126)	2/89	0.569616	0.690135	0	0	1.05401	0.593188	MRPL28;MRPL12
cell-matrix adhesion (GO:0007160)	2/90	0.575703	0.693319	0	0	1.04198	0.575342	BCAM;ACTN2
regulation of cytokine-mediated signaling pathway (GO:0001959)	2/90	0.575703	0.693319	0	0	1.04198	0.575342	CD74;AGPAT2
protein tetramerization (GO:0051262)	2/90	0.575703	0.693319	0	0	1.04198	0.575342	CD74;ACTN2
regulation of JNK cascade (GO:0046328)	2/90	0.575703	0.693319	0	0	1.04198	0.575342	MAPK8IP3;GADD45G
regulation of cellular component organization (GO:0051128)	3/140	0.577514	0.693319	0	0	1.00379	0.551103	SOCS2;STK11;AP2S1
inorganic cation transmembrane transport (GO:0098662)	3/140	0.577514	0.693319	0	0	1.00379	0.551103	SLC30A3;TRPC3;SLC39A3
negative regulation of transport (GO:0051051)	1/40	0.578569	0.693319	0	0	1.17576	0.643371	LRSAM1
negative regulation of TOR signaling (GO:0032007)	1/40	0.578569	0.693319	0	0	1.17576	0.643371	STK11
nucleotide-excision repair, DNA incision (GO:0033683)	1/40	0.578569	0.693319	0	0	1.17576	0.643371	POLD1
negative regulation of epidermal growth factor receptor signaling pathway (GO:0042059)	1/40	0.578569	0.693319	0	0	1.17576	0.643371	EPN1
positive regulation of epithelial to mesenchymal transition (GO:0010718)	1/40	0.578569	0.693319	0	0	1.17576	0.643371	TGFB1
sensory organ development (GO:0007423)	1/40	0.578569	0.693319	0	0	1.17576	0.643371	GATA3
autophagy of mitochondrion (GO:0000422)	1/40	0.578569	0.693319	0	0	1.17576	0.643371	MARK2
positive regulation of mitotic nuclear division (GO:0045840)	1/40	0.578569	0.693319	0	0	1.17576	0.643371	IGF2
positive regulation of Ras protein signal transduction (GO:0046579)	1/40	0.578569	0.693319	0	0	1.17576	0.643371	NTRK1
peptidyl-proline modification (GO:0018208)	1/40	0.578569	0.693319	0	0	1.17576	0.643371	FKBP8
response to peptide hormone (GO:0043434)	1/40	0.578569	0.693319	0	0	1.17576	0.643371	IGF2
negative regulation of ERK1 and ERK2 cascade (GO:0070373)	1/40	0.578569	0.693319	0	0	1.17576	0.643371	LYN
phosphatidic acid biosynthetic process (GO:0006654)	1/40	0.578569	0.693319	0	0	1.17576	0.643371	AGPAT2
regulation of cholesterol biosynthetic process (GO:0045540)	1/40	0.578569	0.693319	0	0	1.17576	0.643371	FASN
positive regulation of cytokine biosynthetic process (GO:0042108)	1/40	0.578569	0.693319	0	0	1.17576	0.643371	ZFPM1
cellular response to acid chemical (GO:0071229)	2/91	0.581728	0.696379	0	0	1.03022	0.558124	LYN;NDUFA13
phospholipase C-activating G-protein coupled receptor signaling pathway (GO:0007200)	2/91	0.581728	0.696379	0	0	1.03022	0.558124	ACTN2;CXCR2
odontogenesis (GO:0042476)	1/41	0.587584	0.697946	0	0	1.1463	0.60953	BMP4
bicarbonate transport (GO:0015701)	1/41	0.587584	0.697946	0	0	1.1463	0.60953	SLC4A2
regulation of phagocytosis (GO:0050764)	1/41	0.587584	0.697946	0	0	1.1463	0.60953	CYBA
regulation of cholesterol metabolic process (GO:0090181)	1/41	0.587584	0.697946	0	0	1.1463	0.60953	FASN
phosphatidic acid metabolic process (GO:0046473)	1/41	0.587584	0.697946	0	0	1.1463	0.60953	AGPAT2
regulation of calcium-mediated signaling (GO:0050848)	1/41	0.587584	0.697946	0	0	1.1463	0.60953	JPH2
peptide transport (GO:0015833)	1/41	0.587584	0.697946	0	0	1.1463	0.60953	RAMP1
DNA duplex unwinding (GO:0032508)	1/41	0.587584	0.697946	0	0	1.1463	0.60953	HMGA1
regulation of stress-activated MAPK cascade (GO:0032872)	1/41	0.587584	0.697946	0	0	1.1463	0.60953	MAPK8IP3
telomere organization (GO:0032200)	1/41	0.587584	0.697946	0	0	1.1463	0.60953	POLD1
positive regulation of receptor-mediated endocytosis (GO:0048260)	1/41	0.587584	0.697946	0	0	1.1463	0.60953	PICK1
negative regulation of cell projection organization (GO:0031345)	1/41	0.587584	0.697946	0	0	1.1463	0.60953	RTN4RL1
regulation of substrate adhesion-dependent cell spreading (GO:1900024)	1/41	0.587584	0.697946	0	0	1.1463	0.60953	FLNA
cellular response to peptide (GO:1901653)	1/41	0.587584	0.697946	0	0	1.1463	0.60953	CDK5
spliceosomal complex assembly (GO:0000245)	1/41	0.587584	0.697946	0	0	1.1463	0.60953	SF3A2
proteasome-mediated ubiquitin-dependent protein catabolic process (GO:0043161)	6/291	0.591264	0.701955	0	0	0.964521	0.506848	FZR1;FBXW5;FBXL19;BTBD2;STUB1;FBXL22
RNA processing (GO:0006396)	4/193	0.593029	0.703687	0	0	0.969843	0.506754	LIN28B;LSM7;SF3A2;PPP1R9B
regulation of cysteine-type endopeptidase activity involved in apoptotic process (GO:0043281)	2/93	0.593586	0.703986	0	0	1.00747	0.52547	NDUFA13;SFN
regulation of interleukin-6 production (GO:0032675)	1/42	0.596407	0.705151	0	0	1.11829	0.577966	CYBA
cellular response to calcium ion (GO:0071277)	1/42	0.596407	0.705151	0	0	1.11829	0.577966	CPNE7
determination of left/right symmetry (GO:0007368)	1/42	0.596407	0.705151	0	0	1.11829	0.577966	CCDC151
positive regulation of protein localization to nucleus (GO:1900182)	1/42	0.596407	0.705151	0	0	1.11829	0.577966	TGFB1
negative regulation of protein secretion (GO:0050709)	1/42	0.596407	0.705151	0	0	1.11829	0.577966	MIDN
regulation of telomerase activity (GO:0051972)	1/42	0.596407	0.705151	0	0	1.11829	0.577966	GRHL2
vesicle fusion (GO:0006906)	2/94	0.599421	0.708351	0	0	0.996471	0.509985	SYTL1;C2CD4C
positive regulation of interferon-gamma production (GO:0032729)	1/43	0.605042	0.711705	0	0	1.09161	0.548485	ZFPM1
negative regulation of ERBB signaling pathway (GO:1901185)	1/43	0.605042	0.711705	0	0	1.09161	0.548485	EPN1
male gonad development (GO:0008584)	1/43	0.605042	0.711705	0	0	1.09161	0.548485	GATA3
membrane depolarization (GO:0051899)	1/43	0.605042	0.711705	0	0	1.09161	0.548485	KCNH2
development of primary male sexual characteristics (GO:0046546)	1/43	0.605042	0.711705	0	0	1.09161	0.548485	GATA3
response to unfolded protein (GO:0006986)	1/43	0.605042	0.711705	0	0	1.09161	0.548485	HSPB7
positive regulation of interleukin-6 production (GO:0032755)	1/43	0.605042	0.711705	0	0	1.09161	0.548485	CYBA
regulation of multicellular organismal development (GO:2000026)	1/43	0.605042	0.711705	0	0	1.09161	0.548485	SCX
regulation of interferon-gamma production (GO:0032649)	1/43	0.605042	0.711705	0	0	1.09161	0.548485	ISG15
translational termination (GO:0006415)	2/96	0.610901	0.714707	0	0	0.975169	0.480583	MRPL28;MRPL12
protein localization to nucleus (GO:0034504)	2/96	0.610901	0.714707	0	0	0.975169	0.480583	BMP4;BMP7
cellular metal ion homeostasis (GO:0006875)	2/96	0.610901	0.714707	0	0	0.975169	0.480583	CSRP3;ATP13A2
positive regulation of viral life cycle (GO:1903902)	1/44	0.613493	0.714707	0	0	1.06616	0.520914	CD74
unsaturated fatty acid metabolic process (GO:0033559)	1/44	0.613493	0.714707	0	0	1.06616	0.520914	ABCD1
regulation of dendrite morphogenesis (GO:0048814)	1/44	0.613493	0.714707	0	0	1.06616	0.520914	CDK5
positive regulation of macroautophagy (GO:0016239)	1/44	0.613493	0.714707	0	0	1.06616	0.520914	LRSAM1
regulation of T cell activation (GO:0050863)	1/44	0.613493	0.714707	0	0	1.06616	0.520914	VTCN1
positive regulation of intracellular transport (GO:0032388)	1/44	0.613493	0.714707	0	0	1.06616	0.520914	ACTN2
regulation of smooth muscle cell proliferation (GO:0048660)	1/44	0.613493	0.714707	0	0	1.06616	0.520914	BMP4
negative regulation of type I interferon production (GO:0032480)	1/44	0.613493	0.714707	0	0	1.06616	0.520914	ISG15
protein N-linked glycosylation via asparagine (GO:0018279)	1/44	0.613493	0.714707	0	0	1.06616	0.520914	ST6GALNAC5
regulation of intracellular pH (GO:0051453)	1/44	0.613493	0.714707	0	0	1.06616	0.520914	SLC4A2
carboxylic acid biosynthetic process (GO:0046394)	1/44	0.613493	0.714707	0	0	1.06616	0.520914	ASPG
mitotic nuclear envelope disassembly (GO:0007077)	1/44	0.613493	0.714707	0	0	1.06616	0.520914	AAAS
regulation of steroid biosynthetic process (GO:0050810)	1/44	0.613493	0.714707	0	0	1.06616	0.520914	FASN
posttranscriptional regulation of gene expression (GO:0010608)	1/44	0.613493	0.714707	0	0	1.06616	0.520914	ZNF385A
negative regulation of immune response (GO:0050777)	1/44	0.613493	0.714707	0	0	1.06616	0.520914	LYN
positive regulation of viral process (GO:0048524)	1/44	0.613493	0.714707	0	0	1.06616	0.520914	MVB12A
response to tumor necrosis factor (GO:0034612)	2/97	0.616546	0.717175	0	0	0.964854	0.466625	ANKRD1;GATA3
negative regulation of cell motility (GO:2000146)	2/97	0.616546	0.717175	0	0	0.964854	0.466625	IFITM1;GATA3
mitochondrial respiratory chain complex assembly (GO:0033108)	2/97	0.616546	0.717175	0	0	0.964854	0.466625	NDUFA13;NDUFA7
peptidyl-asparagine modification (GO:0018196)	1/45	0.621763	0.722513	0	0	1.04188	0.495098	ST6GALNAC5
regulation of synaptic transmission, glutamatergic (GO:0051966)	1/45	0.621763	0.722513	0	0	1.04188	0.495098	CDK5
response to UV (GO:0009411)	2/98	0.622129	0.722573	0	0	0.954755	0.453135	TP53I13;POLD1
small GTPase mediated signal transduction (GO:0007264)	2/99	0.627648	0.728616	0	0	0.944864	0.440095	RGS19;NTN1
intraciliary transport (GO:0042073)	1/46	0.629856	0.729341	0	0	1.01868	0.470896	ALPK3
interleukin-12-mediated signaling pathway (GO:0035722)	1/46	0.629856	0.729341	0	0	1.01868	0.470896	SERPINB2
nuclear envelope disassembly (GO:0051081)	1/46	0.629856	0.729341	0	0	1.01868	0.470896	AAAS
cellular response to interleukin-12 (GO:0071349)	1/46	0.629856	0.729341	0	0	1.01868	0.470896	SERPINB2
mitotic spindle assembly (GO:0090307)	1/46	0.629856	0.729341	0	0	1.01868	0.470896	FLNA
regulation of lipid metabolic process (GO:0019216)	2/100	0.633105	0.732733	0	0	0.935174	0.427486	APOC1;ANKRD1
regulation of I-kappaB kinase/NF-kappaB signaling (GO:0043122)	4/204	0.63653	0.734545	0	0	0.915981	0.413771	CD74;PPP5C;FLNA;CC2D1A
negative regulation of I-kappaB kinase/NF-kappaB signaling (GO:0043124)	1/47	0.637777	0.734545	0	0	0.996479	0.448183	BMP7
polyol metabolic process (GO:0019751)	1/47	0.637777	0.734545	0	0	0.996479	0.448183	INPP5J
positive regulation of tumor necrosis factor production (GO:0032760)	1/47	0.637777	0.734545	0	0	0.996479	0.448183	CYBA
regulation of organelle assembly (GO:1902115)	1/47	0.637777	0.734545	0	0	0.996479	0.448183	CCDC151
positive regulation of gene expression, epigenetic (GO:0045815)	1/47	0.637777	0.734545	0	0	0.996479	0.448183	HMGA1
inositol phosphate metabolic process (GO:0043647)	1/47	0.637777	0.734545	0	0	0.996479	0.448183	INPP5J
cellular response to heat (GO:0034605)	1/47	0.637777	0.734545	0	0	0.996479	0.448183	STUB1
protein processing (GO:0016485)	2/101	0.638499	0.734545	0	0	0.92568	0.415293	F12;RHBDL1
cellular divalent inorganic cation homeostasis (GO:0072503)	2/101	0.638499	0.734545	0	0	0.92568	0.415293	CSRP3;ATP13A2
[truncated: 303 more rows]

## Sheet: 3D-d50_vs_3D-d30 (up)
Term	Overlap	P-value	Adjusted P-value	Old P-value	Old Adjusted P-value	Odds Ratio	Combined Score	Genes
striated muscle contraction (GO:0006941)	11/61	4.47607e-11	6.93791e-08	0	0	21.2828	507.164	MYOM1;MYBPHL;KCNQ1;PGAM2;CASQ2;MYH14;TNNI3;SCN5A;LMOD3;MYOM2;MYH7
muscle contraction (GO:0006936)	14/137	2.66182e-10	2.06291e-07	0	0	11.1341	245.471	MYOM1;PGAM2;SORBS1;MYOM2;LMOD3;LMOD2;GNAO1;CKMT2;MYBPHL;MYOT;CASQ2;TNNI3;CRYAB;MYH7
actomyosin structure organization (GO:0031032)	8/71	9.31366e-07	0.000481206	0	0	12.0985	168.007	MYOM1;MYBPHL;MYH14;PHACTR1;SORBS1;LMOD3;MYOM2;LMOD2
skeletal muscle thin filament assembly (GO:0030240)	4/10	2.59233e-06	0.00100453	0	0	62.4929	803.843	MYOM1;PROX1;MYOM2;LMOD3
skeletal myofibril assembly (GO:0014866)	4/12	6.00802e-06	0.00186249	0	0	46.8649	563.43	MYOM1;PROX1;MYOM2;LMOD3
heart contraction (GO:0060047)	6/44	7.22454e-06	0.00186634	0	0	14.9184	176.605	ACE;KCNQ1;CASQ2;TNNI3;SCN5A;MYH7
cellular response to low-density lipoprotein particle stimulus (GO:0071404)	4/13	8.60521e-06	0.00190544	0	0	41.6556	485.835	LPL;CDH13;CD36;LDLR
sensory perception of mechanical stimulus (GO:0050954)	7/78	2.0818e-05	0.00403348	0	0	9.34439	100.73	KCNQ1;COL11A2;USH1C;MYH14;TSPEAR;CRYM;USH2A
sensory perception of sound (GO:0007605)	7/81	2.66646e-05	0.00459224	0	0	8.9642	94.4125	KCNQ1;COL11A2;USH1C;MYH14;TSPEAR;CRYM;USH2A
regulation of cardiac muscle contraction (GO:0055117)	5/35	3.42066e-05	0.00508639	0	0	15.6786	161.224	KCNQ1;TNNI3;SCN5A;TNNI3K;PRKACA
cardiac muscle contraction (GO:0060048)	5/36	3.93785e-05	0.00508639	0	0	15.172	153.879	KCNQ1;CASQ2;TNNI3;SCN5A;MYH7
cardiac muscle tissue morphogenesis (GO:0055008)	5/36	3.93785e-05	0.00508639	0	0	15.172	153.879	MYOM1;TNNI3;PROX1;MYOM2;MYH7
regulation of heart contraction (GO:0008016)	7/95	7.46409e-05	0.00889949	0	0	7.53273	71.5821	KCNQ1;CASQ2;TNNI3;TNNI3K;FPGT-TNNI3K;PRKACA;APLN
regulation of cardiac conduction (GO:1903779)	6/67	8.31697e-05	0.00920807	0	0	9.28261	87.2067	CAV1;CASQ2;TNNI3;TNNI3K;FPGT-TNNI3K;PRKACA
myofibril assembly (GO:0030239)	5/47	0.000145571	0.0150424	0	0	11.1922	98.8811	MYOM1;MYBPHL;MYOM2;LMOD3;LMOD2
myosin filament assembly (GO:0031034)	3/11	0.000189665	0.0183738	0	0	34.9829	299.812	MYOM1;MYBPHL;MYOM2
cardiac muscle cell action potential involved in contraction (GO:0086002)	4/28	0.000217145	0.0186986	0	0	15.609	131.661	KCNQ1;SCN5A;GPD1L;FGF12
positive regulation of lipid biosynthetic process (GO:0046889)	4/28	0.000217145	0.0186986	0	0	15.609	131.661	FABP3;SORBS1;LDLR;PLIN5
atrial cardiac muscle cell action potential (GO:0086014)	3/13	0.000323569	0.0240166	0	0	27.9835	224.878	KCNJ5;KCNQ1;SCN5A
striated muscle myosin thick filament assembly (GO:0071688)	3/13	0.000323569	0.0240166	0	0	27.9835	224.878	MYOM1;MYBPHL;MYOM2
sarcomere organization (GO:0045214)	4/31	0.000325386	0.0240166	0	0	13.8726	111.404	MYOM1;MYBPHL;MYOM2;LMOD2
cholesterol homeostasis (GO:0042632)	5/58	0.000395167	0.0248066	0	0	8.86433	69.4627	FABP3;INSIG1;CAV1;LPL;LDLR
sterol homeostasis (GO:0055092)	5/58	0.000395167	0.0248066	0	0	8.86433	69.4627	FABP3;INSIG1;CAV1;LPL;LDLR
regulation of fatty acid metabolic process (GO:0019217)	3/14	0.000408558	0.0248066	0	0	25.4383	198.492	FABP3;CAV1;PDK4
positive regulation of heart rate (GO:0010460)	3/14	0.000408558	0.0248066	0	0	25.4383	198.492	EDN2;KCNQ1;ADRB1
oligosaccharide biosynthetic process (GO:0009312)	4/33	0.000416111	0.0248066	0	0	12.9145	100.534	GALNT16;B3GALT2;GALNTL6;GALNT8
ventricular cardiac muscle cell action potential (GO:0086005)	3/15	0.00050666	0.0279843	0	0	23.3172	176.923	KCNQ1;GPD1L;SCN5A
regulation of heart rate by cardiac conduction (GO:0086091)	4/35	0.000523578	0.0279843	0	0	12.0801	91.2631	KCNJ5;CAV1;KCNQ1;SCN5A
regulation of sodium ion transport (GO:0002028)	4/35	0.000523578	0.0279843	0	0	12.0801	91.2631	NKAIN2;SCN5A;GPD1L;FGF12
carbohydrate biosynthetic process (GO:0016051)	4/36	0.000584103	0.0301787	0	0	11.702	87.1266	GALNT16;B3GALT2;GALNTL6;GALNT8
regulation of membrane repolarization (GO:0060306)	3/16	0.000618654	0.0309327	0	0	21.5225	159.007	CAV1;KCNQ1;CASQ2
regulation of cytosolic calcium ion concentration (GO:0051480)	7/137	0.000711045	0.0344412	0	0	5.0882	36.8832	ADCYAP1;EDN2;MB;CAV1;CXCR4;CD36;PRKACA
cardiac myofibril assembly (GO:0055003)	3/17	0.00074529	0.035006	0	0	19.9842	143.921	MYOM1;PROX1;MYOM2
skeletal muscle contraction (GO:0003009)	3/18	0.000887287	0.0404499	0	0	18.6509	131.067	MYH14;TNNI3;MYH7
regulation of cation channel activity (GO:2001257)	5/71	0.00100312	0.0437913	0	0	7.11364	49.1171	NLGN1;KCNS2;PRKACA;MMP9;FGF12
positive regulation of heart contraction (GO:0045823)	3/19	0.00104534	0.0437913	0	0	17.4844	120.002	EDN2;KCNQ1;APLN
muscle tissue morphogenesis (GO:0060415)	3/19	0.00104534	0.0437913	0	0	17.4844	120.002	MYOM1;PROX1;MYOM2
cellular response to peptide hormone stimulus (GO:0071375)	6/110	0.00121841	0.0496982	0	0	5.43274	36.4548	CAV1;GNG7;MGARP;SLC2A4;SORBS1;PRKACA
regulation of ruffle assembly (GO:1900027)	3/21	0.00141225	0.0509065	0	0	15.5401	101.983	NLGN1;CAV1;EPS8L1
regulation of cardiac muscle contraction by calcium ion signaling (GO:0010882)	3/21	0.00141225	0.0509065	0	0	15.5401	101.983	CASQ2;TNNI3;PRKACA
sterol transport (GO:0015918)	3/21	0.00141225	0.0509065	0	0	15.5401	101.983	CAV1;CD36;LDLR
ventricular cardiac muscle tissue development (GO:0003229)	3/21	0.00141225	0.0509065	0	0	15.5401	101.983	TNNI3;PROX1;MYH7
protein O-linked glycosylation via threonine (GO:0018243)	3/21	0.00141225	0.0509065	0	0	15.5401	101.983	GALNT16;GALNTL6;GALNT8
protein O-linked glycosylation via serine (GO:0018242)	3/22	0.00162235	0.0524336	0	0	14.7214	94.5688	GALNT16;GALNTL6;GALNT8
regulation of digestive system process (GO:0044058)	2/6	0.001677	0.0524336	0	0	46.4343	296.75	KCNQ1;OPRK1
negative regulation of dendritic spine development (GO:0061000)	2/6	0.001677	0.0524336	0	0	46.4343	296.75	EFNA1;NLGN1
sterol import (GO:0035376)	2/6	0.001677	0.0524336	0	0	46.4343	296.75	CD36;LDLR
inner ear receptor cell differentiation (GO:0060113)	2/6	0.001677	0.0524336	0	0	46.4343	296.75	USH1C;USH2A
cholesterol import (GO:0070508)	2/6	0.001677	0.0524336	0	0	46.4343	296.75	CD36;LDLR
positive regulation of cellular biosynthetic process (GO:0031328)	7/159	0.00169141	0.0524336	0	0	4.34688	27.7426	FABP3;FAM129A;CD36;SORBS1;LDLR;EREG;PLIN5
regulation of release of sequestered calcium ion into cytosol by sarcoplasmic reticulum (GO:0010880)	3/23	0.00185101	0.0562562	0	0	13.9847	87.9919	DHRS7C;CASQ2;PRKACA
actin filament organization (GO:0007015)	6/120	0.00190212	0.0566979	0	0	4.95366	31.0336	MYOM1;MYBPHL;PROX1;MYOM2;LMOD3;LMOD2
skeletal muscle myosin thick filament assembly (GO:0030241)	2/7	0.00233119	0.0622991	0	0	37.1455	225.153	MYOM1;MYOM2
negative regulation of dendrite morphogenesis (GO:0050774)	2/7	0.00233119	0.0622991	0	0	37.1455	225.153	EFNA1;NLGN1
gas homeostasis (GO:0033483)	2/7	0.00233119	0.0622991	0	0	37.1455	225.153	ALAS2;CAV1
regulation of atrial cardiac muscle cell membrane repolarization (GO:0060372)	2/7	0.00233119	0.0622991	0	0	37.1455	225.153	KCNQ1;SCN5A
positive regulation of sequestering of triglyceride (GO:0010890)	2/7	0.00233119	0.0622991	0	0	37.1455	225.153	LPL;PLIN5
long-chain fatty acid import (GO:0044539)	2/7	0.00233119	0.0622991	0	0	37.1455	225.153	FABP3;CD36
muscle fiber development (GO:0048747)	3/27	0.00296211	0.073596	0	0	11.6515	67.8335	MYOM1;MYOM2;LMOD3
response to epinephrine (GO:0071871)	2/8	0.00308628	0.073596	0	0	30.9531	178.933	KCNQ1;PRKACA
ventricular cardiac muscle cell membrane repolarization (GO:0099625)	2/8	0.00308628	0.073596	0	0	30.9531	178.933	KCNJ5;KCNQ1
intestinal cholesterol absorption (GO:0030299)	2/8	0.00308628	0.073596	0	0	30.9531	178.933	CD36;LDLR
atrial cardiac muscle cell to AV node cell signaling (GO:0086026)	2/8	0.00308628	0.073596	0	0	30.9531	178.933	KCNQ1;SCN5A
cellular response to epinephrine stimulus (GO:0071872)	2/8	0.00308628	0.073596	0	0	30.9531	178.933	KCNQ1;PRKACA
regulation of amyloid fibril formation (GO:1905906)	2/8	0.00308628	0.073596	0	0	30.9531	178.933	CRYAB;LDLR
positive regulation of protein tyrosine kinase activity (GO:0061098)	3/28	0.0032915	0.0773004	0	0	11.1849	63.9375	EFNA1;ACE;EREG
cardiac muscle cell action potential (GO:0086001)	3/29	0.00364247	0.0842661	0	0	10.7542	60.3857	KCNQ1;SCN5A;FGF12
regulation of cell death (GO:0010941)	5/96	0.00379521	0.0860153	0	0	5.1528	28.7218	PACRG;DHCR24;CD36;CRYAB;NPAS2
positive regulation of triglyceride biosynthetic process (GO:0010867)	2/9	0.00394005	0.0860153	0	0	26.5298	146.884	LDLR;PLIN5
intestinal lipid absorption (GO:0098856)	2/9	0.00394005	0.0860153	0	0	26.5298	146.884	CD36;LDLR
negative regulation of potassium ion transmembrane transport (GO:1901380)	2/9	0.00394005	0.0860153	0	0	26.5298	146.884	CAV1;CASQ2
regulation of sodium ion transmembrane transport (GO:1902305)	3/30	0.00401544	0.0864434	0	0	10.3553	57.1368	SCN5A;GPD1L;FGF12
regulation of protein tyrosine kinase activity (GO:0061097)	3/31	0.0044108	0.093654	0	0	9.98501	54.1557	EFNA1;ACE;CAV1
oligosaccharide metabolic process (GO:0009311)	4/63	0.00471432	0.0947498	0	0	6.33818	33.9546	GALNT16;B3GALT2;GALNTL6;GALNT8
oxalate transport (GO:0019532)	2/10	0.00489031	0.0947498	0	0	23.2124	123.502	SLC26A7;SLC26A9
positive regulation of amyloid-beta formation (GO:1902004)	2/10	0.00489031	0.0947498	0	0	23.2124	123.502	EFNA1;GSAP
contractile actin filament bundle assembly (GO:0030038)	2/10	0.00489031	0.0947498	0	0	23.2124	123.502	PHACTR1;SORBS1
hair cell differentiation (GO:0035315)	2/10	0.00489031	0.0947498	0	0	23.2124	123.502	USH1C;USH2A
creatine metabolic process (GO:0006600)	2/10	0.00489031	0.0947498	0	0	23.2124	123.502	CKMT2;CKM
stress fiber assembly (GO:0043149)	2/10	0.00489031	0.0947498	0	0	23.2124	123.502	PHACTR1;SORBS1
O-glycan processing (GO:0016266)	4/65	0.00527006	0.100847	0	0	6.12975	32.1549	GALNT16;B3GNT7;GALNTL6;GALNT8
ventricular cardiac muscle tissue morphogenesis (GO:0055010)	3/34	0.005735	0.105737	0	0	9.01735	46.54	TNNI3;PROX1;MYH7
sulfate transmembrane transport (GO:1902358)	2/11	0.0059349	0.105737	0	0	20.6322	105.78	SLC26A7;SLC26A9
regulation of protein kinase C signaling (GO:0090036)	2/11	0.0059349	0.105737	0	0	20.6322	105.78	CD40;GPD1L
negative regulation of potassium ion transport (GO:0043267)	2/11	0.0059349	0.105737	0	0	20.6322	105.78	CAV1;CASQ2
heart process (GO:0003015)	2/11	0.0059349	0.105737	0	0	20.6322	105.78	ACE;TNNI3
cardiac muscle cell membrane repolarization (GO:0099622)	2/11	0.0059349	0.105737	0	0	20.6322	105.78	KCNJ5;KCNQ1
regulation of ion transmembrane transport (GO:0034765)	3/35	0.00622357	0.10962	0	0	8.73511	44.3692	KCNJ5;KCNQ1;CASQ2
cardiac muscle tissue development (GO:0048738)	3/36	0.00673625	0.115381	0	0	8.46998	42.352	MYOM1;PROX1;MYOM2
calcium-mediated signaling (GO:0019722)	4/70	0.00684705	0.115381	0	0	5.66394	28.2287	EDN2;CXCR4;TNNI3;PRKACA
positive regulation of amyloid precursor protein catabolic process (GO:1902993)	2/12	0.00707171	0.115381	0	0	18.5681	91.9427	EFNA1;GSAP
regulation of cell communication by electrical coupling (GO:0010649)	2/12	0.00707171	0.115381	0	0	18.5681	91.9427	CAV1;CASQ2
positive regulation of ruffle assembly (GO:1900029)	2/12	0.00707171	0.115381	0	0	18.5681	91.9427	NLGN1;EPS8L1
regulation of sequestering of triglyceride (GO:0010889)	2/12	0.00707171	0.115381	0	0	18.5681	91.9427	LPL;PLIN5
cardiac muscle fiber development (GO:0048739)	2/12	0.00707171	0.115381	0	0	18.5681	91.9427	MYOM1;MYOM2
positive regulation of smooth muscle cell proliferation (GO:0048661)	3/37	0.00727332	0.117434	0	0	8.22045	40.4737	CDH13;MMP9;EREG
protein O-linked glycosylation (GO:0006493)	5/115	0.00809551	0.124883	0	0	4.25866	20.5116	GALNT16;B3GNT7;B3GALT2;GALNTL6;GALNT8
cellular response to oxidative stress (GO:0034599)	5/115	0.00809551	0.124883	0	0	4.25866	20.5116	GPX3;ALDH3B1;PLA2R1;MMP9;SOD3
positive regulation of sodium ion transport (GO:0010765)	2/13	0.00829865	0.124883	0	0	16.8792	80.8795	GPD1L;SCN5A
intestinal absorption (GO:0050892)	2/13	0.00829865	0.124883	0	0	16.8792	80.8795	KCNQ1;CD36
regulation of triglyceride biosynthetic process (GO:0010866)	2/13	0.00829865	0.124883	0	0	16.8792	80.8795	LDLR;PLIN5
regulation of fatty acid oxidation (GO:0046320)	2/13	0.00829865	0.124883	0	0	16.8792	80.8795	FABP3;PDK4
response to fatty acid (GO:0070542)	2/13	0.00829865	0.124883	0	0	16.8792	80.8795	PDK4;CD36
skeletal muscle tissue development (GO:0007519)	3/39	0.0084217	0.125516	0	0	7.76297	37.0833	CAV1;MYH14;LMOD3
neuron cell-cell adhesion (GO:0007158)	2/14	0.00961367	0.13504	0	0	15.4718	71.86	NLGN1;NINJ2
acetyl-CoA metabolic process (GO:0006084)	2/14	0.00961367	0.13504	0	0	15.4718	71.86	MVK;ACSS1
regulation of lipase activity (GO:0060191)	2/14	0.00961367	0.13504	0	0	15.4718	71.86	LPL;PLIN5
regulation of secretion (GO:0051046)	2/14	0.00961367	0.13504	0	0	15.4718	71.86	KCNQ1;OPRK1
regulation of ventricular cardiac muscle cell membrane repolarization (GO:0060307)	2/14	0.00961367	0.13504	0	0	15.4718	71.86	KCNQ1;SCN5A
negative regulation of cation transmembrane transport (GO:1904063)	2/14	0.00961367	0.13504	0	0	15.4718	71.86	CAV1;MMP9
calcium-dependent cell-cell adhesion via plasma membrane cell adhesion molecules (GO:0016339)	3/41	0.00967064	0.13504	0	0	7.35365	34.1111	NLGN1;CDH13;CDH19
regulation of endothelial cell proliferation (GO:0001936)	4/79	0.0104148	0.142859	0	0	4.98199	22.7404	CAV1;ATOH8;CDH13;PROX1
response to calcium ion (GO:0051592)	4/79	0.0104148	0.142859	0	0	4.98199	22.7404	NLGN1;CAV1;CASQ2;SCN5A
cellular calcium ion homeostasis (GO:0006874)	5/123	0.0106437	0.143561	0	0	3.96832	18.0272	CD40;MB;CAV1;TNNI3;PRKACA
membrane repolarization during cardiac muscle cell action potential (GO:0086013)	2/15	0.0110148	0.143561	0	0	14.281	64.386	KCNJ5;KCNQ1
sulfate transport (GO:0008272)	2/15	0.0110148	0.143561	0	0	14.281	64.386	SLC26A7;SLC26A9
negative regulation of anoikis (GO:2000811)	2/15	0.0110148	0.143561	0	0	14.281	64.386	CAV1;PDK4
cardiac ventricle morphogenesis (GO:0003208)	3/43	0.0110218	0.143561	0	0	6.98526	31.4887	TNNI3;PROX1;MYH7
negative regulation of protein metabolic process (GO:0051248)	3/43	0.0110218	0.143561	0	0	6.98526	31.4887	PTX3;LDLR;CRYAB
cholesterol transport (GO:0030301)	3/44	0.0117362	0.151592	0	0	6.81454	30.2912	CAV1;CD36;LDLR
nicotinamide nucleotide metabolic process (GO:0046496)	3/45	0.0124766	0.154999	0	0	6.65195	29.1615	NMRK2;PGAM2;GPD1L
regulation of systemic arterial blood pressure by hormone (GO:0001990)	2/16	0.0124999	0.154999	0	0	13.2602	58.1068	EDN2;ACE
regulation of membrane depolarization (GO:0003254)	2/16	0.0124999	0.154999	0	0	13.2602	58.1068	GPD1L;SCN5A
positive regulation of macrophage derived foam cell differentiation (GO:0010744)	2/16	0.0124999	0.154999	0	0	13.2602	58.1068	LPL;CD36
positive regulation of triglyceride metabolic process (GO:0090208)	2/16	0.0124999	0.154999	0	0	13.2602	58.1068	LDLR;PLIN5
regulation of macromolecule metabolic process (GO:0060255)	5/129	0.0128813	0.15846	0	0	3.77515	16.4294	SRPK3;PROX1;ASCL1;LDLR;MAPK4
regulation of intrinsic apoptotic signaling pathway (GO:2001242)	3/47	0.0140362	0.166444	0	0	6.34895	27.0854	DAPK2;CAV1;MMP9
cardiac muscle cell contraction (GO:0086003)	2/17	0.0140672	0.166444	0	0	12.3756	52.7684	SCN5A;FGF12
negative regulation of intracellular transport (GO:0032387)	2/17	0.0140672	0.166444	0	0	12.3756	52.7684	INSIG1;CRYAB
macrophage activation (GO:0042116)	2/17	0.0140672	0.166444	0	0	12.3756	52.7684	EDN2;CD93
regulation of cardiac muscle contraction by regulation of the release of sequestered calcium ion (GO:0010881)	2/17	0.0140672	0.166444	0	0	12.3756	52.7684	CASQ2;PRKACA
positive regulation of cytosolic calcium ion concentration (GO:0007204)	5/133	0.0145379	0.17071	0	0	3.65644	15.4704	ADCYAP1;EDN2;CAV1;CXCR4;CD36
peptidyl-threonine modification (GO:0018210)	4/89	0.015585	0.177794	0	0	4.39364	18.2839	GALNT16;DAPK2;GALNTL6;GALNT8
regulation of release of sequestered calcium ion into cytosol (GO:0051279)	3/49	0.0157016	0.177794	0	0	6.07229	25.2243	DHRS7C;CASQ2;PRKACA
regulation of amyloid-beta formation (GO:1902003)	2/18	0.0157147	0.177794	0	0	11.6015	48.183	EFNA1;GSAP
regulation of cardiac muscle cell membrane repolarization (GO:0099623)	2/18	0.0157147	0.177794	0	0	11.6015	48.183	KCNQ1;SCN5A
negative regulation of peptidyl-serine phosphorylation (GO:0033137)	2/18	0.0157147	0.177794	0	0	11.6015	48.183	CAV1;GPD1L
protein homooligomerization (GO:0051260)	6/190	0.0170088	0.191041	0	0	3.0582	12.4592	SPTBN5;NLGN1;GPX3;CAV1;MAT1A;CRYAB
regulation of primary metabolic process (GO:0080090)	5/139	0.0172817	0.191722	0	0	3.49165	14.1695	G0S2;CD36;LDLR;NPAS2;PSMB9
positive regulation of lipid storage (GO:0010884)	2/19	0.0174405	0.191722	0	0	10.9185	44.2087	LPL;PLIN5
aspartate family amino acid catabolic process (GO:0009068)	2/19	0.0174405	0.191722	0	0	10.9185	44.2087	MAT1A;CRYM
triglyceride metabolic process (GO:0006641)	3/52	0.0183995	0.200839	0	0	5.69965	22.7726	FABP3;CAV1;LPL
hydrogen peroxide metabolic process (GO:0042743)	2/20	0.0192428	0.20429	0	0	10.3114	40.7365	MAOB;GPX3
positive regulation of dendritic spine development (GO:0060999)	2/20	0.0192428	0.20429	0	0	10.3114	40.7365	NLGN1;FOXO6
regulation of anoikis (GO:2000209)	2/20	0.0192428	0.20429	0	0	10.3114	40.7365	CAV1;PDK4
striated muscle cell development (GO:0055002)	2/20	0.0192428	0.20429	0	0	10.3114	40.7365	LMOD3;LMOD2
epithelial cell differentiation (GO:0030855)	4/96	0.0200187	0.209656	0	0	4.0579	15.8708	ALDOC;PROX1;IRF6;ASCL1
cellular metal ion homeostasis (GO:0006875)	4/96	0.0200187	0.209656	0	0	4.0579	15.8708	CD40;CAV1;SLC41A1;TNNI3
sensory perception (GO:0007600)	3/54	0.020332	0.210097	0	0	5.47558	21.3305	USH1C;OPRK1;USH2A
action potential (GO:0001508)	3/54	0.020332	0.210097	0	0	5.47558	21.3305	KCNQ1;MYH14;SCN5A
negative regulation of ion transmembrane transporter activity (GO:0032413)	2/21	0.0211197	0.216792	0	0	9.76822	37.6814	CASQ2;MMP9
heart development (GO:0007507)	5/149	0.0225795	0.225783	0	0	3.24752	12.3104	TNNI3;FGF12;CFC1;MYH7;APLN
cellular response to metal ion (GO:0071248)	4/100	0.0228675	0.225783	0	0	3.88803	14.6891	NLGN1;SLC41A1;SCN5A;MMP9
regulation of lipid metabolic process (GO:0019216)	4/100	0.0228675	0.225783	0	0	3.88803	14.6891	CAV1;G0S2;CD36;NPAS2
regulation of calcium ion transport into cytosol (GO:0010522)	2/22	0.0230694	0.225783	0	0	9.27934	34.9761	CAV1;CASQ2
triglyceride catabolic process (GO:0019433)	2/22	0.0230694	0.225783	0	0	9.27934	34.9761	FABP3;LPL
positive regulation of biosynthetic process (GO:0009891)	2/22	0.0230694	0.225783	0	0	9.27934	34.9761	SORBS1;CD36
regulation of ERBB signaling pathway (GO:1901184)	2/22	0.0230694	0.225783	0	0	9.27934	34.9761	CDH13;EREG
negative regulation of cell differentiation (GO:0045596)	5/150	0.023161	0.225783	0	0	3.22496	12.1429	EFNA1;ZBTB16;CAV1;CHRD;USH2A
cellular divalent inorganic cation homeostasis (GO:0072503)	4/101	0.0236162	0.227361	0	0	3.84775	14.413	CD40;CAV1;SLC41A1;TNNI3
metal ion transport (GO:0030001)	4/101	0.0236162	0.227361	0	0	3.84775	14.413	KCNJ5;KCNS2;SLC41A1;SCN5A
endocytosis (GO:0006897)	7/263	0.023959	0.228764	0	0	2.56729	9.57961	COLEC11;CD93;CAV1;DNER;CD36;LDLR;STEAP2
cellular response to catecholamine stimulus (GO:0071870)	2/23	0.0250902	0.228764	0	0	8.83702	32.5669	KCNQ1;PRKACA
neuronal action potential (GO:0019228)	2/23	0.0250902	0.228764	0	0	8.83702	32.5669	MYH14;SCN5A
regulation of proteolysis involved in cellular protein catabolic process (GO:1903050)	2/23	0.0250902	0.228764	0	0	8.83702	32.5669	EFNA1;PRKACA
cell-cell adhesion mediated by cadherin (GO:0044331)	2/23	0.0250902	0.228764	0	0	8.83702	32.5669	CDH13;CDH19
lamellipodium assembly (GO:0030032)	2/23	0.0250902	0.228764	0	0	8.83702	32.5669	ABLIM3;CDH13
positive regulation of blood circulation (GO:1903524)	2/23	0.0250902	0.228764	0	0	8.83702	32.5669	CAV1;APLN
regulation of dendritic spine morphogenesis (GO:0061001)	2/23	0.0250902	0.228764	0	0	8.83702	32.5669	EFNA1;NLGN1
NAD metabolic process (GO:0019674)	2/23	0.0250902	0.228764	0	0	8.83702	32.5669	NMRK2;GPD1L
regulation of protein metabolic process (GO:0051246)	3/59	0.0256336	0.232351	0	0	4.98543	18.2659	ACE;GSAP;LDLR
mammary gland development (GO:0030879)	2/24	0.0271804	0.243524	0	0	8.43491	30.4101	CAV1;APLN
actin nucleation (GO:0045010)	2/24	0.0271804	0.243524	0	0	8.43491	30.4101	LMOD3;LMOD2
regulation of cellular ketone metabolic process (GO:0010565)	3/61	0.0279421	0.247142	0	0	4.81303	17.2192	CAV1;PDK4;PSMB9
positive regulation of cellular amide metabolic process (GO:0034250)	3/61	0.0279421	0.247142	0	0	4.81303	17.2192	EFNA1;FAM129A;GSAP
second-messenger-mediated signaling (GO:0019932)	3/62	0.0291366	0.247142	0	0	4.73121	16.7284	EDN2;CXCR4;CD36
glycolytic process through glucose-6-phosphate (GO:0061620)	2/25	0.0293381	0.247142	0	0	8.06777	28.4701	PGAM2;ALDOC
canonical glycolysis (GO:0061621)	2/25	0.0293381	0.247142	0	0	8.06777	28.4701	PGAM2;ALDOC
glucose catabolic process to pyruvate (GO:0061718)	2/25	0.0293381	0.247142	0	0	8.06777	28.4701	PGAM2;ALDOC
lamellipodium organization (GO:0097581)	2/25	0.0293381	0.247142	0	0	8.06777	28.4701	ABLIM3;CDH13
regulation of ryanodine-sensitive calcium-release channel activity (GO:0060314)	2/25	0.0293381	0.247142	0	0	8.06777	28.4701	CASQ2;PRKACA
regulation of potassium ion transmembrane transporter activity (GO:1901016)	2/25	0.0293381	0.247142	0	0	8.06777	28.4701	KCNS2;CASQ2
long-chain fatty acid transport (GO:0015909)	2/25	0.0293381	0.247142	0	0	8.06777	28.4701	FABP3;CD36
regulation of vascular smooth muscle cell proliferation (GO:1904705)	2/25	0.0293381	0.247142	0	0	8.06777	28.4701	MMP9;APLN
negative regulation of cellular process (GO:0048523)	11/534	0.0300857	0.251628	0	0	1.98592	6.95808	PACRG;FABP3;TESC;CAV1;CDH13;IFNLR1;PROX1;IRF6;PODN;NPAS2;EREG
synapse assembly (GO:0007416)	3/63	0.0303577	0.251628	0	0	4.65212	16.2578	NLGN1;SPOCK2;DNER
kidney development (GO:0001822)	3/63	0.0303577	0.251628	0	0	4.65212	16.2578	ACE;ZBTB16;PROX1
regulation of cardiac muscle cell contraction (GO:0086004)	2/26	0.0315618	0.259247	0	0	7.73122	26.7176	CAV1;SCN5A
positive regulation of protein modification process (GO:0031401)	5/163	0.0316114	0.259247	0	0	2.95766	10.2164	EFNA1;CD40;ACE;FAM129A;MMP9
axonogenesis (GO:0007409)	6/223	0.0338019	0.274697	0	0	2.58876	8.76874	EFNA1;NTNG2;SPTBN5;CXCR4;CTNNA2;SPTB
cardiac muscle cell development (GO:0055013)	2/27	0.0338498	0.274697	0	0	7.4216	25.1282	MYOM1;MYOM2
negative regulation of epithelial cell proliferation (GO:0050680)	3/66	0.0341805	0.275936	0	0	4.42992	14.9559	CAV1;ATOH8;EREG
positive regulation of endothelial cell proliferation (GO:0001938)	3/67	0.0355076	0.285165	0	0	4.36048	14.5553	CDH13;PROX1;APLN
aerobic respiration (GO:0009060)	2/28	0.0362005	0.286279	0	0	7.13579	23.6814	ME3;COX6A2
positive regulation of extrinsic apoptotic signaling pathway (GO:2001238)	2/28	0.0362005	0.286279	0	0	7.13579	23.6814	CAV1;G0S2
regulation of lipid biosynthetic process (GO:0046890)	2/28	0.0362005	0.286279	0	0	7.13579	23.6814	PDK4;SORBS1
peptidyl-serine modification (GO:0018209)	5/170	0.0368669	0.287735	0	0	2.83117	9.34411	GALNT16;DAPK2;GALNTL6;PRKACA;GALNT8
extracellular matrix organization (GO:0030198)	6/229	0.0377074	0.287735	0	0	2.51833	8.25484	SPOCK2;COL11A2;ITGA7;A2M;MMP9;COL19A1
positive regulation of hydrolase activity (GO:0051345)	5/172	0.0384612	0.287735	0	0	2.79698	9.11284	ADCYAP1;CD40;ADRB1;RGS6;PLIN5
regulation of striated muscle contraction (GO:0006942)	2/29	0.0386122	0.287735	0	0	6.87115	22.36	TNNI3K;PRKACA
dicarboxylic acid transport (GO:0006835)	2/29	0.0386122	0.287735	0	0	6.87115	22.36	SLC26A7;SLC26A9
regulation of macrophage derived foam cell differentiation (GO:0010743)	2/29	0.0386122	0.287735	0	0	6.87115	22.36	LPL;CD36
determination of bilateral symmetry (GO:0009855)	2/29	0.0386122	0.287735	0	0	6.87115	22.36	DNAH11;CFC1
regulation of vasoconstriction (GO:0019229)	2/29	0.0386122	0.287735	0	0	6.87115	22.36	ACE;CAV1
vacuolar transport (GO:0007034)	2/29	0.0386122	0.287735	0	0	6.87115	22.36	SPTBN5;VPS13D
positive regulation of epidermal growth factor receptor signaling pathway (GO:0045742)	2/29	0.0386122	0.287735	0	0	6.87115	22.36	MMP9;EREG
skeletal muscle organ development (GO:0060538)	2/29	0.0386122	0.287735	0	0	6.87115	22.36	CAV1;MYH14
striated muscle tissue development (GO:0014706)	2/29	0.0386122	0.287735	0	0	6.87115	22.36	CAV1;MYH14
positive regulation of endothelial cell migration (GO:0010595)	3/70	0.0396464	0.292106	0	0	4.1646	13.4423	CD40;ATOH8;PROX1
positive regulation of proteasomal ubiquitin-dependent protein catabolic process (GO:0032436)	3/70	0.0396464	0.292106	0	0	4.1646	13.4423	RNF144B;CAV1;NKD2
negative regulation of cation channel activity (GO:2001258)	2/30	0.0410834	0.292106	0	0	6.62542	21.1493	CASQ2;MMP9
negative regulation of endothelial cell proliferation (GO:0001937)	2/30	0.0410834	0.292106	0	0	6.62542	21.1493	CAV1;ATOH8
connective tissue development (GO:0061448)	2/30	0.0410834	0.292106	0	0	6.62542	21.1493	ZBTB16;COL11A2
acylglycerol catabolic process (GO:0046464)	2/30	0.0410834	0.292106	0	0	6.62542	21.1493	FABP3;LPL
regulation of leukocyte chemotaxis (GO:0002688)	2/30	0.0410834	0.292106	0	0	6.62542	21.1493	EDN2;MTUS1
regulation of cell adhesion mediated by integrin (GO:0033628)	2/30	0.0410834	0.292106	0	0	6.62542	21.1493	EFNA1;TESC
regulation of cation transmembrane transport (GO:1904062)	2/30	0.0410834	0.292106	0	0	6.62542	21.1493	SCN5A;FGF12
regulation of blood coagulation (GO:0030193)	2/30	0.0410834	0.292106	0	0	6.62542	21.1493	FAP;CAV1
negative regulation of cell proliferation (GO:0008285)	8/363	0.0430567	0.293178	0	0	2.11526	6.653	FABP3;TESC;CDH13;IFNLR1;PROX1;IRF6;PODN;EREG
cellular response to lipid (GO:0071396)	5/178	0.0434947	0.293178	0	0	2.69915	8.46214	CD274;INSIG1;TESC;PDK4;MGARP
regulation of dendritic spine development (GO:0060998)	2/31	0.0436125	0.293178	0	0	6.39663	20.0369	NLGN1;FOXO6
alpha-amino acid metabolic process (GO:1901605)	2/31	0.0436125	0.293178	0	0	6.39663	20.0369	CKMT2;CKM
regulation of glucose import (GO:0046324)	2/31	0.0436125	0.293178	0	0	6.39663	20.0369	PEA15;SORBS1
positive regulation of epithelial cell migration (GO:0010634)	3/74	0.0455273	0.293178	0	0	3.92918	12.139	ATOH8;PROX1;MMP9
regulation of G-protein coupled receptor protein signaling pathway (GO:0008277)	3/74	0.0455273	0.293178	0	0	3.92918	12.139	ADCYAP1;GNG7;RGS6
cellular response to glucagon stimulus (GO:0071377)	2/32	0.0461981	0.293178	0	0	6.1831	19.0119	GNG7;PRKACA
positive regulation of dendrite development (GO:1900006)	2/32	0.0461981	0.293178	0	0	6.1831	19.0119	NLGN1;FOXO6
cyclic-nucleotide-mediated signaling (GO:0019935)	2/32	0.0461981	0.293178	0	0	6.1831	19.0119	ADCYAP1;CD36
regulation of potassium ion transmembrane transport (GO:1901379)	2/32	0.0461981	0.293178	0	0	6.1831	19.0119	CAV1;KCNQ1
negative regulation of receptor activity (GO:2000272)	2/32	0.0461981	0.293178	0	0	6.1831	19.0119	CAV1;CASQ2
activation of adenylate cyclase activity (GO:0007190)	2/32	0.0461981	0.293178	0	0	6.1831	19.0119	ADCYAP1;ADRB1
endodermal cell differentiation (GO:0035987)	2/32	0.0461981	0.293178	0	0	6.1831	19.0119	ITGA7;MMP9
regulation of nitric oxide biosynthetic process (GO:0045428)	2/32	0.0461981	0.293178	0	0	6.1831	19.0119	CAV1;CD36
vasculogenesis (GO:0001570)	2/32	0.0461981	0.293178	0	0	6.1831	19.0119	CAV1;TNNI3
C-terminal protein lipidation (GO:0006501)	3/75	0.0470615	0.293178	0	0	3.87441	11.8414	NTNG2;PRND;ART3
positive regulation of apoptotic signaling pathway (GO:2001235)	3/76	0.0486208	0.293178	0	0	3.82114	11.554	CAV1;G0S2;MMP9
positive regulation of adenylate cyclase activity (GO:0045762)	2/33	0.0488386	0.293178	0	0	5.98334	18.0651	ADCYAP1;ADRB1
positive regulation of cell-matrix adhesion (GO:0001954)	2/33	0.0488386	0.293178	0	0	5.98334	18.0651	CDH13;CD36
negative regulation of cellular metabolic process (GO:0031324)	2/34	0.0515326	0.293178	0	0	5.79607	17.1885	PTX3;PLIN5
positive regulation of cell development (GO:0010720)	2/34	0.0515326	0.293178	0	0	5.79607	17.1885	PROX1;LMOD3
positive regulation of chemokine production (GO:0032722)	2/34	0.0515326	0.293178	0	0	5.79607	17.1885	ADCYAP1;LPL
response to glucagon (GO:0033762)	2/34	0.0515326	0.293178	0	0	5.79607	17.1885	GNG7;PRKACA
endothelial cell migration (GO:0043542)	2/35	0.0542786	0.293178	0	0	5.62015	16.375	FAP;CDH13
cholesterol biosynthetic process (GO:0006695)	2/35	0.0542786	0.293178	0	0	5.62015	16.375	MVK;DHCR24
cellular response to hormone stimulus (GO:0032870)	3/80	0.0551078	0.293178	0	0	3.62191	10.498	CAV1;GPR22;MGARP
positive regulation of GTPase activity (GO:0043547)	5/192	0.056714	0.293178	0	0	2.49529	7.16082	SGSM1;ADCYAP1;CD40;ADRB1;RGS6
adenylate cyclase-modulating G-protein coupled receptor signaling pathway (GO:0007188)	4/134	0.0567849	0.293178	0	0	2.8662	8.22167	GNAO1;ADCYAP1;OPRK1;ADRB1
endoderm formation (GO:0001706)	2/36	0.0570752	0.293178	0	0	5.45457	15.6185	ITGA7;MMP9
regulation of blood circulation (GO:1903522)	2/36	0.0570752	0.293178	0	0	5.45457	15.6185	ACE;KCNQ1
epithelial cell migration (GO:0010631)	2/36	0.0570752	0.293178	0	0	5.45457	15.6185	FAP;CDH13
Wnt signaling pathway, calcium modulating pathway (GO:0007223)	2/36	0.0570752	0.293178	0	0	5.45457	15.6185	GNAO1;PLCB2
acylglycerol metabolic process (GO:0006639)	2/36	0.0570752	0.293178	0	0	5.45457	15.6185	CAV1;LPL
secondary alcohol biosynthetic process (GO:1902653)	2/36	0.0570752	0.293178	0	0	5.45457	15.6185	MVK;DHCR24
nervous system development (GO:0007399)	9/455	0.0580353	0.293178	0	0	1.89441	5.39283	NLGN1;NINJ2;ZBTB16;SPOCK2;DNER;PROX1;ASCL1;FGF12;NPAS2
C-terminal protein amino acid modification (GO:0018410)	3/82	0.0584985	0.293178	0	0	3.52985	10.0204	NTNG2;PRND;ART3
positive regulation of cell cycle arrest (GO:0071158)	3/82	0.0584985	0.293178	0	0	3.52985	10.0204	FAP;CNOT11;PRKACA
cellular response to cytokine stimulus (GO:0071345)	9/456	0.0586776	0.293178	0	0	1.89008	5.35968	EDN2;CXCR4;IRF8;IFNLR1;CD36;PRKACA;PODN;MMP9;EREG
regulation of sodium ion transmembrane transporter activity (GO:2000649)	2/37	0.059921	0.293178	0	0	5.29846	14.9137	GPD1L;FGF12
response to steroid hormone (GO:0048545)	2/37	0.059921	0.293178	0	0	5.29846	14.9137	CAV1;MGARP
positive regulation of skeletal muscle fiber development (GO:0048743)	1/6	0.0627986	0.293178	0	0	18.486	51.1659	LMOD3
smooth muscle tissue development (GO:0048745)	1/6	0.0627986	0.293178	0	0	18.486	51.1659	PROX1
positive regulation of growth hormone secretion (GO:0060124)	1/6	0.0627986	0.293178	0	0	18.486	51.1659	ADCYAP1
galactosylceramide metabolic process (GO:0006681)	1/6	0.0627986	0.293178	0	0	18.486	51.1659	B3GALT2
dopamine catabolic process (GO:0042420)	1/6	0.0627986	0.293178	0	0	18.486	51.1659	MAOB
positive regulation of aspartic-type peptidase activity (GO:1905247)	1/6	0.0627986	0.293178	0	0	18.486	51.1659	EFNA1
positive regulation of icosanoid secretion (GO:0032305)	1/6	0.0627986	0.293178	0	0	18.486	51.1659	PLA2R1
prepulse inhibition (GO:0060134)	1/6	0.0627986	0.293178	0	0	18.486	51.1659	CTNNA2
aldehyde catabolic process (GO:0046185)	1/6	0.0627986	0.293178	0	0	18.486	51.1659	ALDH3B1
positive regulation of amyloid-beta clearance (GO:1900223)	1/6	0.0627986	0.293178	0	0	18.486	51.1659	LDLR
ventricular cardiac muscle cell development (GO:0055015)	1/6	0.0627986	0.293178	0	0	18.486	51.1659	PROX1
positive regulation of receptor binding (GO:1900122)	1/6	0.0627986	0.293178	0	0	18.486	51.1659	MMP9
negative regulation of lymphocyte migration (GO:2000402)	1/6	0.0627986	0.293178	0	0	18.486	51.1659	PADI2
muscle tissue development (GO:0060537)	1/6	0.0627986	0.293178	0	0	18.486	51.1659	SRPK3
inner ear receptor cell development (GO:0060119)	1/6	0.0627986	0.293178	0	0	18.486	51.1659	USH1C
regulation of saliva secretion (GO:0046877)	1/6	0.0627986	0.293178	0	0	18.486	51.1659	OPRK1
iron ion import across plasma membrane (GO:0098711)	1/6	0.0627986	0.293178	0	0	18.486	51.1659	STEAP2
hematopoietic stem cell differentiation (GO:0060218)	1/6	0.0627986	0.293178	0	0	18.486	51.1659	ACE
oxygen homeostasis (GO:0032364)	1/6	0.0627986	0.293178	0	0	18.486	51.1659	ALAS2
positive regulation of granulocyte differentiation (GO:0030854)	1/6	0.0627986	0.293178	0	0	18.486	51.1659	TESC
aortic valve development (GO:0003176)	1/6	0.0627986	0.293178	0	0	18.486	51.1659	EFNA1
regulation of atrial cardiac muscle cell membrane depolarization (GO:0060371)	1/6	0.0627986	0.293178	0	0	18.486	51.1659	SCN5A
negative regulation of complement activation (GO:0045916)	1/6	0.0627986	0.293178	0	0	18.486	51.1659	A2M
spinal cord dorsal/ventral patterning (GO:0021513)	1/6	0.0627986	0.293178	0	0	18.486	51.1659	ASCL1
lens fiber cell development (GO:0070307)	1/6	0.0627986	0.293178	0	0	18.486	51.1659	PROX1
regulation of chemokine-mediated signaling pathway (GO:0070099)	1/6	0.0627986	0.293178	0	0	18.486	51.1659	PADI2
aortic valve morphogenesis (GO:0003180)	1/6	0.0627986	0.293178	0	0	18.486	51.1659	EFNA1
acetyl-CoA biosynthetic process (GO:0006085)	1/6	0.0627986	0.293178	0	0	18.486	51.1659	ACSS1
positive regulation of action potential (GO:0045760)	1/6	0.0627986	0.293178	0	0	18.486	51.1659	SCN5A
regulation of cellular carbohydrate catabolic process (GO:0043471)	1/6	0.0627986	0.293178	0	0	18.486	51.1659	PGAM2
hormone transport (GO:0009914)	1/6	0.0627986	0.293178	0	0	18.486	51.1659	CRYM
positive regulation of toll-like receptor 3 signaling pathway (GO:0034141)	1/6	0.0627986	0.293178	0	0	18.486	51.1659	CAV1
positive regulation of cholesterol storage (GO:0010886)	1/6	0.0627986	0.293178	0	0	18.486	51.1659	LPL
positive regulation of cardiac muscle contraction (GO:0060452)	1/6	0.0627986	0.293178	0	0	18.486	51.1659	KCNQ1
negative regulation of systemic arterial blood pressure (GO:0003085)	1/6	0.0627986	0.293178	0	0	18.486	51.1659	ADRB1
regulation of interleukin-10 secretion (GO:2001179)	1/6	0.0627986	0.293178	0	0	18.486	51.1659	CD274
SREBP signaling pathway (GO:0032933)	1/6	0.0627986	0.293178	0	0	18.486	51.1659	INSIG1
cellular response to bacterial lipopeptide (GO:0071221)	1/6	0.0627986	0.293178	0	0	18.486	51.1659	CD36
coronary vasculature development (GO:0060976)	1/6	0.0627986	0.293178	0	0	18.486	51.1659	APLN
negative regulation of phospholipase activity (GO:0010519)	1/6	0.0627986	0.293178	0	0	18.486	51.1659	PLA2R1
positive regulation of clathrin-dependent endocytosis (GO:2000370)	1/6	0.0627986	0.293178	0	0	18.486	51.1659	NLGN1
positive regulation of keratinocyte migration (GO:0051549)	1/6	0.0627986	0.293178	0	0	18.486	51.1659	MMP9
cellular response to magnesium ion (GO:0071286)	1/6	0.0627986	0.293178	0	0	18.486	51.1659	SLC41A1
positive regulation of megakaryocyte differentiation (GO:0045654)	1/6	0.0627986	0.293178	0	0	18.486	51.1659	TESC
venous blood vessel morphogenesis (GO:0048845)	1/6	0.0627986	0.293178	0	0	18.486	51.1659	PROX1
regulation of lysosomal protein catabolic process (GO:1905165)	1/6	0.0627986	0.293178	0	0	18.486	51.1659	LDLR
equilibrioception (GO:0050957)	1/6	0.0627986	0.293178	0	0	18.486	51.1659	USH1C
negative regulation of smooth muscle cell differentiation (GO:0051151)	1/6	0.0627986	0.293178	0	0	18.486	51.1659	EREG
regulation of sarcomere organization (GO:0060297)	1/6	0.0627986	0.293178	0	0	18.486	51.1659	PROX1
positive regulation of aspartic-type endopeptidase activity involved in amyloid precursor protein catabolic process (GO:1902961)	1/6	0.0627986	0.293178	0	0	18.486	51.1659	EFNA1
muscle filament sliding (GO:0030049)	2/38	0.0628147	0.293178	0	0	5.15102	14.2558	TNNI3;MYH7
actin-myosin filament sliding (GO:0033275)	2/38	0.0628147	0.293178	0	0	5.15102	14.2558	TNNI3;MYH7
positive regulation of innate immune response (GO:0045089)	2/38	0.0628147	0.293178	0	0	5.15102	14.2558	DDX60;EREG
regulation of ossification (GO:0030278)	2/38	0.0628147	0.293178	0	0	5.15102	14.2558	ZBTB16;PRKACA
regulation of cellular pH (GO:0030641)	2/38	0.0628147	0.293178	0	0	5.15102	14.2558	SLC26A7;SLC26A9
calcium ion homeostasis (GO:0055074)	3/87	0.067393	0.293178	0	0	3.3189	8.95179	CD40;CAV1;TNNI3
sterol biosynthetic process (GO:0016126)	2/40	0.0687402	0.293178	0	0	4.87942	13.0643	MVK;DHCR24
neuron development (GO:0048666)	4/144	0.0700854	0.293178	0	0	2.66012	7.07071	ADCYAP1;NLGN1;USH1C;ASCL1
bicarbonate transport (GO:0015701)	2/41	0.0717694	0.293178	0	0	4.75406	12.5236	SLC26A7;SLC26A9
regulation of calcium-mediated signaling (GO:0050848)	2/41	0.0717694	0.293178	0	0	4.75406	12.5236	CDH13;PRKACA
cellular response to peptide (GO:1901653)	2/41	0.0717694	0.293178	0	0	4.75406	12.5236	CAV1;CD36
negative regulation of STAT cascade (GO:1904893)	2/41	0.0717694	0.293178	0	0	4.75406	12.5236	CAV1;PODN
gluconeogenesis (GO:0006094)	2/41	0.0717694	0.293178	0	0	4.75406	12.5236	PGAM2;ALDOC
angiotensin-activated signaling pathway (GO:0038166)	1/7	0.0728765	0.293178	0	0	15.4042	40.3434	CAV1
cellular response to caffeine (GO:0071313)	1/7	0.0728765	0.293178	0	0	15.4042	40.3434	CASQ2
protein localization to basolateral plasma membrane (GO:1903361)	1/7	0.0728765	0.293178	0	0	15.4042	40.3434	CAV1
inner ear receptor stereocilium organization (GO:0060122)	1/7	0.0728765	0.293178	0	0	15.4042	40.3434	USH1C
regulation of entry of bacterium into host cell (GO:2000535)	1/7	0.0728765	0.293178	0	0	15.4042	40.3434	CAV1
venous blood vessel development (GO:0060841)	1/7	0.0728765	0.293178	0	0	15.4042	40.3434	PROX1
AV node cell action potential (GO:0086016)	1/7	0.0728765	0.293178	0	0	15.4042	40.3434	SCN5A
regulation of chromatin assembly or disassembly (GO:0001672)	1/7	0.0728765	0.293178	0	0	15.4042	40.3434	PADI2
regulation of extracellular matrix organization (GO:1903053)	1/7	0.0728765	0.293178	0	0	15.4042	40.3434	FAP
regulation of MDA-5 signaling pathway (GO:0039533)	1/7	0.0728765	0.293178	0	0	15.4042	40.3434	DDX60
oxygen transport (GO:0015671)	1/7	0.0728765	0.293178	0	0	15.4042	40.3434	MB
mitral valve development (GO:0003174)	1/7	0.0728765	0.293178	0	0	15.4042	40.3434	EFNA1
positive regulation of protein kinase C signaling (GO:0090037)	1/7	0.0728765	0.293178	0	0	15.4042	40.3434	CD40
regulation of tube diameter (GO:0035296)	1/7	0.0728765	0.293178	0	0	15.4042	40.3434	ACE
retrograde axonal transport (GO:0008090)	1/7	0.0728765	0.293178	0	0	15.4042	40.3434	MGARP
cellular response to sterol depletion (GO:0071501)	1/7	0.0728765	0.293178	0	0	15.4042	40.3434	INSIG1
lymphatic endothelial cell differentiation (GO:0060836)	1/7	0.0728765	0.293178	0	0	15.4042	40.3434	PROX1
positive regulation of phospholipid biosynthetic process (GO:0071073)	1/7	0.0728765	0.293178	0	0	15.4042	40.3434	FABP3
regulation of smooth muscle cell differentiation (GO:0051150)	1/7	0.0728765	0.293178	0	0	15.4042	40.3434	EREG
positive regulation of ER-associated ubiquitin-dependent protein catabolic process (GO:1903071)	1/7	0.0728765	0.293178	0	0	15.4042	40.3434	CAV1
chromatin-mediated maintenance of transcription (GO:0048096)	1/7	0.0728765	0.293178	0	0	15.4042	40.3434	PADI2
fructose metabolic process (GO:0006000)	1/7	0.0728765	0.293178	0	0	15.4042	40.3434	ALDOC
negative regulation of nitrogen compound metabolic process (GO:0051172)	1/7	0.0728765	0.293178	0	0	15.4042	40.3434	LDLR
membrane fusion involved in viral entry into host cell (GO:0039663)	1/7	0.0728765	0.293178	0	0	15.4042	40.3434	CXCR4
negative regulation of nitric oxide metabolic process (GO:1904406)	1/7	0.0728765	0.293178	0	0	15.4042	40.3434	CAV1
negative regulation of macrophage activation (GO:0043031)	1/7	0.0728765	0.293178	0	0	15.4042	40.3434	LDLR
positive regulation of RIG-I signaling pathway (GO:1900246)	1/7	0.0728765	0.293178	0	0	15.4042	40.3434	DDX60
regulation of pinocytosis (GO:0048548)	1/7	0.0728765	0.293178	0	0	15.4042	40.3434	CAV1
positive regulation of fatty acid beta-oxidation (GO:0032000)	1/7	0.0728765	0.293178	0	0	15.4042	40.3434	PLIN5
positive regulation of striated muscle contraction (GO:0045989)	1/7	0.0728765	0.293178	0	0	15.4042	40.3434	KCNQ1
auditory receptor cell differentiation (GO:0042491)	1/7	0.0728765	0.293178	0	0	15.4042	40.3434	USH1C
regulation of toll-like receptor 3 signaling pathway (GO:0034139)	1/7	0.0728765	0.293178	0	0	15.4042	40.3434	CAV1
regulation of growth hormone secretion (GO:0060123)	1/7	0.0728765	0.293178	0	0	15.4042	40.3434	ADCYAP1
fusion of virus membrane with host plasma membrane (GO:0019064)	1/7	0.0728765	0.293178	0	0	15.4042	40.3434	CXCR4
vascular smooth muscle contraction (GO:0014829)	1/7	0.0728765	0.293178	0	0	15.4042	40.3434	EDN2
regulation of NADP metabolic process (GO:1902031)	1/7	0.0728765	0.293178	0	0	15.4042	40.3434	PGAM2
pentose metabolic process (GO:0019321)	1/7	0.0728765	0.293178	0	0	15.4042	40.3434	PHACTR1
forebrain neuron differentiation (GO:0021879)	1/7	0.0728765	0.293178	0	0	15.4042	40.3434	ASCL1
negative regulation of nitric oxide biosynthetic process (GO:0045019)	1/7	0.0728765	0.293178	0	0	15.4042	40.3434	CAV1
copper ion import (GO:0015677)	1/7	0.0728765	0.293178	0	0	15.4042	40.3434	STEAP2
noradrenergic neuron differentiation (GO:0003357)	1/7	0.0728765	0.293178	0	0	15.4042	40.3434	ASCL1
SA node cell action potential (GO:0086015)	1/7	0.0728765	0.293178	0	0	15.4042	40.3434	SCN5A
response to caffeine (GO:0031000)	1/7	0.0728765	0.293178	0	0	15.4042	40.3434	CASQ2
regulation of microglial cell activation (GO:1903978)	1/7	0.0728765	0.293178	0	0	15.4042	40.3434	LDLR
fructose 1,6-bisphosphate metabolic process (GO:0030388)	1/7	0.0728765	0.293178	0	0	15.4042	40.3434	ALDOC
regulation of skeletal muscle fiber development (GO:0048742)	1/7	0.0728765	0.293178	0	0	15.4042	40.3434	LMOD3
chylomicron remnant clearance (GO:0034382)	1/7	0.0728765	0.293178	0	0	15.4042	40.3434	LDLR
regulation of protein heterodimerization activity (GO:0043497)	1/7	0.0728765	0.293178	0	0	15.4042	40.3434	CD36
regulation of transcription involved in cell fate commitment (GO:0060850)	1/7	0.0728765	0.293178	0	0	15.4042	40.3434	PROX1
regulation of systemic arterial blood pressure by renin-angiotensin (GO:0003081)	1/7	0.0728765	0.293178	0	0	15.4042	40.3434	ACE
malate metabolic process (GO:0006108)	1/7	0.0728765	0.293178	0	0	15.4042	40.3434	ME3
neuron fate specification (GO:0048665)	1/7	0.0728765	0.293178	0	0	15.4042	40.3434	ASCL1
skeletal system development (GO:0001501)	4/146	0.0729218	0.293178	0	0	2.62239	6.86638	ZBTB16;COL11A2;CHRD;COL19A1
positive regulation of phosphorylation (GO:0042327)	5/208	0.0743563	0.293178	0	0	2.29674	5.96897	EFNA1;CD40;FAM129A;MMP9;EREG
cellular response to calcium ion (GO:0071277)	2/42	0.0748412	0.293178	0	0	4.63498	12.0157	NLGN1;SCN5A
determination of left/right symmetry (GO:0007368)	2/42	0.0748412	0.293178	0	0	4.63498	12.0157	DNAH11;CFC1
regulation of ion transmembrane transporter activity (GO:0032412)	2/42	0.0748412	0.293178	0	0	4.63498	12.0157	GPD1L;FGF12
lipid transport (GO:0006869)	3/91	0.0749248	0.293178	0	0	3.1674	8.20759	CAV1;ABCA9;LDLR
regulated exocytosis (GO:0045055)	4/148	0.075816	0.293178	0	0	2.5857	6.66968	CD36;A2M;STEAP2;TUBA4A
cellular response to oxygen-containing compound (GO:1901701)	6/274	0.0760669	0.293178	0	0	2.09066	5.38584	CD274;KCNQ1;TESC;INSIG1;PDK4;MMP9
membrane depolarization (GO:0051899)	2/43	0.0779543	0.293178	0	0	4.5217	11.5377	CAV1;SCN5A
positive regulation of protein localization to plasma membrane (GO:1903078)	2/43	0.0779543	0.293178	0	0	4.5217	11.5377	SORBS1;NKD2
substantia nigra development (GO:0021762)	2/43	0.0779543	0.293178	0	0	4.5217	11.5377	MAOB;PADI2
MAPK cascade (GO:0000165)	6/278	0.0802639	0.293178	0	0	2.05949	5.19493	SPTBN5;PEA15;WDR83;SPTB;EREG;PSMB9
cytokine-mediated signaling pathway (GO:0019221)	11/633	0.080787	0.293178	0	0	1.66125	4.17961	CD40;EDN2;IRF8;IFNLR1;CD36;IRF6;PRKACA;PODN;MMP9;EREG;PSMB9
sprouting angiogenesis (GO:0002040)	2/44	0.0811076	0.293178	0	0	4.41382	11.0874	ESM1;CDH13
adherens junction organization (GO:0034332)	2/44	0.0811076	0.293178	0	0	4.41382	11.0874	CDH13;CDH19
hexose biosynthetic process (GO:0019319)	2/44	0.0811076	0.293178	0	0	4.41382	11.0874	PGAM2;ALDOC
regulation of smooth muscle cell proliferation (GO:0048660)	2/44	0.0811076	0.293178	0	0	4.41382	11.0874	CDH13;EREG
regulation of intracellular pH (GO:0051453)	2/44	0.0811076	0.293178	0	0	4.41382	11.0874	SLC26A7;SLC26A9
inorganic anion transport (GO:0015698)	2/44	0.0811076	0.293178	0	0	4.41382	11.0874	SLC26A7;SLC26A9
myeloid cell differentiation (GO:0030099)	2/44	0.0811076	0.293178	0	0	4.41382	11.0874	ALAS2;ZBTB16
lipoprotein transport (GO:0042953)	1/8	0.0828466	0.293178	0	0	13.2029	32.8854	CD36
stress-induced premature senescence (GO:0090400)	1/8	0.0828466	0.293178	0	0	13.2029	32.8854	PLA2R1
sulfur amino acid catabolic process (GO:0000098)	1/8	0.0828466	0.293178	0	0	13.2029	32.8854	MAT1A
myelin maintenance (GO:0043217)	1/8	0.0828466	0.293178	0	0	13.2029	32.8854	CXCR4
negative regulation of protein homooligomerization (GO:0032463)	1/8	0.0828466	0.293178	0	0	13.2029	32.8854	CRYAB
response to magnesium ion (GO:0032026)	1/8	0.0828466	0.293178	0	0	13.2029	32.8854	SLC41A1
amyloid fibril formation (GO:1990000)	1/8	0.0828466	0.293178	0	0	13.2029	32.8854	CD36
negative regulation of lipase activity (GO:0060192)	1/8	0.0828466	0.293178	0	0	13.2029	32.8854	PLIN5
positive regulation of behavior (GO:0048520)	1/8	0.0828466	0.293178	0	0	13.2029	32.8854	NLGN1
negative regulation of potassium ion transmembrane transporter activity (GO:1901017)	1/8	0.0828466	0.293178	0	0	13.2029	32.8854	CASQ2
negative regulation of activated T cell proliferation (GO:0046007)	1/8	0.0828466	0.293178	0	0	13.2029	32.8854	CD274
regulation of microvillus organization (GO:0032530)	1/8	0.0828466	0.293178	0	0	13.2029	32.8854	USH1C
negative regulation of glucose import (GO:0046325)	1/8	0.0828466	0.293178	0	0	13.2029	32.8854	PEA15
arachidonic acid secretion (GO:0050482)	1/8	0.0828466	0.293178	0	0	13.2029	32.8854	ACE
isoprenoid metabolic process (GO:0006720)	1/8	0.0828466	0.293178	0	0	13.2029	32.8854	MVK
excitatory synapse assembly (GO:1904861)	1/8	0.0828466	0.293178	0	0	13.2029	32.8854	NLGN1
positive regulation of cAMP-mediated signaling (GO:0043950)	1/8	0.0828466	0.293178	0	0	13.2029	32.8854	ADRB1
bundle of His cell to Purkinje myocyte communication (GO:0086069)	1/8	0.0828466	0.293178	0	0	13.2029	32.8854	TNNI3K
nodal signaling pathway (GO:0038092)	1/8	0.0828466	0.293178	0	0	13.2029	32.8854	CFC1
negative regulation of voltage-gated potassium channel activity (GO:1903817)	1/8	0.0828466	0.293178	0	0	13.2029	32.8854	CAV1
regulation of positive chemotaxis (GO:0050926)	1/8	0.0828466	0.293178	0	0	13.2029	32.8854	CDH13
isoprenoid biosynthetic process (GO:0008299)	1/8	0.0828466	0.293178	0	0	13.2029	32.8854	MVK
positive regulation of protein localization to cell surface (GO:2000010)	1/8	0.0828466	0.293178	0	0	13.2029	32.8854	GPD1L
lung epithelium development (GO:0060428)	1/8	0.0828466	0.293178	0	0	13.2029	32.8854	ASCL1
regulation of chemokine secretion (GO:0090196)	1/8	0.0828466	0.293178	0	0	13.2029	32.8854	LPL
regulation of aspartic-type endopeptidase activity involved in amyloid precursor protein catabolic process (GO:1902959)	1/8	0.0828466	0.293178	0	0	13.2029	32.8854	EFNA1
arachidonate transport (GO:1903963)	1/8	0.0828466	0.293178	0	0	13.2029	32.8854	ACE
phospholipid homeostasis (GO:0055091)	1/8	0.0828466	0.293178	0	0	13.2029	32.8854	FABP3
regulation of nitrogen compound metabolic process (GO:0051171)	1/8	0.0828466	0.293178	0	0	13.2029	32.8854	LDLR
catecholamine catabolic process (GO:0042424)	1/8	0.0828466	0.293178	0	0	13.2029	32.8854	MAOB
ketone body biosynthetic process (GO:0046951)	1/8	0.0828466	0.293178	0	0	13.2029	32.8854	BDH1
cGMP-mediated signaling (GO:0019934)	1/8	0.0828466	0.293178	0	0	13.2029	32.8854	CD36
cellular response to purine-containing compound (GO:0071415)	1/8	0.0828466	0.293178	0	0	13.2029	32.8854	CASQ2
response to hydroperoxide (GO:0033194)	1/8	0.0828466	0.293178	0	0	13.2029	32.8854	GPX3
regulation of cilium movement (GO:0003352)	1/8	0.0828466	0.293178	0	0	13.2029	32.8854	DNAH11
positive regulation of chemokine secretion (GO:0090197)	1/8	0.0828466	0.293178	0	0	13.2029	32.8854	LPL
mammary gland epithelial cell differentiation (GO:0060644)	1/8	0.0828466	0.293178	0	0	13.2029	32.8854	IRF6
nose development (GO:0043584)	1/8	0.0828466	0.293178	0	0	13.2029	32.8854	PROX1
lipoprotein localization (GO:0044872)	1/8	0.0828466	0.293178	0	0	13.2029	32.8854	CD36
regulation of peroxisome proliferator activated receptor signaling pathway (GO:0035358)	1/8	0.0828466	0.293178	0	0	13.2029	32.8854	PLIN5
interleukin-1 beta secretion (GO:0050702)	1/8	0.0828466	0.293178	0	0	13.2029	32.8854	CD36
regulation of keratinocyte migration (GO:0051547)	1/8	0.0828466	0.293178	0	0	13.2029	32.8854	MMP9
regulation of receptor binding (GO:1900120)	1/8	0.0828466	0.293178	0	0	13.2029	32.8854	MMP9
regulation of cardiac muscle cell action potential involved in regulation of contraction (GO:0098909)	1/8	0.0828466	0.293178	0	0	13.2029	32.8854	CAV1
positive regulation of protein localization to cell periphery (GO:1904377)	2/46	0.0875296	0.298133	0	0	4.21276	10.2614	SORBS1;NKD2
cartilage development (GO:0051216)	2/46	0.0875296	0.298133	0	0	4.21276	10.2614	ZBTB16;COL11A2
pyruvate metabolic process (GO:0006090)	2/46	0.0875296	0.298133	0	0	4.21276	10.2614	PGAM2;ME3
positive regulation of ion transport (GO:0043270)	2/46	0.0875296	0.298133	0	0	4.21276	10.2614	SCN5A;GPD1L
response to glucose (GO:0009749)	2/47	0.090796	0.298133	0	0	4.11894	9.88191	LPL;PRKACA
negative regulation of cellular biosynthetic process (GO:0031327)	2/47	0.090796	0.298133	0	0	4.11894	9.88191	CAV1;PROX1
negative regulation of JAK-STAT cascade (GO:0046426)	2/47	0.090796	0.298133	0	0	4.11894	9.88191	CAV1;PODN
positive regulation of gene expression, epigenetic (GO:0045815)	2/47	0.090796	0.298133	0	0	4.11894	9.88191	POLR2F;PADI2
cellular response to heat (GO:0034605)	2/47	0.090796	0.298133	0	0	4.11894	9.88191	PRKACA;IER5
axon guidance (GO:0007411)	4/158	0.0911345	0.298133	0	0	2.41657	5.78869	EFNA1;SPTBN5;CXCR4;SPTB
very-low-density lipoprotein particle remodeling (GO:0034372)	1/9	0.0927099	0.298133	0	0	11.552	27.4739	LPL
removal of superoxide radicals (GO:0019430)	1/9	0.0927099	0.298133	0	0	11.552	27.4739	SOD3
adult heart development (GO:0007512)	1/9	0.0927099	0.298133	0	0	11.552	27.4739	MYH7
negative regulation of leukocyte chemotaxis (GO:0002689)	1/9	0.0927099	0.298133	0	0	11.552	27.4739	PADI2
positive regulation of protein maturation (GO:1903319)	1/9	0.0927099	0.298133	0	0	11.552	27.4739	NKD2
regulation of interleukin-6 biosynthetic process (GO:0045408)	1/9	0.0927099	0.298133	0	0	11.552	27.4739	EREG
poly-N-acetyllactosamine biosynthetic process (GO:0030311)	1/9	0.0927099	0.298133	0	0	11.552	27.4739	B3GNT7
lactation (GO:0007595)	1/9	0.0927099	0.298133	0	0	11.552	27.4739	APLN
anoikis (GO:0043276)	1/9	0.0927099	0.298133	0	0	11.552	27.4739	DAPK2
postsynaptic membrane assembly (GO:0097104)	1/9	0.0927099	0.298133	0	0	11.552	27.4739	NLGN1
potassium ion export (GO:0071435)	1/9	0.0927099	0.298133	0	0	11.552	27.4739	KCNQ1
vasodilation (GO:0042311)	1/9	0.0927099	0.298133	0	0	11.552	27.4739	ADRB1
regulation of ER-associated ubiquitin-dependent protein catabolic process (GO:1903069)	1/9	0.0927099	0.298133	0	0	11.552	27.4739	CAV1
regulation of endothelial cell differentiation (GO:0045601)	1/9	0.0927099	0.298133	0	0	11.552	27.4739	ATOH8
regulation of cysteine-type endopeptidase activity involved in apoptotic signaling pathway (GO:2001267)	1/9	0.0927099	0.298133	0	0	11.552	27.4739	MMP9
mitochondrion morphogenesis (GO:0070584)	1/9	0.0927099	0.298133	0	0	11.552	27.4739	MYH14
interleukin-1 beta production (GO:0032611)	1/9	0.0927099	0.298133	0	0	11.552	27.4739	CD36
maintenance of protein localization in endoplasmic reticulum (GO:0035437)	1/9	0.0927099	0.298133	0	0	11.552	27.4739	INSIG1
chylomicron remodeling (GO:0034371)	1/9	0.0927099	0.298133	0	0	11.552	27.4739	LPL
negative regulation of protein exit from endoplasmic reticulum (GO:0070862)	1/9	0.0927099	0.298133	0	0	11.552	27.4739	INSIG1
interleukin-1 secretion (GO:0050701)	1/9	0.0927099	0.298133	0	0	11.552	27.4739	CD36
sympathetic ganglion development (GO:0061549)	1/9	0.0927099	0.298133	0	0	11.552	27.4739	ASCL1
myeloid leukocyte mediated immunity (GO:0002444)	1/9	0.0927099	0.298133	0	0	11.552	27.4739	ACE
regulation of sequestering of calcium ion (GO:0051282)	1/9	0.0927099	0.298133	0	0	11.552	27.4739	CASQ2
regulation of bile acid biosynthetic process (GO:0070857)	1/9	0.0927099	0.298133	0	0	11.552	27.4739	PROX1
cellular response to superoxide (GO:0071451)	1/9	0.0927099	0.298133	0	0	11.552	27.4739	SOD3
postsynaptic density organization (GO:0097106)	1/9	0.0927099	0.298133	0	0	11.552	27.4739	NLGN1
glucose import (GO:0046323)	1/9	0.0927099	0.298133	0	0	11.552	27.4739	SLC2A4
potassium ion import across plasma membrane (GO:1990573)	1/9	0.0927099	0.298133	0	0	11.552	27.4739	KCNJ5
regulation of cell communication by electrical coupling involved in cardiac conduction (GO:1901844)	1/9	0.0927099	0.298133	0	0	11.552	27.4739	CAV1
mitral valve morphogenesis (GO:0003183)	1/9	0.0927099	0.298133	0	0	11.552	27.4739	EFNA1
negative regulation of transcription by competitive promoter binding (GO:0010944)	1/9	0.0927099	0.298133	0	0	11.552	27.4739	BHLHE41
positive regulation of vascular endothelial cell proliferation (GO:1905564)	1/9	0.0927099	0.298133	0	0	11.552	27.4739	APLN
axonal transport of mitochondrion (GO:0019896)	1/9	0.0927099	0.298133	0	0	11.552	27.4739	MGARP
regulation of cell cycle arrest (GO:0071156)	2/48	0.0940977	0.301346	0	0	4.02919	9.52267	FAP;PRKACA
positive regulation of chemotaxis (GO:0050921)	2/48	0.0940977	0.301346	0	0	4.02919	9.52267	EDN2;CDH13
protein localization to membrane (GO:0072657)	4/160	0.0943636	0.301574	0	0	2.38534	5.63084	NLGN1;CAV1;TESC;NKD2
positive regulation of response to DNA damage stimulus (GO:2001022)	2/49	0.0974337	0.302523	0	0	3.94326	9.18221	PLA2R1;NPAS2
blood circulation (GO:0008015)	2/50	0.100803	0.302523	0	0	3.86092	8.85921	ACE;TNNI3
heart morphogenesis (GO:0003007)	2/50	0.100803	0.302523	0	0	3.86092	8.85921	MYOM1;MYOM2
receptor internalization (GO:0031623)	2/50	0.100803	0.302523	0	0	3.86092	8.85921	CAV1;CD36
monovalent inorganic cation transport (GO:0015672)	3/104	0.10178	0.302523	0	0	2.75789	6.30161	KCNJ5;KCNS2;SCN5A
positive regulation of epidermal growth factor-activated receptor activity (GO:0045741)	1/10	0.102468	0.302523	0	0	10.2679	23.3924	EREG
ganglion development (GO:0061548)	1/10	0.102468	0.302523	0	0	10.2679	23.3924	ASCL1
negative regulation of cellular protein catabolic process (GO:1903363)	1/10	0.102468	0.302523	0	0	10.2679	23.3924	EFNA1
regulation of coagulation (GO:0050818)	1/10	0.102468	0.302523	0	0	10.2679	23.3924	CAV1
macrophage chemotaxis (GO:0048246)	1/10	0.102468	0.302523	0	0	10.2679	23.3924	EDN2
gas transport (GO:0015669)	1/10	0.102468	0.302523	0	0	10.2679	23.3924	MB
presynaptic membrane assembly (GO:0097105)	1/10	0.102468	0.302523	0	0	10.2679	23.3924	NLGN1
regulation of triglyceride catabolic process (GO:0010896)	1/10	0.102468	0.302523	0	0	10.2679	23.3924	PLIN5
regulation of NLRP3 inflammasome complex assembly (GO:1900225)	1/10	0.102468	0.302523	0	0	10.2679	23.3924	CD36
regulation of actin filament-based movement (GO:1903115)	1/10	0.102468	0.302523	0	0	10.2679	23.3924	SCN5A
positive regulation of glucose import in response to insulin stimulus (GO:2001275)	1/10	0.102468	0.302523	0	0	10.2679	23.3924	SORBS1
positive regulation of glial cell differentiation (GO:0045687)	1/10	0.102468	0.302523	0	0	10.2679	23.3924	CXCR4
regulation of protein exit from endoplasmic reticulum (GO:0070861)	1/10	0.102468	0.302523	0	0	10.2679	23.3924	INSIG1
cellular copper ion homeostasis (GO:0006878)	1/10	0.102468	0.302523	0	0	10.2679	23.3924	PRND
regulation of amyloid-beta clearance (GO:1900221)	1/10	0.102468	0.302523	0	0	10.2679	23.3924	LDLR
neuroepithelial cell differentiation (GO:0060563)	1/10	0.102468	0.302523	0	0	10.2679	23.3924	USH1C
positive regulation of lipase activity (GO:0060193)	1/10	0.102468	0.302523	0	0	10.2679	23.3924	PLIN5
regulation of granulocyte differentiation (GO:0030852)	1/10	0.102468	0.302523	0	0	10.2679	23.3924	TESC
regulation of pH (GO:0006885)	1/10	0.102468	0.302523	0	0	10.2679	23.3924	PDK4
positive regulation of T cell apoptotic process (GO:0070234)	1/10	0.102468	0.302523	0	0	10.2679	23.3924	CD274
negative regulation of cell activation (GO:0050866)	1/10	0.102468	0.302523	0	0	10.2679	23.3924	LDLR
macrophage migration (GO:1905517)	1/10	0.102468	0.302523	0	0	10.2679	23.3924	EDN2
protein localization to synapse (GO:0035418)	1/10	0.102468	0.302523	0	0	10.2679	23.3924	NLGN1
regulation of fatty acid beta-oxidation (GO:0031998)	1/10	0.102468	0.302523	0	0	10.2679	23.3924	PLIN5
positive regulation of circadian rhythm (GO:0042753)	1/10	0.102468	0.302523	0	0	10.2679	23.3924	NLGN1
negative regulation by host of viral process (GO:0044793)	1/10	0.102468	0.302523	0	0	10.2679	23.3924	PTX3
negative regulation of protein autophosphorylation (GO:0031953)	1/10	0.102468	0.302523	0	0	10.2679	23.3924	CAV1
positive regulation of lipid localization (GO:1905954)	1/10	0.102468	0.302523	0	0	10.2679	23.3924	PLIN5
protein kinase A signaling (GO:0010737)	1/10	0.102468	0.302523	0	0	10.2679	23.3924	MYOM1
poly-N-acetyllactosamine metabolic process (GO:0030309)	1/10	0.102468	0.302523	0	0	10.2679	23.3924	B3GNT7
positive regulation of execution phase of apoptosis (GO:1900119)	1/10	0.102468	0.302523	0	0	10.2679	23.3924	FAP
complement activation, lectin pathway (GO:0001867)	1/10	0.102468	0.302523	0	0	10.2679	23.3924	COLEC11
ketone body metabolic process (GO:1902224)	1/10	0.102468	0.302523	0	0	10.2679	23.3924	BDH1
intracellular cholesterol transport (GO:0032367)	1/10	0.102468	0.302523	0	0	10.2679	23.3924	LDLR
negative regulation of glucose transport (GO:0010829)	1/10	0.102468	0.302523	0	0	10.2679	23.3924	PEA15
regulation of cell proliferation (GO:0042127)	12/740	0.10345	0.304842	0	0	1.54742	3.51059	CD40;ESM1;FABP3;EDN2;TESC;CDH13;IFNLR1;PROX1;IRF6;PODN;IER5;EREG
positive regulation of actin filament polymerization (GO:0030838)	2/51	0.104204	0.306286	0	0	3.78193	8.55247	LMOD3;LMOD2
apoptotic process (GO:0006915)	5/231	0.104335	0.306286	0	0	2.06058	4.65721	FAP;DAPK2;ZBTB16;CXCR4;DHCR24
regulation of cell-matrix adhesion (GO:0001952)	2/52	0.107636	0.308681	0	0	3.7061	8.2609	CDH13;CD36
positive regulation of cell-substrate adhesion (GO:0010811)	2/52	0.107636	0.308681	0	0	3.7061	8.2609	CDH13;CD36
positive regulation of cell cycle process (GO:0090068)	3/107	0.108456	0.308681	0	0	2.67793	5.94877	FAP;PRKACA;EREG
positive regulation of epithelial cell proliferation (GO:0050679)	3/107	0.108456	0.308681	0	0	2.67793	5.94877	CDH13;SCN5A;PROX1
negative regulation of hydrolase activity (GO:0051346)	3/108	0.110719	0.308681	0	0	2.65229	5.83706	TNNI3;PTX3;PLIN5
positive regulation of endothelial cell apoptotic process (GO:2000353)	1/11	0.112121	0.308681	0	0	9.24065	20.2202	CD40
replicative senescence (GO:0090399)	1/11	0.112121	0.308681	0	0	9.24065	20.2202	PLA2R1
negative regulation of blood vessel diameter (GO:0097756)	1/11	0.112121	0.308681	0	0	9.24065	20.2202	EDN2
postsynapse assembly (GO:0099068)	1/11	0.112121	0.308681	0	0	9.24065	20.2202	NLGN1
negative regulation of ryanodine-sensitive calcium-release channel activity (GO:0060315)	1/11	0.112121	0.308681	0	0	9.24065	20.2202	CASQ2
import across plasma membrane (GO:0098739)	1/11	0.112121	0.308681	0	0	9.24065	20.2202	KCNJ5
mesonephros development (GO:0001823)	1/11	0.112121	0.308681	0	0	9.24065	20.2202	ZBTB16
cellular response to sterol (GO:0036315)	1/11	0.112121	0.308681	0	0	9.24065	20.2202	INSIG1
modulation by host of viral process (GO:0044788)	1/11	0.112121	0.308681	0	0	9.24065	20.2202	PTX3
brain morphogenesis (GO:0048854)	1/11	0.112121	0.308681	0	0	9.24065	20.2202	CTNNA2
regulation of ventricular cardiac muscle cell action potential (GO:0098911)	1/11	0.112121	0.308681	0	0	9.24065	20.2202	CAV1
regulation of hemopoiesis (GO:1903706)	1/11	0.112121	0.308681	0	0	9.24065	20.2202	ACE
negative regulation of myotube differentiation (GO:0010832)	1/11	0.112121	0.308681	0	0	9.24065	20.2202	BHLHE41
positive regulation of mesenchymal cell proliferation (GO:0002053)	1/11	0.112121	0.308681	0	0	9.24065	20.2202	CHRD
response to sterol (GO:0036314)	1/11	0.112121	0.308681	0	0	9.24065	20.2202	INSIG1
macrophage differentiation (GO:0030225)	1/11	0.112121	0.308681	0	0	9.24065	20.2202	MMP9
methionine metabolic process (GO:0006555)	1/11	0.112121	0.308681	0	0	9.24065	20.2202	MAT1A
cell part morphogenesis (GO:0032990)	1/11	0.112121	0.308681	0	0	9.24065	20.2202	MYH14
positive regulation of chondrocyte differentiation (GO:0032332)	1/11	0.112121	0.308681	0	0	9.24065	20.2202	ZBTB16
angiotensin maturation (GO:0002003)	1/11	0.112121	0.308681	0	0	9.24065	20.2202	ACE
cellular response to increased oxygen levels (GO:0036295)	1/11	0.112121	0.308681	0	0	9.24065	20.2202	CAV1
positive regulation of fatty acid oxidation (GO:0046321)	1/11	0.112121	0.308681	0	0	9.24065	20.2202	PLIN5
magnesium ion transport (GO:0015693)	1/11	0.112121	0.308681	0	0	9.24065	20.2202	SLC41A1
positive regulation of sodium ion transmembrane transporter activity (GO:2000651)	1/11	0.112121	0.308681	0	0	9.24065	20.2202	TESC
regulation of synaptic transmission, GABAergic (GO:0032228)	1/11	0.112121	0.308681	0	0	9.24065	20.2202	NLGN1
negative regulation of release of sequestered calcium ion into cytosol (GO:0051280)	1/11	0.112121	0.308681	0	0	9.24065	20.2202	CASQ2
icosanoid secretion (GO:0032309)	1/11	0.112121	0.308681	0	0	9.24065	20.2202	ACE
presynaptic membrane organization (GO:0097090)	1/11	0.112121	0.308681	0	0	9.24065	20.2202	NLGN1
regulation of symbiosis, encompassing mutualism through parasitism (GO:0043903)	1/11	0.112121	0.308681	0	0	9.24065	20.2202	CAV1
membrane repolarization during action potential (GO:0086011)	1/11	0.112121	0.308681	0	0	9.24065	20.2202	KCNQ1
circulatory system development (GO:0072359)	3/109	0.112999	0.310548	0	0	2.62714	5.72814	TNNI3;FGF12;CFC1
cell morphogenesis involved in differentiation (GO:0000904)	2/54	0.114589	0.313805	0	0	3.5632	7.71932	EFNA1;PROX1
negative regulation of supramolecular fiber organization (GO:1902904)	2/54	0.114589	0.313805	0	0	3.5632	7.71932	CRYAB;LDLR
positive regulation of protein kinase activity (GO:0045860)	4/172	0.114839	0.313935	0	0	2.21361	4.79074	EFNA1;ADCYAP1;ACE;EREG
cellular response to insulin stimulus (GO:0032869)	3/110	0.115298	0.314633	0	0	2.60245	5.62191	PDK4;SLC2A4;SORBS1
regulation of protein binding (GO:0043393)	3/111	0.117614	0.315368	0	0	2.57822	5.5183	CAV1;CD36;PRKACA
negative regulation of cellular response to growth factor stimulus (GO:0090288)	2/55	0.118108	0.315368	0	0	3.49579	7.46755	CHRD;APLN
anion transport (GO:0006820)	2/56	0.121654	0.315368	0	0	3.43088	7.2274	SLC26A7;SLC26A9
regulation of mesenchymal cell proliferation (GO:0010464)	1/12	0.121671	0.315368	0	0	8.40017	17.6944	CHRD
peptidyl-arginine modification (GO:0018195)	1/12	0.121671	0.315368	0	0	8.40017	17.6944	PADI2
regulation of oligodendrocyte differentiation (GO:0048713)	1/12	0.121671	0.315368	0	0	8.40017	17.6944	CXCR4
negative regulation of protein oligomerization (GO:0032460)	1/12	0.121671	0.315368	0	0	8.40017	17.6944	CRYAB
negative regulation of ATPase activity (GO:0032780)	1/12	0.121671	0.315368	0	0	8.40017	17.6944	TNNI3
ribose phosphate metabolic process (GO:0019693)	1/12	0.121671	0.315368	0	0	8.40017	17.6944	PHACTR1
pentose-phosphate shunt (GO:0006098)	1/12	0.121671	0.315368	0	0	8.40017	17.6944	PHACTR1
carbohydrate derivative transport (GO:1901264)	1/12	0.121671	0.315368	0	0	8.40017	17.6944	SLC29A1
regulation of cytokine biosynthetic process (GO:0042035)	1/12	0.121671	0.315368	0	0	8.40017	17.6944	EREG
cell differentiation in hindbrain (GO:0021533)	1/12	0.121671	0.315368	0	0	8.40017	17.6944	PROX1
regulation of cholesterol storage (GO:0010885)	1/12	0.121671	0.315368	0	0	8.40017	17.6944	LPL
positive regulation of skeletal muscle tissue development (GO:0048643)	1/12	0.121671	0.315368	0	0	8.40017	17.6944	LMOD3
skeletal muscle fiber development (GO:0048741)	1/12	0.121671	0.315368	0	0	8.40017	17.6944	LMOD3
mitochondrion transport along microtubule (GO:0047497)	1/12	0.121671	0.315368	0	0	8.40017	17.6944	MGARP
lysine catabolic process (GO:0006554)	1/12	0.121671	0.315368	0	0	8.40017	17.6944	CRYM
phasic smooth muscle contraction (GO:0014821)	1/12	0.121671	0.315368	0	0	8.40017	17.6944	EDN2
eye photoreceptor cell development (GO:0042462)	1/12	0.121671	0.315368	0	0	8.40017	17.6944	USH1C
vasoconstriction (GO:0042310)	1/12	0.121671	0.315368	0	0	8.40017	17.6944	EDN2
lysine metabolic process (GO:0006553)	1/12	0.121671	0.315368	0	0	8.40017	17.6944	CRYM
negative regulation of vascular smooth muscle cell proliferation (GO:1904706)	1/12	0.121671	0.315368	0	0	8.40017	17.6944	APLN
negative regulation of epithelial cell differentiation (GO:0030857)	1/12	0.121671	0.315368	0	0	8.40017	17.6944	CAV1
regulation of angiotensin levels in blood (GO:0002002)	1/12	0.121671	0.315368	0	0	8.40017	17.6944	ACE
regulation of blood vessel size (GO:0050880)	1/12	0.121671	0.315368	0	0	8.40017	17.6944	ACE
cellular response to fatty acid (GO:0071398)	1/12	0.121671	0.315368	0	0	8.40017	17.6944	PDK4
regulation of vascular endothelial cell proliferation (GO:1905562)	1/12	0.121671	0.315368	0	0	8.40017	17.6944	APLN
negative regulation of fibroblast growth factor receptor signaling pathway (GO:0040037)	1/12	0.121671	0.315368	0	0	8.40017	17.6944	APLN
regulation of catabolic process (GO:0009894)	1/12	0.121671	0.315368	0	0	8.40017	17.6944	FAP
chloride transmembrane transport (GO:1902476)	2/57	0.125226	0.31955	0	0	3.36833	6.99817	SLC26A7;SLC26A9
regulation of neurogenesis (GO:0050767)	2/57	0.125226	0.31955	0	0	3.36833	6.99817	NLGN1;ASCL1
cellular respiration (GO:0045333)	2/57	0.125226	0.31955	0	0	3.36833	6.99817	ME3;COX6A2
protein homotetramerization (GO:0051289)	2/57	0.125226	0.31955	0	0	3.36833	6.99817	GPX3;MAT1A
response to retinoic acid (GO:0032526)	2/57	0.125226	0.31955	0	0	3.36833	6.99817	TESC;ASCL1
negative regulation of protein phosphorylation (GO:0001933)	4/178	0.125752	0.31955	0	0	2.13662	4.43018	CAV1;FAM129A;GPD1L;PODN
positive regulation of transcription from RNA polymerase II promoter (GO:0045944)	13/848	0.126894	0.31955	0	0	1.46054	3.01515	CD40;INSIG1;ZNF76;PROX1;ASCL1;NPAS2;DDN;APLN;ADCYAP1;CDH13;IRF8;IRF6;IER5
receptor metabolic process (GO:0043112)	2/58	0.128822	0.31955	0	0	3.30801	6.77918	CAV1;CD36
regulation of epidermal growth factor receptor signaling pathway (GO:0042058)	2/58	0.128822	0.31955	0	0	3.30801	6.77918	CDH13;MMP9
positive regulation of peptidyl-tyrosine phosphorylation (GO:0050731)	3/116	0.129449	0.31955	0	0	2.46352	5.03659	EFNA1;CD40;ACE
regulation of acyl-CoA biosynthetic process (GO:0050812)	1/13	0.131119	0.31955	0	0	7.69977	15.6433	PDK4
cellular response to exogenous dsRNA (GO:0071360)	1/13	0.131119	0.31955	0	0	7.69977	15.6433	CAV1
regulation of NMDA receptor activity (GO:2000310)	1/13	0.131119	0.31955	0	0	7.69977	15.6433	NLGN1
renal absorption (GO:0070293)	1/13	0.131119	0.31955	0	0	7.69977	15.6433	KCNQ1
regulation of glucose import in response to insulin stimulus (GO:2001273)	1/13	0.131119	0.31955	0	0	7.69977	15.6433	SORBS1
synaptic vesicle cycle (GO:0099504)	1/13	0.131119	0.31955	0	0	7.69977	15.6433	NLGN1
positive regulation of glycogen biosynthetic process (GO:0045725)	1/13	0.131119	0.31955	0	0	7.69977	15.6433	SORBS1
regulation of acetyl-CoA biosynthetic process from pyruvate (GO:0010510)	1/13	0.131119	0.31955	0	0	7.69977	15.6433	PDK4
cardiocyte differentiation (GO:0035051)	1/13	0.131119	0.31955	0	0	7.69977	15.6433	PROX1
copper ion homeostasis (GO:0055070)	1/13	0.131119	0.31955	0	0	7.69977	15.6433	PRND
synaptic vesicle localization (GO:0097479)	1/13	0.131119	0.31955	0	0	7.69977	15.6433	NLGN1
[truncated: 931 more rows]

## Sheet: 3D-d50_vs_3D-d30 (down)
Term	Overlap	P-value	Adjusted P-value	Old P-value	Old Adjusted P-value	Odds Ratio	Combined Score	Genes
[truncated: 2,264 more rows]

[truncated: 4 more sheets: 3D-d30_vs_2D-d30 (up), 3D-d30_vs_2D-d30 (down), 3D-d50_vs_2D-d50 (up), 3D-d50_vs_2D-d50(down)]
