# Supplementary material for: Generation and maturation of human iPSC-derived 3D organotypic cardiac microtissues in long-term culture
Source: Sci Rep. 2022 Oct 18;12:17409. doi: 10.1038/s41598-022-22225-w (PMC9579206; doi:10.1038/s41598-022-22225-w)
Supplement: Supplementary file 3 — Supplementary Information 3. [file 41598_2022_22225_MOESM3_ESM.xlsx]

## Sheet: 3D-d30_vs_2D-d30
	baseMean	log2FoldChange	lfcSE	stat	pvalue	padj	gene_name	gene_biotype	D30,U_rep1_normCounts	D30,U_rep2_normCounts	D30,U_rep3_normCounts	D30_3D_rep1_normCounts	D30_3D_rep2_normCounts	D30_3D_rep3_normCounts	D50,U_rep1_normCounts	D50,U_rep2_normCounts	D50,U_rep3_normCounts	D50_3D_rep1_normCounts	D50_3D_rep2_normCounts	D50_3D_rep3_normCounts	D30,U_rep1_rawCounts	D30,U_rep2_rawCounts	D30,U_rep3_rawCounts	D30_3D_rep1_rawCounts	D30_3D_rep2_rawCounts	D30_3D_rep3_rawCounts	D50,U_rep1_rawCounts	D50,U_rep2_rawCounts	D50,U_rep3_rawCounts	D50_3D_rep1_rawCounts	D50_3D_rep2_rawCounts	D50_3D_rep3_rawCounts
ENSG00000197747	760.887	-2.48337	0.11037	-22.5004	4.11542e-112	7.17976e-108	S100A10	protein_coding	1650.29	1775.52	1639.65	291.886	315.592	299.37	1021.58	923.953	989.416	81.8006	68.3111	73.2828	1281	1858	2339	271	247	346	1021	1141	1994	77	48	51
ENSG00000165029	426.736	2.81559	0.143898	19.5667	2.97594e-85	2.59592e-81	ABCA1	protein_coding	121.098	112.762	129.685	903.661	863.726	801.203	206.118	228.356	238.671	570.479	489.563	455.503	94	118	185	839	676	926	206	282	481	537	344	317
ENSG00000128567	656.368	-3.81432	0.199084	-19.1593	8.09255e-82	4.70609e-78	PODXL	protein_coding	968.786	753.019	942.849	59.2388	60.052	69.2184	1806.03	1498.08	1580.39	53.1173	59.7722	25.8645	752	788	1345	55	47	80	1805	1850	3185	50	42	18
ENSG00000081479	215.739	-4.78916	0.289134	-16.5638	1.27288e-61	5.55167e-58	LRP2	protein_coding	394.214	381.287	370.129	16.156	20.4432	6.92184	462.265	519.066	391.003	11.6858	11.3852	4.31076	306	399	528	15	16	8	462	641	788	11	8	3
ENSG00000134245	207.661	-4.36499	0.269818	-16.1775	7.26635e-59	2.53537e-55	WNT2B	protein_coding	441.88	383.199	412.19	12.9248	28.1094	19.9003	395.226	391.931	310.123	30.808	46.9639	18.6799	343	401	588	12	22	23	395	484	625	29	33	13
ENSG00000128918	216.881	-6.52422	0.427559	-15.2592	1.42956e-52	4.15668e-49	ALDH1A2	protein_coding	691.806	393.71	456.353	5.38535	5.11081	6.05661	314.18	387.072	331.459	4.24938	0	7.18459	537	412	651	5	4	7	314	478	668	4	0	5
ENSG00000265142	710.124	2.58624	0.175311	14.7523	2.97495e-49	7.41444e-46	MIR133A1HG	antisense_RNA	110.792	156.72	129.685	780.875	784.509	829.756	81.0464	96.3632	69.9637	1679.57	1620.97	2181.24	86	164	185	725	614	959	81	119	141	1581	1139	1518
ENSG00000163017	112.521	-4.87014	0.339874	-14.3292	1.43682e-46	3.13335e-43	ACTG2	protein_coding	319.493	313.439	228.527	14.0019	7.66621	7.78707	166.095	155.477	133.477	0	2.8463	1.43692	248	328	326	13	6	9	166	192	269	0	2	1
ENSG00000182836	586.792	2.46232	0.172388	14.2836	2.76943e-46	5.36839e-43	PLCXD3	protein_coding	66.9905	129.963	101.645	530.995	567.299	569.322	62.0355	73.6895	70.4599	1612.64	1591.08	1665.39	52	136	145	493	444	658	62	91	142	1518	1118	1159
ENSG00000112562	128.751	-3.12018	0.222925	-13.9965	1.63663e-44	2.85526e-41	SMOC2	protein_coding	328.511	279.993	302.833	30.1579	38.331	36.3397	191.109	174.911	146.378	2.12469	4.26944	10.0584	255	293	432	28	30	42	191	216	295	2	3	7
ENSG00000060718	696.466	-2.29906	0.166296	-13.8251	1.79939e-43	2.85383e-40	COL11A1	protein_coding	774.256	872.47	951.261	150.79	185.267	192.081	1579.9	1734.54	1525.31	127.481	165.085	99.1474	601	913	1357	140	145	222	1579	2142	3074	120	116	69
ENSG00000137573	290.456	-2.56011	0.190598	-13.432	3.92697e-41	5.70916e-38	SULF1	protein_coding	599.05	530.362	471.775	75.3949	99.6607	96.0406	448.257	473.718	454.516	83.9253	101.044	51.7291	465	555	673	70	78	111	448	585	916	79	71	36
ENSG00000121039	421.835	-2.08066	0.158554	-13.1228	2.43877e-39	3.27283e-36	RDH10	protein_coding	641.563	592.477	631.603	163.715	159.713	120.267	819.469	772.525	678.797	185.91	150.854	145.129	498	620	901	152	125	139	819	954	1368	175	106	101
ENSG00000140092	248.253	-2.4667	0.189421	-13.0223	9.1355e-39	1.13841e-35	FBLN5	protein_coding	372.313	276.171	383.448	65.7012	62.6074	58.8357	543.311	534.451	586.008	31.8704	35.5787	28.7384	289	289	547	61	49	68	543	660	1181	30	25	20
ENSG00000205403	1106.69	-1.69585	0.130831	-12.9622	2.00506e-38	2.33202e-35	CFI	protein_coding	1902.79	1570.06	1756.71	533.149	546.856	533.847	1948.12	1953.99	2076.58	162.539	180.74	114.953	1477	1643	2506	495	428	617	1947	2413	4185	153	127	80
ENSG00000143869	76.1414	-3.97824	0.312817	-12.7175	4.72855e-37	5.15589e-34	GDF7	protein_coding	176.494	162.453	203.291	10.7707	11.4993	12.1132	101.058	119.037	109.163	2.12469	5.69259	0	137	170	290	10	9	14	101	147	220	2	4	0
ENSG00000144810	102.198	-4.48638	0.354544	-12.6539	1.06406e-36	1.09198e-33	COL8A1	protein_coding	179.071	174.876	203.291	2.15414	8.94391	12.9785	230.132	222.688	186.57	4.24938	1.42315	0	139	183	290	2	7	15	230	275	376	4	1	0
ENSG00000196569	577.772	1.94972	0.158375	12.3108	7.92735e-35	7.68336e-32	LAMA2	protein_coding	123.675	172.009	146.51	520.225	597.964	598.739	111.064	134.423	108.667	1562.71	1562.62	1294.66	96	180	209	483	468	692	111	166	219	1471	1098	901
ENSG00000147883	112.94	-3.38354	0.275292	-12.2907	1.01577e-34	9.32689e-32	CDKN2B	protein_coding	398.078	323.951	225.723	29.0809	33.2202	28.5526	87.0498	106.89	96.7583	7.43642	14.2315	4.31076	309	339	322	27	26	33	87	132	195	7	10	3
ENSG00000183801	107.54	-4.87869	0.398098	-12.255	1.57995e-34	1.37819e-31	OLFML1	protein_coding	168.765	154.808	168.942	4.30828	6.38851	6.05661	274.157	266.416	231.724	3.18704	1.42315	4.31076	131	162	241	4	5	7	274	329	467	3	1	3
ENSG00000154556	1546.25	2.38019	0.194598	12.2313	2.11439e-34	1.75655e-31	SORBS2	protein_coding	374.889	513.161	335.079	2069.05	2223.2	2072.23	245.14	183.819	169.203	2938.45	3220.58	4210.17	291	537	478	1921	1740	2395	245	227	341	2766	2263	2930
ENSG00000196549	126.047	-2.85621	0.237552	-12.0235	2.67444e-33	2.12083e-30	MME	protein_coding	225.449	206.411	233.434	26.9267	31.9425	32.8788	234.134	280.992	219.815	14.8728	4.26944	1.43692	175	216	333	25	25	38	234	347	443	14	3	1
ENSG00000113083	295.076	-2.0563	0.171141	-12.0152	2.9556e-33	2.24189e-30	LOX	protein_coding	466.357	392.755	470.373	112.015	90.7168	115.076	638.366	536.071	617.765	41.4315	37.0019	22.9907	362	411	671	104	71	133	638	662	1245	39	26	16
ENSG00000136842	330.66	1.7074	0.143424	11.9046	1.12058e-32	8.14565e-30	TMOD1	protein_coding	110.792	113.717	117.768	415.749	359.034	346.957	74.0424	73.6895	66.9865	723.457	795.54	770.188	86	119	168	386	281	401	74	91	135	681	559	536
ENSG00000135046	321.24	-2.06971	0.174739	-11.8446	2.29472e-32	1.60135e-29	ANXA1	protein_coding	627.392	597.255	535.566	130.325	178.878	113.345	481.276	476.957	463.944	95.6111	88.2352	66.0983	487	625	764	121	140	131	481	589	935	90	62	46
ENSG00000062038	390.38	-2.11868	0.179793	-11.784	4.72171e-32	3.16827e-29	CDH3	protein_coding	581.014	607.766	742.362	152.944	140.547	151.415	680.39	650.249	583.031	173.162	108.159	113.517	451	636	1059	142	110	175	680	803	1175	163	76	79
ENSG00000105048	132.305	-2.72348	0.231246	-11.7774	5.10151e-32	3.29633e-29	TNNT1	protein_coding	279.557	279.037	273.391	42.0057	31.9425	50.1834	195.112	158.716	142.905	48.8679	28.463	57.4767	217	292	390	39	25	58	195	196	288	46	20	40
ENSG00000107742	129.252	-3.70075	0.318865	-11.606	3.84031e-31	2.37517e-28	SPOCK2	protein_coding	198.395	227.435	156.324	14.0019	21.7209	10.3828	175.1	255.079	154.813	110.484	122.391	104.895	154	238	223	13	17	12	175	315	312	104	86	73
ENSG00000147251	246.223	-2.21021	0.190475	-11.6037	3.94817e-31	2.37517e-28	DOCK11	protein_coding	329.8	265.659	369.428	72.1637	60.052	75.275	573.328	574.94	496.197	47.8055	51.2333	38.7968	256	278	527	67	47	87	573	710	1000	45	36	27
ENSG00000172399	638.908	2.21383	0.191172	11.5803	5.1874e-31	3.01664e-28	MYOZ2	protein_coding	161.035	222.657	186.467	920.894	876.503	854.848	96.055	74.4993	72.4447	1134.58	1282.26	1784.65	125	233	266	855	686	988	96	92	146	1068	901	1242
ENSG00000170807	344.366	2.14044	0.185582	11.5337	8.92746e-31	5.02414e-28	LMOD2	protein_coding	68.2788	78.3598	71.5023	301.579	306.648	353.879	63.0361	64.782	48.1311	1053.85	944.97	777.373	53	82	102	280	240	409	63	80	97	992	664	541
ENSG00000138162	363.588	2.3258	0.20206	11.5105	1.16821e-30	6.36891e-28	TACC2	protein_coding	88.8913	106.072	85.5223	483.604	466.361	455.111	104.06	63.9722	61.0322	845.627	675.995	926.812	69	111	122	449	365	526	104	79	123	796	475	645
ENSG00000117228	179.952	-2.67413	0.232797	-11.4869	1.53443e-30	8.11204e-28	GBP1	protein_coding	197.107	241.769	204.693	35.5433	28.1094	36.3397	477.273	417.034	456.005	12.7481	37.0019	15.8061	153	253	292	33	22	42	477	515	919	12	26	11
ENSG00000156466	157.179	-2.40064	0.209289	-11.4705	1.85667e-30	9.52692e-28	GDF6	protein_coding	235.755	335.418	262.175	50.6223	48.5527	57.9704	298.171	266.416	262.984	26.5586	15.6546	25.8645	183	351	374	47	38	67	298	329	530	25	11	18
ENSG00000143355	174.362	-2.19566	0.191586	-11.4604	2.08499e-30	1.03928e-27	LHX9	protein_coding	331.088	348.797	363.82	82.9344	76.6621	69.2184	324.186	231.596	251.572	5.31173	2.8463	4.31076	257	365	519	77	60	80	324	286	507	5	2	3
ENSG00000281183	380.506	1.82568	0.159999	11.4106	3.70071e-30	1.79341e-27	NPTN-IT1	sense_intronic	105.639	154.808	119.17	446.984	449.751	454.246	188.108	191.917	177.638	658.654	768.5	850.656	82	162	170	415	352	525	188	237	358	620	540	592
ENSG00000156113	54.3992	-3.49883	0.311775	-11.2223	3.1701e-29	1.49474e-26	KCNMA1	protein_coding	131.405	148.119	133.191	12.9248	10.2216	12.9785	65.0372	62.3527	55.574	9.56111	7.11574	4.31076	102	155	190	12	8	15	65	77	112	9	5	3
ENSG00000153820	278.013	2.06547	0.188591	10.9521	6.49488e-28	2.98183e-25	SPHKAP	protein_coding	90.1796	79.3154	79.2133	373.743	355.201	308.022	49.0281	59.9233	61.5284	502.489	644.686	732.828	70	83	113	347	278	356	49	74	124	473	453	510
ENSG00000112936	388.384	1.62754	0.150167	10.8382	2.26849e-27	1.01477e-24	C7	protein_coding	190.665	150.986	189.972	577.309	507.248	556.343	152.087	157.906	180.119	582.165	697.343	718.459	148	158	271	536	397	643	152	195	363	548	490	500
ENSG00000179914	144.184	-4.73649	0.440621	-10.7496	5.95268e-27	2.59626e-24	ITLN1	protein_coding	428.997	153.853	194.178	10.7707	14.0547	5.19138	253.145	361.969	297.718	3.18704	4.26944	2.87384	333	161	277	10	11	6	253	447	600	3	3	2
ENSG00000198626	1404.24	1.80278	0.169811	10.6164	2.49967e-26	1.06364e-23	RYR2	protein_coding	378.754	502.649	358.913	1393.73	1629.07	1305.63	403.231	423.512	297.222	3265.65	3455.4	3437.11	294	526	512	1294	1275	1509	403	523	599	3074	2428	2392
ENSG00000235535	190.291	3.12536	0.295009	10.5941	3.1726e-26	1.31784e-23	AL445259,1	antisense_RNA	12.8828	21.979	13.3191	140.019	171.212	111.615	21.012	13.7662	10.9163	653.342	613.377	500.048	10	23	19	130	134	129	21	17	22	615	431	348
ENSG00000265491	700.211	1.17529	0.111266	10.5629	4.42638e-26	1.79587e-23	RNF115	protein_coding	333.664	399.444	354.006	803.494	853.505	803.799	331.19	309.334	287.794	1269.5	1343.45	1313.34	259	418	505	746	668	929	331	382	580	1195	944	914
ENSG00000263155	506.283	1.71687	0.16268	10.5537	4.88598e-26	1.93729e-23	MYZAP	protein_coding	124.963	102.25	117.067	386.668	378.2	364.262	103.059	97.9828	76.4143	1629.64	1416.03	1278.86	97	107	167	359	296	421	103	121	154	1534	995	890
ENSG00000135063	148.668	2.58178	0.245171	10.5305	6.24813e-26	2.42233e-23	FAM189A2	protein_coding	45.0898	47.7804	32.2461	268.19	245.319	225.825	24.0137	22.6737	19.3517	212.469	277.514	363.54	35	50	46	249	192	261	24	28	39	200	195	253
ENSG00000172159	384.497	1.68305	0.159985	10.52	6.98746e-26	2.65007e-23	FRMD3	protein_coding	104.351	131.874	154.221	420.057	433.141	417.906	102.058	89.885	72.9409	894.495	915.084	877.957	81	138	220	390	339	483	102	111	147	842	643	611
ENSG00000115593	675.271	1.74881	0.167099	10.4657	1.24137e-25	4.60784e-23	SMYD1	protein_coding	213.854	282.86	189.271	805.648	770.454	725.928	112.064	113.368	109.659	1396.98	1862.9	1520.26	166	296	270	748	603	839	112	140	221	1315	1309	1058
ENSG00000100097	582.256	-1.97462	0.189259	-10.4334	1.74483e-25	6.34173e-23	LGALS1	protein_coding	562.978	578.142	628.799	143.25	160.99	147.089	1568.9	1362.04	1306.49	232.654	175.047	120.701	437	605	897	133	126	170	1568	1682	2633	219	123	84
ENSG00000114948	305.479	1.76088	0.169033	10.4174	2.06583e-25	7.35521e-23	ADAM23	protein_coding	72.1437	90.7827	92.5324	290.809	293.871	290.717	97.0556	79.3579	77.4067	740.455	866.697	673.915	56	95	132	270	230	336	97	98	156	697	609	469
ENSG00000125740	343.973	2.51101	0.241529	10.3963	2.57726e-25	8.99257e-23	FOSB	protein_coding	124.963	130.918	157.025	705.481	732.123	923.201	131.075	166.004	182.104	387.756	305.977	181.052	97	137	224	655	573	1067	131	205	367	365	215	126
ENSG00000136235	253.441	3.0275	0.292336	10.3562	3.92168e-25	1.34152e-22	GPNMB	protein_coding	41.225	38.2243	53.9772	359.741	307.926	428.289	209.12	134.423	250.083	518.424	436.907	262.956	32	40	77	334	241	495	209	166	504	488	307	183
ENSG00000091482	919.527	1.65832	0.161245	10.2845	8.27879e-25	2.77754e-22	SMPX	protein_coding	293.728	405.178	306.338	1146	983.83	1045.2	186.107	151.428	124.545	2133.19	2104.84	2153.94	228	424	437	1064	770	1208	186	187	251	2008	1479	1499
ENSG00000122585	68.0158	-5.54802	0.542613	-10.2246	1.53787e-24	5.06221e-22	NPY	protein_coding	219.008	129.007	142.304	7.53949	0	2.59569	106.061	79.3579	126.034	0	2.8463	1.43692	170	135	203	7	0	3	106	98	254	0	2	1
ENSG00000154096	270.615	-2.49536	0.244542	-10.2042	1.89858e-24	6.13382e-22	THY1	protein_coding	421.267	407.089	361.717	72.1637	58.7743	78.736	692.396	534.451	392.988	101.985	65.4648	60.3506	327	426	516	67	46	91	692	660	792	96	46	42
ENSG00000128578	204.056	2.2707	0.222948	10.1849	2.31642e-24	7.34768e-22	STRIP2	protein_coding	47.6664	66.8925	49.0702	267.113	233.819	288.122	58.0332	29.1519	38.2071	433.437	415.559	521.601	37	70	70	248	183	333	58	36	77	408	292	363
ENSG00000268518	531.935	2.45646	0.244202	10.0591	8.37386e-24	2.60876e-21	AC020909,2	lincRNA	133.981	227.435	119.871	821.804	962.109	856.578	95.0544	106.89	61.5284	827.567	1120.02	1050.39	104	238	171	763	753	990	95	132	124	779	787	731
ENSG00000158270	312.171	-1.84501	0.184131	-10.0201	1.24384e-23	3.80702e-21	COLEC12	protein_coding	448.321	383.199	440.23	112.015	109.882	130.65	599.343	689.928	727.92	40.3691	48.387	15.8061	348	401	628	104	86	151	599	852	1467	38	34	11
ENSG00000129038	792.239	-2.32626	0.232632	-9.99977	1.52758e-23	4.59486e-21	LOXL1	protein_coding	1871.87	1431.5	1323.49	289.732	360.312	273.413	1163.67	934.48	666.392	514.175	337.286	340.55	1453	1498	1888	269	282	316	1163	1154	1343	484	237	237
ENSG00000116678	89.2318	-3.06114	0.306579	-9.98481	1.77634e-23	5.25254e-21	LEPR	protein_coding	195.819	113.717	173.849	16.156	22.9986	19.0351	177.101	164.384	133.973	18.0599	24.1935	11.4953	152	119	248	15	18	22	177	203	270	17	17	8
ENSG00000113389	110.408	-2.78535	0.279483	-9.9661	2.14492e-23	6.2367e-21	NPR3	protein_coding	258.944	178.699	192.075	33.3892	39.6087	19.9003	159.091	208.112	142.408	25.4963	37.0019	30.1753	201	187	274	31	31	23	159	257	287	24	26	21
ENSG00000156675	521.902	-1.44573	0.145843	-9.91291	3.65842e-23	1.04631e-20	RAB11FIP1	protein_coding	707.266	795.065	813.163	248.803	292.594	308.887	805.461	796.009	821.205	248.589	250.474	175.304	549	832	1160	231	229	357	805	983	1655	234	176	122
ENSG00000169271	438.035	2.34855	0.237243	9.89933	4.19065e-23	1.1792e-20	HSPB3	protein_coding	106.927	117.54	71.5023	597.774	470.194	428.289	48.0275	59.9233	61.0322	860.5	1425.99	1008.72	83	123	102	555	368	495	48	74	123	810	1002	702
ENSG00000172209	110.422	2.97842	0.301312	9.88486	4.84264e-23	1.34053e-20	GPR22	protein_coding	10.3062	14.3341	14.0201	104.476	120.104	88.2535	16.0092	17.815	8.93154	277.272	323.055	330.491	8	15	20	97	94	102	16	22	18	261	227	230
ENSG00000140575	852.041	-1.28474	0.129991	-9.88332	4.91767e-23	1.34053e-20	IQGAP1	protein_coding	1177.49	1224.13	1217.64	431.905	514.914	538.173	1504.86	1392.81	1384.88	284.708	321.632	231.344	914	1281	1737	401	403	622	1504	1720	2791	268	226	161
ENSG00000159251	13351.8	1.72122	0.175596	9.80215	1.1022e-22	2.9583e-20	ACTC1	protein_coding	5516.41	6387.28	4294.34	18477.1	17592.7	17328.8	2175.25	1958.85	1526.8	24165.2	28196.8	32602.2	4282	6684	6126	17155	13769	20028	2174	2419	3077	22747	19813	22689
ENSG00000137821	226.853	1.6412	0.169317	9.69309	3.22622e-22	8.52797e-20	LRRC49	protein_coding	94.0444	137.607	97.4394	369.435	333.48	325.327	94.0539	86.6459	97.2545	330.389	368.595	387.968	73	144	139	343	261	376	94	107	196	311	259	270
ENSG00000114279	179.156	2.30987	0.238446	9.68715	3.41936e-22	8.90362e-20	FGF12	protein_coding	33.4953	43.9579	23.8341	194.95	163.546	136.706	30.0172	28.3421	23.3212	465.307	536.527	469.872	26	46	34	181	128	158	30	35	47	438	377	327
ENSG00000113396	155.832	2.02326	0.209807	9.64342	5.24099e-22	1.34232e-19	SLC27A6	protein_coding	51.5312	44.9135	28.0401	170.177	163.546	155.741	29.0166	29.9617	28.7794	413.252	378.557	376.473	40	47	40	158	128	180	29	37	58	389	266	262
ENSG00000111799	167.26	-2.37554	0.246372	-9.6421	5.30895e-22	1.34232e-19	COL12A1	protein_coding	173.918	107.984	133.191	23.6955	26.8317	28.5526	428.245	478.577	436.157	62.6784	49.8102	57.4767	135	113	190	22	21	33	428	591	879	59	35	40
ENSG00000135547	205.986	1.72769	0.179795	9.60923	7.30937e-22	1.8217e-19	HEY2	protein_coding	65.7023	86.9603	66.5953	263.882	244.041	219.769	39.0223	30.7714	26.2984	453.621	496.679	478.494	51	91	95	245	191	254	39	38	53	427	349	333
ENSG00000130635	2075.91	-1.62142	0.169168	-9.58467	9.27549e-22	2.27916e-19	COL5A1	protein_coding	3291.55	2842.93	2857.99	1030.76	968.498	923.201	3994.29	3802.7	3688.23	610.848	552.182	347.734	2555	2975	4077	957	758	1067	3992	4696	7433	575	388	242
ENSG00000122477	143.418	2.75558	0.288251	9.55967	1.18137e-21	2.86252e-19	LRRC39	protein_coding	32.207	23.8902	31.5451	196.027	191.655	203.329	11.0063	28.3421	14.3897	236.903	424.098	327.617	25	25	45	182	150	235	11	35	29	223	298	228
ENSG00000100345	883.628	-0.965372	0.101094	-9.54929	1.30588e-21	3.12089e-19	MYH9	protein_coding	1174.91	1274.78	1115.3	577.309	609.464	636.81	1219.7	1119.92	1128.85	581.103	587.76	577.641	912	1334	1591	536	477	736	1219	1383	2275	547	413	402
ENSG00000039560	1005.03	-1.43817	0.150851	-9.53373	1.51736e-21	3.5408e-19	RAI14	protein_coding	1570.41	1455.39	1287.04	515.916	559.633	515.677	1773.02	1736.16	1561.53	389.881	421.252	274.451	1219	1523	1836	479	438	596	1772	2144	3147	367	296	191
ENSG00000150687	323.023	-1.35875	0.142526	-9.5334	1.52218e-21	3.5408e-19	PRSS23	protein_coding	514.024	437.668	475.981	204.643	173.767	177.372	433.248	450.235	385.049	192.284	200.664	231.344	399	458	679	190	136	205	433	556	776	181	141	161
ENSG00000139329	588.834	-1.86944	0.196242	-9.52621	1.63126e-21	3.74461e-19	LUM	protein_coding	1069.27	806.533	914.809	295.117	242.763	225.825	826.473	924.763	1302.02	133.855	165.085	159.498	830	844	1305	274	190	261	826	1142	2624	126	116	111
ENSG00000250305	102.686	2.32583	0.245263	9.483	2.47086e-21	5.59825e-19	KIAA1456	protein_coding	21.9008	32.4907	20.3291	121.709	113.715	135.841	15.0086	12.1466	13.8935	223.092	244.782	277.325	17	34	29	113	89	157	15	15	28	210	172	193
ENSG00000139278	225.585	-1.34305	0.142006	-9.45766	3.14912e-21	7.04353e-19	GLIPR1	protein_coding	343.971	375.554	358.212	142.173	132.881	148.82	361.207	353.062	325.505	54.1796	64.0417	47.4183	267	393	511	132	104	172	361	436	656	51	45	33
ENSG00000166257	84.9421	-2.25429	0.238586	-9.44854	3.43574e-21	7.58733e-19	SCN3B	protein_coding	152.017	176.787	165.437	28.0038	33.2202	41.5311	102.058	136.042	133.973	20.1846	12.8083	17.243	118	185	236	26	26	48	102	168	270	19	9	12
ENSG00000142089	1591.69	-1.35424	0.143531	-9.43513	3.90516e-21	8.51618e-19	IFITM3	protein_coding	2290.56	2963.34	2897.95	1057.68	1048.99	1083.27	2172.24	2124.85	1642.41	648.03	603.415	567.583	1778	3101	4134	982	821	1252	2171	2624	3310	610	424	395
ENSG00000095303	65.2321	-4.29771	0.457762	-9.38853	6.08436e-21	1.31047e-18	PTGS1	protein_coding	78.5851	80.271	126.18	4.30828	5.11081	5.19138	159.091	168.433	148.859	1.06235	5.69259	0	61	84	180	4	4	6	159	208	300	1	4	0
ENSG00000110090	168.284	1.9099	0.203635	9.37901	6.65962e-21	1.41687e-18	CPT1A	protein_coding	56.6843	53.514	50.4722	204.643	203.155	192.946	81.0464	93.9339	72.4447	317.641	411.29	281.636	44	56	72	190	159	223	81	116	146	299	289	196
ENSG00000152894	258.128	1.35395	0.144787	9.35133	8.65563e-21	1.81935e-18	PTPRK	protein_coding	118.522	132.829	148.613	340.354	365.423	327.922	137.078	150.618	137.446	437.686	375.711	425.328	92	139	212	316	286	379	137	186	277	412	264	296
ENSG00000165995	177.376	1.72024	0.184115	9.34326	9.34155e-21	1.94015e-18	CACNB2	protein_coding	69.5671	65.9369	56.7812	215.414	221.042	192.081	62.0355	62.3527	43.6653	384.569	374.288	380.783	54	69	81	200	173	222	62	77	88	362	263	265
ENSG00000166317	883.937	1.8142	0.194543	9.32547	1.10498e-20	2.26793e-18	SYNPO2L	protein_coding	253.791	422.378	289.514	1113.69	1140.99	1146.43	143.082	102.032	117.102	1600.95	2123.34	2153.94	197	442	413	1034	893	1325	143	126	236	1507	1492	1499
ENSG00000144476	104.893	-2.38748	0.25664	-9.30282	1.36768e-20	2.77448e-18	ACKR3	protein_coding	139.134	128.051	147.211	26.9267	24.2763	27.6874	254.146	196.775	196.99	53.1173	27.0398	37.3599	108	134	210	25	19	32	254	243	397	50	19	26
ENSG00000077522	1958.08	1.65818	0.178499	9.28962	1.54844e-20	3.10507e-18	ACTN2	protein_coding	936.579	892.537	592.347	2786.38	2504.3	2336.12	304.174	266.416	261.496	3522.74	4645.16	4448.7	727	934	845	2587	1960	2700	304	329	527	3316	3264	3096
ENSG00000112183	1057.26	1.90471	0.205807	9.25483	2.14564e-20	4.25373e-18	RBM24	protein_coding	282.133	385.11	291.617	1142.77	1174.21	1274.48	183.105	152.238	103.209	2762.1	2040.79	2895.39	219	403	416	1061	919	1473	183	188	208	2600	1434	2015
ENSG00000104549	319.901	-1.55248	0.169166	-9.17727	4.42146e-20	8.66706e-18	SQLE	protein_coding	475.375	382.243	361.016	129.248	132.881	150.55	458.262	564.413	545.816	190.16	241.935	206.916	369	400	515	120	104	174	458	697	1100	179	170	144
ENSG00000114796	560.493	0.98813	0.107754	9.1702	4.72122e-20	9.05369e-18	KLHL24	protein_coding	301.457	338.285	332.976	629.009	633.74	671.419	404.231	366.828	377.606	871.123	868.12	931.123	234	354	475	584	496	776	404	453	761	820	610	648
ENSG00000109452	188.176	1.83041	0.199605	9.17018	4.72249e-20	9.05369e-18	INPP4B	protein_coding	69.5671	47.7804	56.0802	201.412	189.1	218.038	38.0218	46.1572	26.7946	468.494	442.599	454.066	54	50	80	187	148	252	38	57	54	441	311	316
ENSG00000091879	54.5551	3.39583	0.370719	9.16014	5.18313e-20	9.82878e-18	ANGPT2	protein_coding	20.6125	8.60047	13.3191	144.327	140.547	150.55	12.0069	12.9564	29.2756	42.4938	51.2333	28.7384	16	9	19	134	110	174	12	16	59	40	36	20
ENSG00000196482	234.824	1.65216	0.180413	9.15763	5.30473e-20	9.95122e-18	ESRRG	protein_coding	69.5671	74.5374	93.2334	267.113	264.484	225.825	91.0521	110.129	85.3458	475.931	570.682	489.989	54	78	133	248	207	261	91	136	172	448	401	341
ENSG00000113430	178.12	2.12146	0.233335	9.09191	9.73172e-20	1.80617e-17	IRX4	protein_coding	60.5491	72.6262	37.1531	235.878	229.986	263.03	11.0063	12.1466	8.93154	350.574	384.25	471.309	47	76	53	219	180	304	11	15	18	330	270	328
ENSG00000153531	300.151	1.65034	0.181631	9.08622	1.02538e-19	1.88303e-17	ADPRHL1	protein_coding	100.486	139.519	97.4394	380.206	347.535	331.383	56.0321	51.0158	56.5664	627.846	609.107	804.674	78	146	139	353	272	383	56	63	114	591	428	560
ENSG00000132938	624.272	1.73891	0.192796	9.01945	1.89042e-19	3.43545e-17	MTUS2	protein_coding	153.305	235.079	171.746	691.479	681.015	503.564	148.085	148.189	115.118	1630.7	1360.53	1652.46	119	246	245	642	533	582	148	183	232	1535	956	1150
ENSG00000248329	529.423	-1.20257	0.133549	-9.00474	2.1617e-19	3.88793e-17	APELA	protein_coding	908.237	931.717	916.211	401.747	406.309	390.219	633.363	711.792	816.243	74.3642	96.7741	66.0983	705	975	1307	373	318	451	633	879	1645	70	68	46
ENSG00000113140	4768.81	-1.44128	0.160091	-9.00286	2.19912e-19	3.91488e-17	SPARC	protein_coding	7672.99	5328.47	5931.88	2542.96	2373.97	2054.92	8945.12	8952.87	9915.5	1330.06	1184.06	992.911	5956	5576	8462	2361	1858	2375	8940	11056	19983	1252	832	691
ENSG00000143367	98.858	-2.16792	0.241103	-8.99167	2.43503e-19	4.29107e-17	TUFT1	protein_coding	112.08	150.03	128.984	29.0809	33.2202	25.9569	231.132	187.058	185.081	35.0574	37.0019	31.6122	87	157	184	27	26	30	231	231	373	33	26	22
ENSG00000134369	1379.44	1.34492	0.1496	8.99009	2.47018e-19	4.30947e-17	NAV1	protein_coding	553.96	818.956	608.47	1521.9	1740.23	1775.45	591.339	626.766	587.993	2616.56	2765.18	2346.49	430	857	868	1413	1362	2052	591	774	1185	2463	1943	1633
ENSG00000145730	1167.79	1.2393	0.137973	8.98222	2.65348e-19	4.58342e-17	PAM	protein_coding	604.203	558.075	542.576	1492.82	1367.14	1162	318.182	283.421	275.389	2460.39	2173.15	2776.13	469	584	774	1386	1070	1343	318	350	555	2316	1527	1932
ENSG00000174437	3094.94	1.31264	0.146567	8.95592	3.36923e-19	5.7627e-17	ATP2A2	protein_coding	1674.76	1391.36	1243.58	3842.98	3421.68	3426.31	890.51	1024.37	1016.71	5383.96	6688.8	7134.3	1300	1456	1774	3568	2678	3960	890	1265	2049	5068	4700	4965
ENSG00000162496	564.188	-1.24758	0.140347	-8.88924	6.15259e-19	1.04212e-16	DHRS3	protein_coding	541.078	504.561	572.719	203.566	233.819	243.995	940.539	1097.24	1088.66	396.255	500.948	446.882	420	528	817	189	183	282	940	1355	2194	373	352	311
ENSG00000162390	176.831	1.95634	0.220737	8.86276	7.8056e-19	1.30939e-16	ACOT11	protein_coding	41.225	62.1145	50.4722	168.023	200.599	231.882	86.0493	85.0264	56.5664	370.758	392.789	376.473	32	65	72	156	157	268	86	105	114	349	276	262
ENSG00000154415	165.295	2.74965	0.311485	8.82756	1.06987e-18	1.77761e-16	PPP1R3A	protein_coding	16.7476	19.1121	16.1231	124.94	129.048	96.0406	10.0057	15.3857	19.8479	356.948	631.878	547.466	13	20	23	116	101	111	10	19	40	336	444	381
ENSG00000099250	438.424	1.03653	0.117854	8.79502	1.43025e-18	2.33747e-16	NRP1	protein_coding	249.926	238.902	242.547	522.379	507.248	470.685	173.099	174.911	167.714	773.387	872.39	867.899	194	250	346	485	397	544	173	216	338	728	613	604
ENSG00000112186	1068.25	1.16702	0.132695	8.79475	1.43362e-18	2.33747e-16	CAP2	protein_coding	562.978	591.521	527.855	1288.18	1240.65	1245.93	323.185	271.275	246.61	2089.63	1955.41	2475.81	437	619	753	1196	971	1440	323	335	497	1967	1374	1723
ENSG00000135218	139.251	3.07798	0.350576	8.77976	1.63822e-18	2.64633e-16	CD36	protein_coding	5.15312	11.4673	10.515	94.7821	71.5513	72.6794	7.00401	12.1466	15.3821	354.823	486.717	528.786	4	12	15	88	56	84	7	15	31	334	342	368
ENSG00000113749	108.309	2.22276	0.253251	8.77691	1.68022e-18	2.68928e-16	HRH2	protein_coding	24.4773	30.5794	19.6281	103.399	132.881	109.019	18.0103	17.0053	13.3973	284.708	237.666	308.937	19	32	28	96	104	126	18	21	27	268	167	215
ENSG00000167549	217.3	1.7692	0.201777	8.76807	1.81763e-18	2.88275e-16	CORO6	protein_coding	115.945	91.7383	75.7083	334.969	277.261	339.17	43.0246	48.5865	37.2147	378.195	367.172	498.611	90	96	108	311	217	392	43	60	75	356	258	347
ENSG00000170893	372.843	2.1825	0.24939	8.75133	2.10845e-18	3.31388e-16	TRH	protein_coding	112.08	226.479	173.849	746.409	705.291	884.265	55.0315	46.1572	25.8022	510.988	532.257	455.503	87	237	248	693	552	1022	55	57	52	481	374	317
ENSG00000163492	262.274	1.92488	0.220712	8.72123	2.7519e-18	4.28657e-16	CCDC141	protein_coding	82.4499	102.25	80.6153	350.048	394.81	264.761	42.0241	49.3963	30.7642	506.739	542.219	701.216	64	107	115	325	309	306	42	61	62	477	381	488
ENSG00000135127	39.8244	-3.41694	0.39293	-8.69605	3.43627e-18	5.30524e-16	BICDL1	protein_coding	115.945	71.6706	82.7183	7.53949	8.94391	8.6523	67.0384	55.0647	52.1006	1.06235	2.8463	4.31076	90	75	118	7	7	10	67	68	105	1	2	3
ENSG00000003147	151.056	1.70729	0.19667	8.68095	3.92477e-18	6.00627e-16	ICA1	protein_coding	52.8195	70.7149	51.1732	183.102	191.655	194.677	46.0264	39.679	31.2604	287.896	315.939	347.734	41	74	73	170	150	225	46	49	63	271	222	242
ENSG00000139926	106.404	-1.71344	0.197469	-8.67701	4.06327e-18	6.16415e-16	FRMD6	protein_coding	154.594	153.853	164.736	47.3911	42.1642	53.6443	187.107	191.917	177.638	30.808	29.8861	43.1076	120	161	235	44	33	62	187	237	358	29	21	30
ENSG00000133401	96.4321	-1.9651	0.226962	-8.65828	4.78933e-18	7.20298e-16	PDZD2	protein_coding	126.251	172.009	182.962	35.5433	43.4419	44.992	148.085	153.047	134.965	32.9327	39.8482	43.1076	98	180	261	33	34	52	148	189	272	31	28	30
ENSG00000092054	3195.22	1.67	0.193243	8.64198	5.52474e-18	8.20635e-16	MYH7	protein_coding	981.669	1033.01	632.304	2875.78	3135.48	2401.01	488.28	378.165	335.429	8487.07	8674.09	8920.39	762	1081	902	2670	2454	2775	488	467	676	7989	6095	6208
ENSG00000164309	858.247	1.8973	0.219558	8.64145	5.55055e-18	8.20635e-16	CMYA5	protein_coding	270.539	326.818	217.311	932.742	1129.49	968.193	140.08	189.487	109.163	1554.21	2151.8	2309.13	210	342	310	866	884	1119	140	234	220	1463	1512	1607
ENSG00000156804	459.56	1.44094	0.166898	8.63361	5.94455e-18	8.68283e-16	FBXO32	protein_coding	159.747	191.121	175.952	494.375	443.362	494.912	157.09	162.765	188.059	1094.22	1151.33	801.801	124	200	251	459	347	572	157	201	379	1030	809	558
ENSG00000134571	2335.93	1.99459	0.231041	8.63308	5.97237e-18	8.68283e-16	MYBPC3	protein_coding	767.815	770.22	434.622	2465.41	2526.02	2854.4	468.268	341.725	301.191	6541.92	6120.96	4438.64	596	806	620	2289	1977	3299	468	422	607	6158	4301	3089
ENSG00000106078	73.2329	2.42386	0.281425	8.61283	7.12803e-18	1.02773e-15	COBL	protein_coding	12.8828	17.2009	14.0201	80.7802	84.3283	73.5446	11.0063	17.0053	12.4049	183.786	182.163	189.673	10	18	20	75	66	85	11	21	25	173	128	132
ENSG00000203867	587.804	1.98833	0.231191	8.60038	7.94541e-18	1.13447e-15	RBM20	protein_coding	117.233	200.678	150.015	527.764	688.681	647.192	129.074	105.271	65.0018	1444.79	1417.46	1560.49	91	210	214	490	539	748	129	130	131	1360	996	1086
ENSG00000170989	198.89	1.30424	0.151663	8.59961	7.99841e-18	1.13447e-15	S1PR1	protein_coding	94.0444	108.939	96.7384	242.341	242.763	255.243	87.0498	82.597	92.2926	386.694	334.44	363.54	73	114	138	225	190	295	87	102	186	364	235	253
ENSG00000134769	220.834	1.33926	0.155993	8.5854	9.05214e-18	1.27358e-15	DTNA	protein_coding	104.351	104.161	80.6153	227.262	251.707	243.995	75.043	76.1188	69.4675	466.369	478.178	472.746	81	109	115	211	197	282	75	94	140	439	336	329
ENSG00000189212	75.7692	2.43075	0.283686	8.56844	1.04898e-17	1.45414e-15	DPY19L2P1	transcribed_unprocessed_pseudogene	20.6125	22.9346	25.9371	137.865	93.2722	146.224	10.0057	10.5271	10.9163	118.983	133.776	178.178	16	24	37	128	73	169	10	13	22	112	94	124
ENSG00000101605	1473.75	1.86244	0.217364	8.5683	1.05022e-17	1.45414e-15	MYOM1	protein_coding	338.818	435.757	318.956	1351.72	1443.8	1181.04	258.148	242.123	157.791	4220.7	4778.93	2957.18	263	456	455	1255	1130	1365	258	299	318	3973	3358	2058
ENSG00000133687	96.1437	2.68512	0.314409	8.54022	1.33963e-17	1.84025e-15	TMTC1	protein_coding	20.6125	22.9346	11.216	89.3968	109.882	141.033	16.0092	12.1466	7.93915	270.898	249.051	202.606	16	24	16	83	86	163	16	15	16	255	175	141
ENSG00000109819	163.182	2.10737	0.246837	8.5375	1.37151e-17	1.86933e-15	PPARGC1A	protein_coding	41.225	62.1145	35.7511	192.795	167.379	234.477	39.0223	25.9128	23.8174	369.696	434.06	331.928	32	65	51	179	131	271	39	32	48	348	305	231
ENSG00000182287	498.672	0.942373	0.110739	8.50985	1.74157e-17	2.3553e-15	AP1S2	protein_coding	291.151	287.638	289.514	582.695	558.356	528.656	223.128	245.362	255.045	876.435	927.893	918.191	226	301	413	541	437	611	223	303	514	825	652	639
ENSG00000178053	425.475	1.52656	0.179412	8.50868	1.75932e-17	2.36101e-15	MLF1	protein_coding	153.305	183.477	184.364	487.913	546.856	474.146	157.09	124.705	109.659	962.485	714.42	1007.28	119	192	263	453	428	548	157	154	221	906	502	701
ENSG00000119547	48.2807	3.31405	0.389902	8.49971	1.90059e-17	2.53112e-15	ONECUT2	protein_coding	10.3062	7.64486	19.6281	86.1656	144.38	157.472	31.0178	17.0053	33.7414	23.3716	22.7704	25.8645	8	8	28	80	113	182	31	21	68	22	16	18
ENSG00000115414	969.113	-1.93368	0.228203	-8.47351	2.38099e-17	3.14688e-15	FN1	protein_coding	2504.42	2040.22	1793.87	493.298	663.127	503.564	1066.61	1024.37	712.538	360.135	274.668	192.547	1944	2135	2559	458	519	582	1066	1265	1436	339	193	134
ENSG00000014641	1740.79	1.0378	0.122532	8.46961	2.46217e-17	3.2297e-15	MDH1	protein_coding	891.49	969.941	822.977	1899.95	1673.79	1931.19	696.399	547.408	573.107	3768.14	3614.8	3500.33	692	1015	1174	1764	1310	2232	696	676	1155	3547	2540	2436
ENSG00000112773	362.311	1.25602	0.148371	8.46536	2.55366e-17	3.32471e-15	FAM46A	protein_coding	139.134	186.343	145.809	347.893	384.588	394.545	322.184	339.296	296.229	649.093	566.413	576.204	108	195	208	323	301	456	322	419	597	611	398	401
ENSG00000171951	209.948	-1.61108	0.190343	-8.46411	2.58125e-17	3.33574e-15	SCG2	protein_coding	486.97	411.867	439.529	143.25	163.546	132.38	228.131	228.356	192.524	32.9327	46.9639	12.9323	378	431	627	133	128	153	228	282	388	31	33	9
ENSG00000106415	318.643	1.26632	0.149721	8.45789	2.72262e-17	3.49257e-15	GLCCI1	protein_coding	181.647	193.033	204.693	520.225	479.138	401.467	169.097	208.112	189.547	463.182	416.982	396.59	141	202	292	483	375	464	169	257	382	436	293	276
ENSG00000136153	682.847	1.59981	0.189777	8.42992	3.45916e-17	4.405e-15	LMO7	protein_coding	200.972	315.35	233.434	666.706	808.785	802.069	211.121	208.112	144.889	1458.6	1470.11	1674.01	156	330	333	619	633	927	211	257	292	1373	1033	1165
ENSG00000126016	162.138	-1.50426	0.179075	-8.40016	4.45853e-17	5.63649e-15	AMOT	protein_coding	211.278	246.547	260.773	82.9344	86.8837	84.7926	277.159	273.704	287.794	55.2419	49.8102	28.7384	164	258	372	77	68	98	277	338	580	52	35	20
ENSG00000164220	96.3354	-2.33719	0.278998	-8.3771	5.4249e-17	6.80884e-15	F2RL2	protein_coding	170.053	109.895	128.283	20.4643	29.3871	30.2831	167.096	207.302	221.304	19.1222	34.1556	18.6799	132	115	183	19	23	35	167	256	446	18	24	13
ENSG00000173175	154.674	2.08335	0.248959	8.36823	5.84906e-17	7.28877e-15	ADCY5	protein_coding	39.9367	24.8458	34.3491	178.794	131.603	107.289	46.0264	55.0647	61.5284	413.252	404.174	359.23	31	26	49	166	103	124	46	68	124	389	284	250
ENSG00000179403	75.5975	-2.21533	0.265891	-8.33171	7.96809e-17	9.85896e-15	VWA1	protein_coding	247.35	171.054	157.025	50.6223	33.2202	38.9354	60.0344	56.6842	47.6349	11.6858	12.8083	20.1169	192	179	224	47	26	45	60	70	96	11	9	14
ENSG00000111245	228.128	1.66985	0.202488	8.24664	1.62917e-16	2.00158e-14	MYL2	protein_coding	70.8554	80.271	69.3993	246.649	232.542	222.364	32.0183	23.4835	20.8403	714.958	483.87	540.281	55	84	99	229	182	257	32	29	42	673	340	376
ENSG00000118257	611.525	-1.2341	0.149717	-8.24291	1.68072e-16	2.05048e-14	NRP2	protein_coding	660.888	897.315	773.907	336.046	353.923	304.561	1082.62	1097.24	1077.24	208.22	266.129	280.199	513	939	1104	312	277	352	1082	1355	2171	196	187	195
ENSG00000106080	457.912	-0.93554	0.113743	-8.22504	1.9513e-16	2.36406e-14	FKBP14	protein_coding	664.752	680.392	711.518	362.972	383.31	333.114	605.347	620.287	589.978	181.661	199.241	162.372	516	712	1015	337	300	385	605	766	1189	171	140	113
ENSG00000198523	3160.58	1.47405	0.179405	8.21636	2.09782e-16	2.52403e-14	PLN	protein_coding	1346.25	1599.69	1045.2	3986.23	3260.69	3832.11	502.288	468.05	473.372	5613.43	7492.88	8306.83	1045	1674	1491	3701	2552	4429	502	578	954	5284	5265	5781
ENSG00000170624	163.58	-1.83271	0.223747	-8.19099	2.59092e-16	3.09597e-14	SGCD	protein_coding	211.278	235.079	319.657	79.7031	65.1628	70.9489	292.167	258.318	199.471	79.6759	83.9657	67.5352	164	246	456	74	51	82	292	319	402	75	59	47
ENSG00000171992	302.952	-2.30387	0.282077	-8.16752	3.148e-16	3.73606e-14	SYNPO	protein_coding	391.637	870.558	712.92	132.48	136.714	131.515	311.178	268.845	177.638	182.723	125.237	193.984	304	911	1017	123	107	152	311	332	358	172	88	135
ENSG00000146242	113.125	-2.01453	0.246891	-8.1596	3.36143e-16	3.9624e-14	TPBG	protein_coding	115.945	124.229	142.304	24.7726	35.7756	34.6092	298.171	212.161	288.29	25.4963	29.8861	25.8645	90	130	203	23	28	40	298	262	581	24	21	18
ENSG00000006468	330.621	1.40271	0.172319	8.14016	3.94769e-16	4.62224e-14	ETV1	protein_coding	155.882	188.255	145.108	479.296	435.696	378.106	100.057	83.4068	96.2621	587.477	567.836	750.071	121	197	207	445	341	437	100	103	194	553	399	522
ENSG00000197406	53.9499	-2.68159	0.329493	-8.13854	4.00078e-16	4.65318e-14	DIO3	protein_coding	99.1975	96.5163	82.7183	17.2331	15.3324	11.248	90.0516	125.515	86.8344	12.7481	5.69259	4.31076	77	101	118	16	12	13	90	155	175	12	4	3
ENSG00000198812	519.265	2.64948	0.326612	8.11201	4.97895e-16	5.7525e-14	LRRC10	protein_coding	74.7202	107.028	50.4722	501.914	465.083	483.664	109.062	63.1624	56.5664	1697.63	1833.01	788.868	58	112	72	466	364	559	109	78	114	1598	1288	549
ENSG00000147573	376.333	1.65897	0.204755	8.10223	5.39615e-16	6.19351e-14	TRIM55	protein_coding	142.999	190.166	140.902	480.373	530.246	487.125	55.0315	52.6354	37.2147	632.095	762.807	1004.41	111	199	201	446	415	563	55	65	75	595	536	699
ENSG00000205683	243.894	1.18606	0.147209	8.057	7.81883e-16	8.91551e-14	DPF3	protein_coding	121.098	114.673	145.809	280.038	305.371	290.717	109.062	102.841	103.209	427.063	442.599	484.242	94	120	208	260	239	336	109	127	208	402	311	337
ENSG00000183230	156.287	1.74173	0.216248	8.05434	7.991e-16	9.05266e-14	CTNNA3	protein_coding	48.9546	52.5584	41.3592	165.869	178.878	131.515	59.0338	46.1572	41.1843	326.14	375.711	408.085	38	55	59	154	140	152	59	57	83	307	264	284
ENSG00000239474	86.4487	2.25863	0.280668	8.04731	8.46312e-16	9.52566e-14	KLHL41	protein_coding	34.7836	23.8902	23.8341	142.173	150.769	96.0406	10.0057	12.9564	10.9163	151.915	219.165	160.935	27	25	34	132	118	111	10	16	22	143	154	112
ENSG00000237125	678.067	1.07234	0.133347	8.04172	8.85874e-16	9.90703e-14	HAND2-AS1	antisense_RNA	240.908	320.128	309.843	613.93	635.018	594.413	294.168	273.704	274.893	1451.16	1437.38	1691.25	187	335	442	570	497	687	294	338	554	1366	1010	1177
ENSG00000145244	178.387	2.32857	0.289866	8.03327	9.49111e-16	1.05466e-13	CORIN	protein_coding	59.2609	71.6706	42.7612	328.506	305.371	233.612	48.0275	20.2444	18.8555	324.015	293.169	395.153	46	75	61	305	239	270	48	25	38	305	206	275
ENSG00000198959	372.912	1.47793	0.184279	8.02008	1.05679e-15	1.16689e-13	TGM2	protein_coding	121.098	128.051	131.088	343.585	374.367	344.362	110.063	80.1677	65.498	884.933	814.041	1077.69	94	134	187	319	293	398	110	99	132	833	572	750
ENSG00000163618	179.398	1.92407	0.240188	8.01066	1.14092e-15	1.25185e-13	CADPS	protein_coding	81.1616	73.5818	55.3792	239.109	273.428	276.009	74.0424	86.6459	107.675	218.843	278.937	387.968	63	77	79	222	214	319	74	107	217	206	196	270
ENSG00000134602	375.138	-1.23285	0.154001	-8.0055	1.18983e-15	1.29736e-13	STK26	protein_coding	495.988	618.278	644.922	235.878	223.598	288.122	424.243	369.257	357.262	296.394	271.821	275.888	385	647	920	219	175	333	424	456	720	279	191	192
ENSG00000064309	527.377	-1.35916	0.169959	-7.99698	1.27503e-15	1.37506e-13	CDON	protein_coding	739.473	590.565	654.737	234.801	246.596	289.852	1023.59	1068.09	1106.02	139.167	150.854	84.7782	574	618	934	218	193	335	1023	1319	2229	131	106	59
ENSG00000149591	1489.96	-2.39982	0.300097	-7.99681	1.27685e-15	1.37506e-13	TAGLN	protein_coding	2973.35	4059.42	3115.96	563.307	679.737	680.071	2479.42	1468.12	817.236	417.502	264.706	360.667	2308	4248	4445	523	532	786	2478	1813	1647	393	186	251
ENSG00000081051	294.844	2.7366	0.34259	7.98799	1.37161e-15	1.46805e-13	AFP	protein_coding	86.3147	64.0257	189.972	575.155	900.78	811.586	45.0258	105.271	71.4523	233.716	217.742	237.092	67	67	271	534	705	938	45	130	144	220	153	165
ENSG00000135069	945.549	-1.26222	0.158189	-7.97922	1.47256e-15	1.56384e-13	PSAT1	protein_coding	1498.27	963.252	1179.79	533.149	521.302	462.898	1907.09	1851.95	1870.66	196.534	192.125	169.556	1163	1008	1683	495	408	535	1906	2287	3770	185	135	118
ENSG00000168779	503.758	1.45183	0.181964	7.97868	1.47905e-15	1.56384e-13	SHOX2	protein_coding	164.9	159.586	185.766	508.377	514.914	378.971	128.073	142.52	109.163	1170.7	1487.19	1094.93	128	167	265	472	403	438	128	176	220	1102	1045	762
ENSG00000181856	115.576	1.83002	0.229924	7.95923	1.73108e-15	1.8193e-13	SLC2A4	protein_coding	34.7836	29.6238	25.2361	112.015	85.606	112.48	26.0149	31.5812	30.268	297.457	320.208	281.636	27	31	36	104	67	130	26	39	61	280	225	196
ENSG00000106278	37.2085	-3.60629	0.453188	-7.95759	1.75425e-15	1.83261e-13	PTPRZ1	protein_coding	83.7382	86.9603	82.0173	3.23121	7.66621	9.51753	61.0349	71.2602	33.2452	2.12469	4.26944	1.43692	65	91	117	3	6	11	61	88	67	2	3	1
ENSG00000184845	61.2278	2.29629	0.289136	7.9419	1.991e-15	2.06364e-13	DRD1	protein_coding	12.8828	17.2009	22.4321	88.3197	90.7168	88.2535	10.0057	14.5759	5.45816	127.481	128.083	129.323	10	18	32	82	71	102	10	18	11	120	90	90
ENSG00000186628	267.905	1.5883	0.200002	7.9414	1.99905e-15	2.06364e-13	FSD2	protein_coding	81.1616	123.273	96.7384	287.578	296.427	325.327	43.0246	40.4887	27.2908	529.048	653.225	711.275	63	129	138	267	232	376	43	50	55	498	459	495
ENSG00000166741	44.3032	-5.09996	0.642669	-7.93559	2.09503e-15	2.14999e-13	NNMT	protein_coding	78.5851	68.8037	68.6983	3.23121	1.2777	1.73046	100.057	125.515	80.8801	0	1.42315	1.43692	61	72	98	3	1	2	100	155	163	0	1	1
ENSG00000139914	143.559	2.17094	0.275468	7.88093	3.24961e-15	3.30984e-13	FITM1	protein_coding	36.0718	51.6028	37.8541	192.795	192.933	180.833	27.0155	14.5759	11.9087	372.883	222.011	382.22	28	54	54	179	151	209	27	18	24	351	156	266
ENSG00000162409	444.515	1.37909	0.175002	7.88041	3.26317e-15	3.30984e-13	PRKAA2	protein_coding	131.405	194.944	143.005	398.516	465.083	362.532	188.108	175.721	141.416	1015.6	1057.4	1060.45	102	204	204	370	364	419	188	217	285	956	743	738
ENSG00000068305	1144.35	1.0783	0.137044	7.86826	3.59594e-15	3.62629e-13	MEF2A	protein_coding	484.393	607.766	555.895	1276.33	1192.1	1020.11	647.371	586.277	506.121	2276.61	2252.84	2326.37	376	636	793	1185	933	1179	647	724	1020	2143	1583	1619
ENSG00000050165	442.327	1.5023	0.191547	7.84299	4.39956e-15	4.41119e-13	DKK3	protein_coding	173.918	172.965	173.849	543.92	512.358	420.502	200.115	196.775	214.853	685.213	856.735	1156.72	135	181	248	505	401	486	200	243	433	645	602	805
ENSG00000078098	97.5134	-4.40037	0.561564	-7.83591	4.65451e-15	4.64014e-13	FAP	protein_coding	63.1257	48.736	65.1933	4.30828	2.5554	1.73046	268.154	329.578	350.811	7.43642	21.3472	7.18459	49	51	93	4	2	2	268	407	707	7	15	5
ENSG00000158022	265.541	1.9643	0.250722	7.8346	4.70334e-15	4.66218e-13	TRIM63	protein_coding	39.9367	51.6028	32.2461	142.173	143.103	192.081	47.0269	48.5865	38.7033	862.624	976.28	612.127	31	54	46	132	112	222	47	60	78	812	686	426
ENSG00000185774	53.4907	2.73035	0.350024	7.80047	6.16768e-15	6.07917e-13	KCNIP4	protein_coding	10.3062	9.55607	16.8241	101.245	93.2722	58.8357	10.0057	9.7173	14.3897	90.2993	106.736	120.701	8	10	24	94	73	68	10	12	29	85	75	84
ENSG00000077274	78.5648	-2.84441	0.365366	-7.7851	6.96602e-15	6.82748e-13	CAPN6	protein_coding	104.351	92.6939	110.057	16.156	5.11081	19.9003	152.087	168.433	262.984	5.31173	5.69259	0	81	97	157	15	4	23	152	208	530	5	4	0
ENSG00000106819	328.216	-1.2917	0.165984	-7.78208	7.13392e-15	6.95298e-13	ASPN	protein_coding	322.07	280.949	391.16	145.404	144.38	119.402	680.39	713.412	769.105	126.419	129.506	116.39	250	294	558	135	113	138	680	881	1550	119	91	81
ENSG00000092758	1953.75	-2.22857	0.286535	-7.77765	7.38848e-15	7.16108e-13	COL9A3	protein_coding	7125.48	2908.87	3047.26	989.827	1042.6	758.807	2284.31	2406.65	2200.14	249.651	259.013	172.43	5531	3044	4347	919	816	877	2283	2972	4434	235	182	120
ENSG00000102780	347.331	1.39907	0.179903	7.77679	7.43903e-15	7.17024e-13	DGKH	protein_coding	155.882	178.699	136.696	420.057	459.973	361.666	241.138	217.02	185.578	536.484	718.69	556.087	121	187	195	390	360	418	241	268	374	505	505	387
ENSG00000198729	920.112	1.1755	0.151364	7.76604	8.09803e-15	7.76254e-13	PPP1R14C	protein_coding	355.565	473.981	352.604	965.054	867.559	838.408	267.153	228.356	209.395	2286.17	2241.46	1955.65	276	496	503	896	679	969	267	282	422	2152	1575	1361
ENSG00000160097	241.289	-1.06823	0.137564	-7.76532	8.14422e-15	7.76416e-13	FNDC5	protein_coding	355.565	390.843	386.252	180.948	171.212	187.755	332.19	328.769	339.399	72.2395	59.7722	90.5259	276	409	551	168	134	217	332	406	684	68	42	63
ENSG00000169594	231.698	-1.4143	0.182395	-7.75404	8.90117e-15	8.43967e-13	BNC1	protein_coding	345.259	330.64	402.376	136.788	135.436	133.245	385.221	361.16	432.187	55.2419	41.2713	21.5538	268	346	574	127	106	154	385	446	871	52	29	15
ENSG00000111341	1400.17	-1.58813	0.205166	-7.74074	9.88428e-15	9.32115e-13	MGP	protein_coding	2277.68	1853.88	1676.8	669.937	659.294	602.2	2544.46	2681.16	2309.3	540.734	657.494	329.054	1768	1940	2392	622	516	696	2543	3311	4654	509	462	229
ENSG00000135447	426.043	1.60275	0.207201	7.73526	1.03189e-14	9.62827e-13	PPP1R1A	protein_coding	207.413	154.808	143.706	560.076	595.409	373.78	91.0521	73.6895	65.498	859.437	999.05	988.6	161	162	205	520	466	432	91	91	132	809	702	688
ENSG00000116675	177.194	1.2394	0.160228	7.73525	1.03203e-14	9.62827e-13	DNAJC6	protein_coding	92.7561	87.9159	92.5324	232.647	213.376	199.868	79.0453	72.07	73.9333	298.519	328.747	354.919	72	92	132	216	167	231	79	89	149	281	231	247
ENSG00000109846	395.388	1.99257	0.257791	7.72941	1.08046e-14	1.00264e-12	CRYAB	protein_coding	82.4499	97.472	69.3993	370.512	272.15	345.227	73.0418	58.3038	70.9561	733.018	1034.63	1537.5	64	102	99	344	213	399	73	72	143	690	727	1070
ENSG00000206538	78.5459	-2.06223	0.267759	-7.70183	1.34127e-14	1.23809e-12	VGLL3	protein_coding	83.7382	86.9603	106.552	25.8497	19.1655	21.6308	206.118	190.297	167.714	11.6858	15.6546	7.18459	65	91	152	24	15	25	206	235	338	11	11	5
ENSG00000003137	49.8661	-2.96648	0.385541	-7.69434	1.42224e-14	1.30592e-12	CYP26B1	protein_coding	112.08	63.0701	75.0073	9.69363	14.0547	8.6523	67.0384	99.6023	99.7355	22.3092	15.6546	11.4953	87	66	107	9	11	10	67	123	201	21	11	8
ENSG00000074590	336.889	-1.14534	0.149061	-7.68371	1.54545e-14	1.41161e-12	NUAK1	protein_coding	443.168	444.357	452.848	207.874	199.321	199.003	501.287	443.757	370.659	285.771	263.282	231.344	344	465	646	193	156	230	501	548	747	269	185	161
ENSG00000078814	319.61	2.34037	0.30486	7.67687	1.63023e-14	1.4813e-12	MYH7B	protein_coding	65.7023	101.294	56.0802	278.961	318.148	528.656	54.0309	55.0647	24.8098	816.943	787.001	748.635	51	106	80	259	249	611	54	68	50	769	553	521
ENSG00000127328	373.478	1.63727	0.21338	7.67302	1.67994e-14	1.51856e-12	RAB3IP	protein_coding	142.999	186.343	117.768	413.595	490.637	482.799	109.062	96.3632	76.4143	616.16	950.663	798.927	111	195	168	384	384	558	109	119	154	580	668	556
ENSG00000142173	412.118	-1.49441	0.194811	-7.67107	1.70567e-14	1.53387e-12	COL6A2	protein_coding	874.742	876.292	763.392	280.038	268.317	341.766	512.293	446.186	321.039	92.424	65.4648	103.458	679	917	1089	260	210	395	512	551	647	87	46	72
ENSG00000006611	72.3997	4.04019	0.527309	7.6619	1.83199e-14	1.63902e-12	USH1C	protein_coding	6.4414	2.86682	2.10301	52.7764	51.1081	65.7575	15.0086	5.66842	2.48098	257.088	209.203	198.295	5	3	3	49	40	76	15	7	5	242	147	138
ENSG00000151320	192.444	1.66857	0.217822	7.66025	1.85567e-14	1.65173e-12	AKAP6	protein_coding	70.8554	89.8271	49.0702	203.566	227.431	228.421	47.0269	36.4399	46.6425	370.758	492.409	446.882	55	94	70	189	178	264	47	45	94	349	346	311
ENSG00000163833	136.619	2.15702	0.282074	7.647	2.0572e-14	1.82183e-12	FBXO40	protein_coding	14.1711	25.8014	21.0301	102.322	86.8837	88.2535	17.0097	22.6737	12.9011	327.202	434.06	487.115	11	27	30	95	68	102	17	28	26	308	305	339
ENSG00000106631	4139.97	1.52369	0.199379	7.64218	2.13571e-14	1.8818e-12	MYL7	protein_coding	2309.89	2000.09	1342.42	5852.8	5399.57	4985.46	669.383	628.385	565.168	7048.66	8214.41	10663.4	1793	2093	1915	5434	4226	5762	669	776	1139	6635	5772	7421
ENSG00000160179	91.395	1.83776	0.240503	7.64134	2.14964e-14	1.88456e-12	ABCG1	protein_coding	39.9367	57.3364	33.6481	172.331	152.046	141.033	35.0201	29.9617	37.7109	151.915	139.469	106.332	31	60	48	160	119	163	35	37	76	143	98	74
ENSG00000145819	119.74	1.52597	0.200171	7.62333	2.47216e-14	2.15646e-12	ARHGAP26	protein_coding	43.8015	55.4252	42.0602	133.557	144.38	128.919	47.0269	66.4015	58.5512	234.778	233.396	248.587	34	58	60	124	113	149	47	82	118	221	164	173
ENSG00000250742	141	-1.8491	0.242582	-7.62256	2.48693e-14	2.15856e-12	LINC02381	lincRNA	283.422	168.187	243.248	70.0095	51.1081	70.0837	218.125	230.786	291.764	18.0599	21.3472	25.8645	220	176	347	65	40	81	218	285	588	17	15	18
ENSG00000177425	421.705	-0.942174	0.123706	-7.61622	2.61203e-14	2.25591e-12	PAWR	protein_coding	642.852	639.301	555.895	298.348	355.201	303.696	435.249	430.8	429.21	300.644	331.594	337.676	499	669	793	277	278	351	435	532	865	283	233	235
ENSG00000135744	131.547	1.76664	0.232149	7.60992	2.74259e-14	2.35701e-12	AGT	protein_coding	38.6484	41.0911	35.7511	120.632	132.881	137.572	55.0315	43.7278	47.1387	260.275	391.366	274.451	30	43	51	112	104	159	55	54	95	245	275	191
ENSG00000242265	2750.55	-0.896258	0.117843	-7.60552	2.83765e-14	2.42675e-12	PEG10	protein_coding	3873.86	3973.42	3718.12	2147.68	2219.37	1849.86	3563.04	3410.77	3707.09	1738	1431.69	1373.69	3007	4158	5304	1994	1737	2138	3561	4212	7471	1636	1006	956
ENSG00000125266	489.89	-0.845866	0.111228	-7.60482	2.85304e-14	2.428e-12	EFNB2	protein_coding	832.229	742.507	754.98	449.138	415.253	429.154	593.34	541.739	574.596	191.222	189.279	165.246	646	777	1077	417	325	496	593	669	1158	180	133	115
ENSG00000091986	1481.43	-1.71129	0.225252	-7.59725	3.02481e-14	2.56169e-12	CCDC80	protein_coding	1423.55	1690.47	1795.97	427.597	520.025	552.017	3437.97	3792.18	3206.42	398.379	354.364	178.178	1105	1769	2562	397	407	638	3436	4683	6462	375	249	124
ENSG00000119938	213.41	1.24236	0.163987	7.57597	3.56468e-14	3.00432e-12	PPP1R3C	protein_coding	101.774	108.939	79.9143	240.187	231.264	210.251	63.0361	60.7331	55.574	468.494	489.563	451.192	79	114	114	223	181	243	63	75	112	441	344	314
ENSG00000172348	169.293	1.92312	0.254112	7.56801	3.78992e-14	3.17879e-12	RCAN2	protein_coding	59.2609	60.2033	50.4722	242.341	217.209	182.564	24.0137	26.7226	20.3441	252.838	409.867	485.678	46	63	72	225	170	211	24	33	41	238	288	338
ENSG00000188133	39.6786	-2.69714	0.357309	-7.54847	4.40389e-14	3.67609e-12	TMEM215	protein_coding	79.8733	62.1145	74.3063	12.9248	7.66621	12.1132	60.0344	76.9286	84.8496	1.06235	4.26944	0	62	65	106	12	6	14	60	95	171	1	3	0
ENSG00000115194	245.704	1.78382	0.236856	7.53124	5.02619e-14	4.17556e-12	SLC30A3	protein_coding	91.4679	116.584	103.047	350.048	384.588	340.036	52.0298	38.8692	19.3517	555.606	426.944	469.872	71	122	147	325	301	393	52	48	39	523	300	327
ENSG00000146530	197.095	1.46456	0.195021	7.5098	5.92194e-14	4.8964e-12	VWDE	protein_coding	97.9093	111.806	89.7283	294.04	284.927	246.591	60.0344	60.7331	57.0626	269.836	370.019	422.454	76	117	128	273	223	285	60	75	115	254	260	294
ENSG00000116133	270.077	-1.96786	0.262831	-7.48715	7.03863e-14	5.74401e-12	DHCR24	protein_coding	200.972	329.685	314.049	75.3949	62.6074	77.8707	609.349	432.42	441.119	297.457	241.935	158.061	156	345	448	70	49	90	609	534	889	280	170	110
ENSG00000118194	5010.96	1.95981	0.261761	7.48702	7.04574e-14	5.74401e-12	TNNT2	protein_coding	2540.49	1963.77	1345.93	7986.47	7948.58	6809.36	730.418	627.575	359.246	9347.57	8138.98	12333.1	1972	2055	1920	7415	6221	7870	730	775	724	8799	5719	8583
ENSG00000132205	210.379	1.27563	0.17038	7.48701	7.04584e-14	5.74401e-12	EMILIN2	protein_coding	104.351	111.806	94.6354	232.647	244.041	271.682	94.0539	96.3632	114.621	350.574	364.326	445.445	81	117	135	216	191	314	94	119	231	330	256	310
ENSG00000147601	246.859	-1.07618	0.144049	-7.4709	7.96466e-14	6.46286e-12	TERF1	protein_coding	391.637	373.642	379.943	173.408	189.1	180.833	236.135	229.976	193.02	178.474	219.165	216.975	304	391	542	161	148	209	236	284	389	168	154	151
ENSG00000121577	365.209	1.45637	0.195058	7.46633	8.24598e-14	6.66016e-12	POPDC2	protein_coding	149.44	187.299	131.088	397.439	463.806	420.502	51.0292	62.3527	47.1387	847.751	644.686	979.978	116	196	187	369	363	486	51	77	95	798	453	682
ENSG00000105472	137.263	-1.90183	0.255195	-7.45248	9.16003e-14	7.36433e-12	CLEC11A	protein_coding	340.106	215.967	221.517	66.7783	66.4405	73.5446	189.108	177.341	117.599	74.3642	52.6565	51.7291	264	226	316	62	52	85	189	219	237	70	37	36
ENSG00000198771	209.342	1.43461	0.192579	7.44948	9.37123e-14	7.49957e-12	RCSD1	protein_coding	79.8733	98.4276	74.3063	210.029	237.652	233.612	48.0275	29.9617	27.2908	478.055	540.796	454.066	62	103	106	195	186	270	48	37	55	450	380	316
ENSG00000134775	371.649	1.71963	0.230873	7.44839	9.44855e-14	7.52692e-12	FHOD3	protein_coding	185.512	172.965	121.273	543.92	525.135	501.834	58.0332	55.0647	51.1083	484.429	861.005	899.511	144	181	173	505	411	580	58	68	103	456	605	626
ENSG00000041982	149.163	-1.62428	0.218099	-7.44744	9.51722e-14	7.54716e-12	TNC	protein_coding	410.961	417.6	275.494	113.092	112.438	130.65	78.0447	64.782	79.3915	48.8679	28.463	30.1753	319	437	393	105	88	151	78	80	160	46	20	21
ENSG00000172893	153.914	-1.60894	0.216111	-7.44496	9.69752e-14	7.65534e-12	DHCR7	protein_coding	176.494	227.435	253.763	75.3949	66.4405	74.4098	209.12	181.39	202.448	138.105	89.6583	152.313	137	238	362	70	52	86	209	224	408	130	63	106
ENSG00000159388	336.679	1.31339	0.176681	7.43368	1.05617e-13	8.29994e-12	BTG2	protein_coding	217.719	188.255	193.477	541.766	417.808	524.33	174.1	171.672	251.572	442.998	476.755	439.697	169	197	276	503	327	606	174	212	507	417	335	306
ENSG00000003402	132.178	1.59471	0.214743	7.42612	1.11829e-13	8.74876e-12	CFLAR	protein_coding	60.5491	73.5818	57.4822	163.715	235.097	180.833	52.0298	55.8745	39.6957	229.467	194.971	242.839	47	77	82	152	184	209	52	69	80	216	137	169
ENSG00000109084	222.137	-1.31099	0.176594	-7.42378	1.13821e-13	8.8648e-12	TMEM97	protein_coding	265.386	322.04	332.275	112.015	125.215	134.111	339.194	292.329	284.321	166.788	119.544	172.43	206	337	474	104	98	155	339	361	573	157	84	120
ENSG00000112175	495.758	1.13039	0.152649	7.40516	1.30992e-13	1.01304e-11	BMP5	protein_coding	333.664	335.418	309.843	798.109	734.678	609.987	194.111	170.862	205.425	674.589	705.882	876.52	259	351	442	741	575	705	194	211	414	635	496	610
ENSG00000122641	301.978	-1.10821	0.149659	-7.40492	1.31232e-13	1.01304e-11	INHBA	protein_coding	592.609	591.521	468.27	234.801	273.428	256.973	299.171	297.997	265.465	106.235	130.93	106.332	460	619	668	218	214	297	299	368	535	100	92	74
ENSG00000169554	382.873	0.955651	0.129284	7.39188	1.44768e-13	1.11261e-11	ZEB2	protein_coding	269.25	296.238	302.833	524.533	624.796	542.499	295.169	357.111	311.611	356.948	365.749	347.734	209	310	432	487	489	627	295	441	628	336	257	242
ENSG00000017427	1023.76	-1.74937	0.236714	-7.39022	1.46583e-13	1.11854e-11	IGF1	protein_coding	1368.15	1289.11	1669.79	400.67	355.201	529.521	2175.25	2053.59	1850.81	247.526	234.819	110.643	1062	1349	2382	372	278	612	2174	2536	3730	233	165	77
ENSG00000164171	85.8588	-1.68555	0.228085	-7.39001	1.46822e-13	1.11854e-11	ITGA2	protein_coding	175.206	201.633	163.334	46.314	58.7743	62.2966	76.0435	89.885	75.9181	35.0574	14.2315	31.6122	136	211	233	43	46	72	76	111	153	33	10	22
ENSG00000183853	90.64	-1.71957	0.23286	-7.38459	1.52929e-13	1.16e-11	KIRREL1	protein_coding	159.747	176.787	177.354	45.2369	63.8851	48.4529	149.085	109.32	98.2469	18.0599	17.0778	24.4276	124	185	253	42	50	56	149	135	198	17	12	17
ENSG00000141161	727.791	1.43624	0.194836	7.37152	1.68698e-13	1.27407e-11	UNC45B	protein_coding	285.998	371.731	234.836	875.658	771.732	763.998	158.091	127.944	99.2393	1466.04	1750.47	1827.76	222	389	335	813	604	883	158	158	200	1380	1230	1272
ENSG00000094755	21.2773	-5.52356	0.749383	-7.37081	1.69599e-13	1.27536e-11	GABRP	protein_coding	97.9093	51.6028	91.1303	2.15414	1.2777	1.73046	2.00115	0	1.48859	3.18704	2.8463	0	76	54	130	2	1	2	2	0	3	3	2	0
ENSG00000108515	300.154	1.46577	0.198896	7.3695	1.71276e-13	1.28032e-11	ENO3	protein_coding	161.035	166.276	98.8414	373.743	379.477	411.85	70.0401	64.782	60.0398	504.614	671.726	639.429	125	174	141	347	297	476	70	80	121	475	472	445
ENSG00000133026	1496.39	-0.907296	0.123121	-7.36914	1.71727e-13	1.28032e-11	MYH10	protein_coding	2671.89	2182.61	2007.67	1197.7	1270.04	1187.96	1810.04	1732.92	1720.81	692.649	788.424	694.032	2074	2284	2864	1112	994	1373	1809	2140	3468	652	554	483
ENSG00000169908	133.947	-1.76435	0.23989	-7.35481	1.91199e-13	1.41943e-11	TM4SF1	protein_coding	360.718	232.213	227.826	77.549	72.829	89.1187	138.079	168.433	145.882	27.621	45.5407	21.5538	280	243	325	72	57	103	138	208	294	26	32	15
ENSG00000130164	319.461	-1.51769	0.206532	-7.34846	2.00508e-13	1.48223e-11	LDLR	protein_coding	315.629	287.638	295.823	95.8592	93.2722	122.863	533.305	487.484	447.073	326.14	513.757	314.685	245	301	422	89	73	142	533	602	901	307	361	219
ENSG00000124212	163.876	-1.78527	0.243407	-7.33454	2.22491e-13	1.6378e-11	PTGIS	protein_coding	285.998	336.374	301.431	68.9325	95.8276	102.962	275.158	225.117	178.631	48.8679	21.3472	25.8645	222	352	430	64	75	119	275	278	360	46	15	18
ENSG00000075239	246.517	1.12305	0.15316	7.33252	2.25857e-13	1.65559e-11	ACAT1	protein_coding	99.1975	105.117	126.881	260.651	228.709	239.669	182.104	153.857	176.646	475.931	458.254	451.192	77	110	181	242	179	277	182	190	356	448	322	314
ENSG00000005249	236.808	1.37787	0.18822	7.32056	2.4694e-13	1.80256e-11	PRKAR2B	protein_coding	95.3327	103.206	119.17	292.963	313.037	228.421	87.0498	88.2655	98.2469	390.943	537.95	487.115	74	108	170	272	245	264	87	109	198	368	378	339
ENSG00000148677	1251.47	1.54709	0.211921	7.30035	2.87031e-13	2.08647e-11	ANKRD1	protein_coding	626.104	601.077	405.881	1334.49	1691.68	1735.65	151.087	166.004	136.95	2069.45	3465.37	2633.87	486	629	579	1239	1324	2006	151	205	276	1948	2435	1833
ENSG00000152779	92.6231	1.66904	0.228742	7.29663	2.95075e-13	2.13605e-11	SLC16A12	protein_coding	33.4953	36.3131	45.5652	144.327	113.715	115.076	14.008	12.9564	10.4201	205.033	170.778	209.79	26	38	65	134	89	133	14	16	21	193	120	146
ENSG00000050628	82.6614	2.01089	0.275699	7.29377	3.01406e-13	2.17287e-11	PTGER3	protein_coding	16.7476	17.2009	18.9271	74.3178	57.4966	81.3317	95.0544	110.939	119.583	144.479	139.469	116.39	13	18	27	69	45	94	95	137	241	136	98	81
ENSG00000259030	163.856	2.0655	0.283678	7.28115	3.30977e-13	2.37623e-11	FPGT-TNNI3K	protein_coding	36.0718	31.535	28.7411	140.019	140.547	119.402	35.0201	41.2985	40.6881	310.205	641.84	400.9	28	33	41	130	110	138	35	51	82	292	451	279
ENSG00000147889	31.4023	-4.50698	0.619119	-7.27967	3.34646e-13	2.39272e-11	CDKN2A	protein_coding	152.017	64.9813	46.2662	3.23121	3.8331	4.32615	35.0201	36.4399	21.8327	3.18704	5.69259	0	118	68	66	3	3	5	35	45	44	3	4	0
ENSG00000183287	176.22	-1.54703	0.212721	-7.27258	3.52685e-13	2.51141e-11	CCBE1	protein_coding	253.791	282.86	318.255	75.3949	117.549	101.232	335.192	267.226	296.229	33.995	14.2315	18.6799	197	296	454	70	92	117	335	330	597	32	10	13
ENSG00000150625	43.1828	-3.81539	0.525029	-7.26701	3.67532e-13	2.60369e-11	GPM6A	protein_coding	95.3327	37.2687	60.9872	2.15414	6.38851	5.19138	96.055	119.037	88.323	3.18704	4.26944	0	74	39	87	2	5	6	96	147	178	3	3	0
ENSG00000140416	14872.2	1.07763	0.148299	7.26661	3.6863e-13	2.60369e-11	TPM1	protein_coding	8360.94	8965.51	7157.24	16503.9	18354.2	16812.3	4080.34	3880.44	3188.06	28377.4	26778	36007.7	6490	9382	10210	15323	14365	19431	4078	4792	6425	26712	18816	25059
ENSG00000078114	3697.64	1.54888	0.213585	7.2518	4.11263e-13	2.89311e-11	NEBL	protein_coding	1478.95	1934.15	1127.21	4221.04	4678.94	4379.8	817.468	689.118	503.143	7036.97	9769.91	7734.93	1148	2024	1608	3919	3662	5062	817	851	1014	6624	6865	5383
ENSG00000125872	31.1947	-3.21643	0.443944	-7.24512	4.32054e-13	3.02715e-11	LRRN4	protein_coding	83.7382	63.0701	61.6882	9.69363	8.94391	4.32615	56.0321	43.7278	27.787	5.31173	4.26944	5.74767	65	66	88	9	7	5	56	54	56	5	3	4
ENSG00000123572	64.2439	-1.94868	0.269509	-7.23046	4.81372e-13	3.35921e-11	NRK	protein_coding	145.576	104.161	100.243	28.0038	37.0533	25.9569	85.0487	97.173	103.209	20.1846	11.3852	12.9323	113	109	143	26	29	30	85	120	208	19	8	9
ENSG00000188517	104.431	-1.48234	0.205139	-7.22601	4.97407e-13	3.45728e-11	COL25A1	protein_coding	158.458	172.009	185.766	47.3911	61.3297	75.275	161.092	173.292	154.813	22.3092	24.1935	17.243	123	180	265	44	48	87	161	214	312	21	17	12
ENSG00000162772	147.477	1.38764	0.192312	7.21556	5.37136e-13	3.7186e-11	ATF3	protein_coding	100.486	75.493	81.3163	211.106	246.596	211.116	108.062	84.2166	121.072	191.222	156.546	182.489	78	79	116	196	193	244	108	104	244	180	110	127
ENSG00000138413	403.051	-0.873664	0.121173	-7.21007	5.59249e-13	3.85639e-11	IDH1	protein_coding	676.347	624.012	605.666	357.587	328.369	351.284	397.227	441.327	479.326	196.534	190.702	188.236	525	653	864	332	257	406	397	545	966	185	134	131
ENSG00000071282	291.37	-0.925841	0.128552	-7.20205	5.93141e-13	4.07399e-11	LMCD1	protein_coding	381.331	433.846	414.994	215.414	212.098	220.634	395.226	438.898	445.088	107.297	120.968	110.643	296	454	592	200	166	255	395	542	897	101	85	77
ENSG00000182379	30.3622	-3.00035	0.417499	-7.18647	6.64871e-13	4.54876e-11	NXPH4	protein_coding	60.5491	53.514	61.6882	8.61656	6.38851	6.92184	61.0349	46.9669	40.1919	8.49876	8.53889	1.43692	47	56	88	8	5	8	61	58	81	8	6	1
ENSG00000187098	528.235	1.1746	0.163673	7.17649	7.15249e-13	4.87431e-11	MITF	protein_coding	287.286	280.949	222.919	612.853	626.074	540.769	209.12	236.454	232.22	849.876	1024.67	1215.63	223	294	318	569	490	625	209	292	468	800	720	846
ENSG00000183654	44.6489	3.24036	0.452584	7.1597	8.08567e-13	5.48882e-11	MARCH11	protein_coding	3.86484	7.64486	4.90702	60.3159	54.9412	42.3963	4.00229	2.42932	1.98479	99.8604	92.5046	160.935	3	8	7	56	43	49	4	3	4	94	65	112
ENSG00000104763	775.143	0.888008	0.124058	7.15801	8.18558e-13	5.5351e-11	ASAH1	protein_coding	466.357	402.311	396.768	786.261	748.733	797.742	416.238	430.8	499.174	1322.62	1491.46	1543.25	362	421	566	730	586	922	416	532	1006	1245	1048	1074
ENSG00000197616	4529.45	1.61871	0.227157	7.12597	1.03352e-12	6.96171e-11	MYH6	protein_coding	2008.43	1625.49	1282.83	4880.2	5752.21	4457.67	923.529	1085.91	899.108	6751.2	12566.4	12120.4	1559	1701	1830	4531	4502	5152	923	1341	1812	6355	8830	8435
ENSG00000171517	39.3209	2.94243	0.41333	7.11883	1.08847e-12	7.30021e-11	LPAR3	protein_coding	3.86484	5.73364	11.917	70.0095	66.4405	43.2615	6.00344	12.9564	13.8935	77.5512	74.0037	86.2151	3	6	17	65	52	50	6	16	28	73	52	60
ENSG00000100170	38.0336	2.81374	0.395279	7.11837	1.09214e-12	7.30021e-11	SLC5A1	protein_coding	6.4414	11.4673	5.60802	56.0076	58.7743	49.3181	6.00344	5.66842	1.48859	83.9253	75.4269	96.2735	5	12	8	52	46	57	6	7	3	79	53	67
ENSG00000164099	78.4931	-1.84302	0.258933	-7.11773	1.09716e-12	7.30572e-11	PRSS12	protein_coding	94.0444	77.4042	88.3263	20.4643	26.8317	25.0917	196.112	155.477	162.256	32.9327	25.6167	37.3599	73	81	126	19	21	29	196	192	327	31	18	26
ENSG00000145555	52.49	-1.85243	0.260405	-7.11367	1.12998e-12	7.48108e-11	MYO10	protein_coding	90.1796	102.25	91.1303	20.4643	30.6648	27.6874	81.0464	75.3091	66.9865	16.9975	14.2315	12.9323	70	107	130	19	24	32	81	93	135	16	10	9
ENSG00000103034	153.764	1.65982	0.233336	7.11341	1.13207e-12	7.48108e-11	NDRG4	protein_coding	56.6843	43.0023	47.6682	161.56	132.881	166.124	35.0201	31.5812	34.7338	376.07	475.332	284.51	44	45	68	150	104	192	35	39	70	354	334	198
ENSG00000157388	161.511	1.73316	0.243681	7.11243	1.14021e-12	7.50647e-11	CACNA1D	protein_coding	73.4319	66.8925	53.9772	228.339	246.596	166.989	42.0241	48.5865	28.2832	293.207	288.899	400.9	57	70	77	212	193	193	42	60	57	276	203	279
ENSG00000162591	107.156	-1.6069	0.226049	-7.10862	1.1721e-12	7.68737e-11	MEGF6	protein_coding	194.53	163.409	172.447	54.9305	44.7196	71.8141	179.103	138.471	160.272	44.6185	24.1935	37.3599	151	171	246	51	35	83	179	171	323	42	17	26
ENSG00000168386	746.35	-1.78425	0.251369	-7.09814	1.26444e-12	8.26198e-11	FILIP1L	protein_coding	1433.86	917.383	895.881	333.892	342.424	266.491	1256.72	1351.51	1718.83	146.604	202.087	90.5259	1113	960	1278	310	268	308	1256	1669	3464	138	142	63
ENSG00000177990	74.2988	2.28306	0.321911	7.0922	1.31995e-12	8.59251e-11	DPY19L2	protein_coding	15.4594	23.8902	25.2361	88.3197	98.383	133.245	17.0097	19.4346	15.8783	99.8604	153.7	201.169	12	25	36	82	77	154	17	24	32	94	108	140
ENSG00000107796	3177.4	-1.0157	0.143334	-7.08625	1.37791e-12	8.93642e-11	ACTA2	protein_coding	4481.93	4731.21	3941.04	2197.22	2237.26	2071.36	3871.22	3442.35	2656.64	2673.92	3029.88	2794.81	3479	4951	5622	2040	1751	2394	3869	4251	5354	2517	2129	1945
ENSG00000226900	109.381	1.77131	0.250063	7.08345	1.4061e-12	9.08547e-11	AL451069,1	lincRNA	34.7836	50.6472	33.6481	116.324	132.881	155.741	32.0183	25.103	15.3821	228.404	243.358	244.276	27	53	48	108	104	180	32	31	31	215	171	170
ENSG00000151789	44.42	-2.45785	0.34704	-7.08232	1.41762e-12	9.1261e-11	ZNF385D	protein_coding	51.5312	80.271	75.7083	15.079	15.3324	8.6523	77.0441	96.3632	72.4447	14.8728	12.8083	12.9323	40	84	108	14	12	10	77	119	146	14	9	9
ENSG00000152402	343.507	1.29183	0.182482	7.0792	1.44987e-12	9.29942e-11	GUCY1A2	protein_coding	99.1975	159.586	150.716	319.89	365.423	328.788	174.1	169.243	138.439	737.267	654.648	824.791	77	167	215	297	286	380	174	209	279	694	460	574
ENSG00000138193	170.624	-1.34022	0.189553	-7.07046	1.54422e-12	9.86827e-11	PLCE1	protein_coding	197.107	269.481	246.753	85.0885	97.1053	100.367	266.152	279.372	239.663	69.0524	98.1972	99.1474	153	282	352	79	76	116	266	345	483	65	69	69
ENSG00000113742	471.331	1.15026	0.162729	7.06856	1.56546e-12	9.96755e-11	CPEB4	protein_coding	267.962	311.528	217.311	620.392	599.242	544.23	197.113	165.194	171.188	827.567	754.269	979.978	208	326	310	576	469	629	197	204	345	779	530	682
ENSG00000115380	68.0789	-2.01913	0.285687	-7.06762	1.5761e-12	9.99877e-11	EFEMP1	protein_coding	157.17	109.895	106.552	38.7745	33.2202	20.7655	89.051	110.939	117.102	10.6235	14.2315	8.62151	122	115	152	36	26	24	89	137	236	10	10	6
ENSG00000146147	197.974	1.8615	0.263518	7.06405	1.61722e-12	1.02225e-10	MLIP	protein_coding	56.6843	93.6495	44.8642	235.878	244.041	226.69	35.0201	29.9617	18.3593	426	407.02	557.524	44	98	64	219	191	262	35	37	37	401	286	388
ENSG00000224259	46.2154	-3.24963	0.460424	-7.05791	1.69022e-12	1.06453e-10	LINC01133	lincRNA	36.0718	47.7804	55.3792	5.38535	8.94391	1.73046	120.069	139.281	123.553	6.37407	4.26944	5.74767	28	50	79	5	7	2	120	172	249	6	3	4
ENSG00000091972	248.692	-1.085	0.153869	-7.05145	1.77064e-12	1.11117e-10	CD200	protein_coding	350.412	344.974	375.737	185.256	149.491	169.585	443.254	420.273	373.636	70.1148	46.9639	54.6029	272	361	536	172	117	196	443	519	753	66	33	38
ENSG00000101000	56.1396	-1.99773	0.283435	-7.04827	1.81157e-12	1.13279e-10	PROCR	protein_coding	115.945	85.0491	79.9143	25.8497	17.8878	25.0917	104.06	97.9828	110.156	3.18704	7.11574	1.43692	90	89	114	24	14	29	104	121	222	3	5	1
ENSG00000112992	563.627	0.855213	0.121364	7.04668	1.8324e-12	1.14172e-10	NNT	protein_coding	300.169	266.614	276.195	496.529	468.916	552.017	394.226	363.589	411.347	1120.77	1097.25	1015.9	233	279	394	461	367	638	394	449	829	1055	771	707
ENSG00000037965	128.51	-1.47237	0.208993	-7.04503	1.85418e-12	1.15117e-10	HOXC8	protein_coding	240.908	170.098	196.982	81.8573	74.1067	63.1618	213.122	234.025	205.922	19.1222	29.8861	12.9323	187	178	281	76	58	73	213	289	415	18	21	9
ENSG00000122786	3028.1	-1.15508	0.164225	-7.03355	2.01348e-12	1.24564e-10	CALD1	protein_coding	4586.28	3961.95	3512.02	1712.54	1934.44	1767.67	4221.42	4276.42	3523.99	1884.6	2822.1	2133.82	3560	4146	5010	1590	1514	2043	4219	5281	7102	1774	1983	1485
ENSG00000198910	40	-2.39244	0.340651	-7.02316	2.16908e-12	1.33717e-10	L1CAM	protein_coding	122.387	79.3154	73.6053	22.6185	17.8878	12.1132	41.0235	45.3474	47.1387	4.24938	5.69259	8.62151	95	83	105	21	14	14	41	56	95	4	4	6
ENSG00000064225	90.8249	1.66893	0.23794	7.0141	2.31434e-12	1.42169e-10	ST3GAL6	protein_coding	45.0898	47.7804	39.9572	123.863	152.046	144.493	25.0143	25.9128	15.8783	145.541	192.125	132.197	35	50	57	115	119	167	25	32	32	137	135	92
ENSG00000136010	98.639	-1.48883	0.212484	-7.00681	2.43817e-12	1.4925e-10	ALDH1L2	protein_coding	152.017	118.495	143.005	52.7764	49.8304	44.992	179.103	195.156	193.517	23.3716	21.3472	10.0584	118	124	204	49	39	52	179	241	390	22	15	7
ENSG00000110721	352.364	1.10036	0.157317	6.99451	2.66188e-12	1.62375e-10	CHKA	protein_coding	207.413	187.299	185.065	435.136	341.146	459.437	254.146	227.547	240.159	637.407	557.874	495.737	161	196	264	404	267	531	254	281	484	600	392	345
ENSG00000224078	1330.57	0.715174	0.102287	6.99182	2.71343e-12	1.64942e-10	SNHG14	processed_transcript	868.301	940.318	813.864	1364.65	1470.63	1466.57	890.51	898.04	794.907	2050.33	2194.49	2214.29	674	984	1161	1267	1151	1695	890	1109	1602	1930	1542	1541
ENSG00000108018	87.0058	1.44833	0.207772	6.97078	3.15191e-12	1.90931e-10	SORCS1	protein_coding	41.225	49.6916	43.4622	122.786	123.937	121.132	47.0269	49.3963	60.0398	126.419	116.698	142.255	32	52	62	114	97	140	47	61	121	119	82	99
ENSG00000176463	245.166	1.36345	0.195714	6.96653	3.2486e-12	1.96107e-10	SLCO3A1	protein_coding	95.3327	129.007	85.5223	238.032	284.927	272.548	76.0435	80.9775	63.017	466.369	523.719	626.496	74	135	122	221	223	315	76	100	127	439	368	436
ENSG00000267034	51.3487	2.10998	0.303302	6.9567	3.48333e-12	2.09552e-10	AC010980,2	lincRNA	15.4594	21.0234	16.1231	91.5509	75.3844	61.4314	9.00516	12.1466	9.92393	83.9253	111.006	109.206	12	22	23	85	59	71	9	15	20	79	78	76
ENSG00000136111	497.668	0.985434	0.141913	6.94393	3.81345e-12	2.28624e-10	TBC1D4	protein_coding	265.386	249.414	261.474	498.683	475.305	559.804	368.211	300.426	389.018	958.235	809.771	836.287	206	261	373	463	372	647	368	371	784	902	569	582
ENSG00000169218	44.1402	-3.05765	0.44077	-6.93707	4.00314e-12	2.39174e-10	RSPO1	protein_coding	95.3327	60.2033	65.8943	9.69363	10.2216	6.92184	58.0332	132.803	79.8877	2.12469	5.69259	2.87384	74	63	94	9	8	8	58	164	161	2	4	2
ENSG00000183023	2522.29	1.26059	0.182025	6.92538	4.34821e-12	2.58904e-10	SLC8A1	protein_coding	856.706	1164.89	804.751	2232.77	2382.91	2156.15	912.522	800.058	616.772	6943.49	6204.93	5191.59	665	1219	1148	2073	1865	2492	912	988	1243	6536	4360	3613
ENSG00000255690	64.3285	-1.73813	0.251225	-6.91861	4.56109e-12	2.70656e-10	TRIL	protein_coding	77.2968	101.294	92.5324	31.235	25.554	25.0917	124.071	116.608	118.095	24.4339	19.9241	15.8061	60	106	132	29	20	29	124	144	238	23	14	11
ENSG00000171004	90.4463	-1.52591	0.220585	-6.91758	4.5943e-12	2.71702e-10	HS6ST2	protein_coding	127.54	146.208	153.52	57.0847	47.275	44.992	145.083	125.515	168.707	26.5586	24.1935	18.6799	99	153	219	53	37	52	145	155	340	25	17	13
ENSG00000133169	651.449	1.21645	0.176084	6.90835	4.90331e-12	2.88997e-10	BEX1	protein_coding	492.123	431.935	415.695	1079.22	1171.65	860.039	379.217	400.839	468.906	600.225	875.236	642.303	382	452	593	1002	917	994	379	495	945	565	615	447
ENSG00000156011	532.291	1.14267	0.165483	6.90504	5.01886e-12	2.94812e-10	PSD3	protein_coding	293.728	289.549	241.145	595.619	640.128	579.704	207.119	287.47	303.176	862.624	1102.94	984.289	228	303	344	553	501	670	207	355	611	812	775	685
ENSG00000123358	217.675	1.87104	0.271067	6.90249	5.10985e-12	2.98774e-10	NR4A1	protein_coding	135.269	86.9603	117.768	327.429	410.142	501.834	140.08	139.281	105.69	266.649	126.66	254.335	105	91	168	304	321	580	140	172	213	251	89	177
ENSG00000187398	42.6959	2.46168	0.356651	6.90219	5.12057e-12	2.98774e-10	LUZP2	protein_coding	5.15312	8.60047	17.5251	59.2388	67.7182	59.7009	29.0166	42.9181	45.6501	55.2419	56.9259	64.6613	4	9	25	55	53	69	29	53	92	52	40	45
ENSG00000170421	302.98	-1.59651	0.231506	-6.8962	5.34112e-12	3.10604e-10	KRT8	protein_coding	619.663	769.264	584.636	204.643	221.042	226.69	236.135	219.449	156.798	182.723	85.3889	129.323	481	805	834	190	173	262	236	271	316	172	60	90
ENSG00000132429	145.563	1.2712	0.184367	6.89496	5.38794e-12	3.12286e-10	POPDC3	protein_coding	65.7023	95.5607	91.1303	203.566	212.098	201.599	37.0212	35.6301	42.1767	218.843	268.975	274.451	51	100	130	189	166	233	37	44	85	206	189	191
ENSG00000008311	311.66	1.35017	0.196076	6.88594	5.74055e-12	3.31621e-10	AASS	protein_coding	148.152	178.699	145.809	357.587	408.865	437.807	126.072	153.857	179.127	433.437	505.218	665.293	115	187	208	332	320	506	126	190	361	408	355	463
ENSG00000265107	50.7996	2.281	0.33147	6.88145	5.92451e-12	3.41119e-10	GJA5	protein_coding	12.8828	13.3785	10.515	71.0866	61.3297	44.992	12.0069	10.5271	9.42774	114.733	135.199	113.517	10	14	15	66	48	52	12	13	19	108	95	79
ENSG00000154310	362.57	1.16617	0.169779	6.86877	6.47578e-12	3.71633e-10	TNIK	protein_coding	211.278	199.722	180.859	372.666	486.804	464.629	189.108	196.775	155.31	531.173	710.151	652.361	164	209	258	346	381	537	189	243	313	500	499	454
ENSG00000152785	30.8352	-3.77501	0.549645	-6.86809	6.5068e-12	3.72189e-10	BMP3	protein_coding	38.6484	45.8692	44.1632	3.23121	3.8331	2.59569	87.0498	65.5918	74.4295	3.18704	1.42315	0	30	48	63	3	3	3	87	81	150	3	1	0
ENSG00000107562	1498.38	-0.754858	0.109985	-6.86327	6.73022e-12	3.83711e-10	CXCL12	protein_coding	1697.95	1782.21	1952.99	1072.76	1101.38	1049.52	1464.84	1249.48	1281.18	1780.49	1633.77	1913.98	1318	1865	2786	996	862	1213	1464	1543	2582	1676	1148	1332
ENSG00000180447	534.787	-1.53766	0.225016	-6.83354	8.2843e-12	4.70775e-10	GAS1	protein_coding	742.049	558.075	765.495	276.807	196.766	237.073	1200.69	870.508	1162.09	189.097	109.582	109.206	576	584	1092	257	154	274	1200	1075	2342	178	77	76
ENSG00000198648	473.114	1.20876	0.176938	6.83152	8.40172e-12	4.75898e-10	STK39	protein_coding	264.097	266.614	234.836	644.088	619.685	504.429	203.116	200.824	185.081	660.779	1043.17	850.656	205	279	335	598	485	583	203	248	373	622	733	592
ENSG00000164266	56.094	5.3074	0.777787	6.82371	8.87172e-12	5.00893e-10	SPINK1	protein_coding	3.86484	2.86682	8.41203	168.023	275.984	174.777	0	0.809775	8.43534	8.49876	9.96204	11.4953	3	3	12	156	216	202	0	1	17	8	7	8
ENSG00000180628	212.228	1.17129	0.171801	6.81771	9.25051e-12	5.20595e-10	PCGF5	protein_coding	136.558	107.028	89.0273	268.19	228.709	239.669	87.0498	94.7437	81.8724	417.502	411.29	385.094	106	112	127	249	179	277	87	117	165	393	289	268
ENSG00000120437	154.764	-1.902	0.279815	-6.79734	1.06569e-11	5.97815e-10	ACAT2	protein_coding	239.62	198.766	245.351	61.393	56.2189	64.8923	204.117	213.781	266.954	64.803	162.239	79.0305	186	208	350	57	44	75	204	264	538	61	114	55
ENSG00000140937	722.239	-1.20388	0.17721	-6.79351	1.0944e-11	6.11953e-10	CDH11	protein_coding	1010.01	1150.55	1195.21	453.446	563.466	442.998	1294.74	1120.73	909.032	217.781	152.277	156.624	784	1204	1705	421	441	512	1294	1384	1832	205	107	109
ENSG00000185664	41.5614	2.73173	0.40252	6.78658	1.14825e-11	6.4001e-10	PMEL	protein_coding	19.3242	8.60047	12.618	84.0114	67.7182	109.884	12.0069	9.7173	3.96957	56.3043	38.425	76.1567	15	9	18	78	53	127	12	12	8	53	27	53
ENSG00000081803	205.346	1.21319	0.17918	6.7708	1.28074e-11	7.11584e-10	CADPS2	protein_coding	92.7561	75.493	79.2133	222.953	185.267	162.663	98.0561	83.4068	82.3686	428.125	472.485	481.368	72	79	113	207	145	188	98	103	166	403	332	335
ENSG00000171564	56.0314	2.68472	0.39677	6.76643	1.31995e-11	7.31045e-10	FGB	protein_coding	14.1711	17.2009	36.4521	99.0904	159.713	190.351	12.0069	21.8639	13.3973	46.7432	41.2713	20.1169	11	18	52	92	125	220	12	27	27	44	29	14
ENSG00000146122	250.171	-1.09478	0.161826	-6.76517	1.33152e-11	7.3512e-10	DAAM2	protein_coding	355.565	362.175	385.551	165.869	153.324	195.542	396.227	427.561	423.256	62.6784	42.6944	31.6122	276	379	550	154	120	226	396	528	853	59	30	22
ENSG00000143320	894.769	-1.38793	0.20528	-6.76113	1.36918e-11	7.53523e-10	CRABP2	protein_coding	1379.75	1934.15	1739.19	627.932	622.241	680.936	942.54	818.682	575.092	576.853	372.865	466.999	1071	2024	2481	583	487	787	942	1011	1159	543	262	325
ENSG00000163697	143.978	-1.19559	0.176897	-6.75868	1.39259e-11	7.63997e-10	APBB2	protein_coding	184.224	178.699	179.457	74.3178	76.6621	84.7926	241.138	271.275	270.923	69.0524	52.6565	44.5445	143	187	256	69	60	98	241	335	546	65	37	31
ENSG00000163110	2266.87	1.11919	0.165633	6.75706	1.40822e-11	7.70152e-10	PDLIM5	protein_coding	1414.53	1548.08	1086.55	3083.65	2943.82	2761.82	768.44	739.324	610.818	3349.57	4613.85	4282.02	1098	1620	1550	2863	2304	3192	768	913	1231	3153	3242	2980
ENSG00000106066	145.043	1.38288	0.204895	6.7492	1.48665e-11	8.10503e-10	CPVL	protein_coding	48.9546	86.9603	62.3892	170.177	185.267	166.989	34.0195	34.0105	41.6805	304.893	273.244	331.928	38	91	89	158	145	193	34	42	84	287	192	231
ENSG00000084636	1239.18	-1.66175	0.246315	-6.74645	1.51502e-11	8.23396e-10	COL16A1	protein_coding	988.111	1361.74	1634.74	374.82	383.31	500.968	3251.86	2676.31	1835.43	780.824	593.453	488.552	767	1425	2332	348	300	579	3250	3305	3699	735	417	340
ENSG00000185477	204.647	1.29268	0.192083	6.72984	1.69851e-11	9.20257e-10	GPRIN3	protein_coding	73.4319	113.717	89.7283	206.797	210.821	263.03	65.0372	59.1136	51.6045	393.068	473.908	455.503	57	119	128	192	165	304	65	73	104	370	333	317
ENSG00000112414	157.651	-1.36001	0.202302	-6.72267	1.7842e-11	9.6369e-10	ADGRG6	protein_coding	235.755	206.411	187.168	73.2407	102.216	70.9489	230.132	216.21	247.602	94.5487	92.5046	135.07	183	216	267	68	80	82	230	267	499	89	65	94
ENSG00000186439	754.826	1.85249	0.275596	6.72175	1.79551e-11	9.66806e-10	TRDN	protein_coding	346.547	239.857	208.899	1018.91	1123.1	721.602	120.069	158.716	115.614	1034.72	2261.38	1708.5	269	251	298	946	879	834	120	196	233	974	1589	1189
ENSG00000157613	298.461	-1.21306	0.180662	-6.71456	1.88635e-11	1.01259e-09	CREB3L1	protein_coding	470.222	413.778	457.054	207.874	185.267	185.159	537.308	518.256	398.446	88.1746	72.5806	47.4183	365	433	652	193	145	214	537	640	803	83	51	33
ENSG00000186340	86.9537	-2.1012	0.314093	-6.68975	2.23557e-11	1.19637e-09	THBS2	protein_coding	90.1796	67.8481	75.0073	26.9267	8.94391	17.3046	213.122	205.683	255.541	37.1821	28.463	17.243	70	71	107	25	7	20	213	254	515	35	20	12
ENSG00000115221	22.6411	-3.17949	0.475526	-6.68627	2.28925e-11	1.22136e-09	ITGB6	protein_coding	108.216	58.292	64.4922	9.69363	8.94391	6.92184	4.00229	2.42932	0.496197	1.06235	4.26944	2.87384	84	61	92	9	7	8	4	3	1	1	3	2
ENSG00000138119	188.077	-1.02307	0.15333	-6.67235	2.51735e-11	1.33895e-09	MYOF	protein_coding	246.061	246.547	278.298	122.786	132.881	125.458	348.199	309.334	304.169	53.1173	46.9639	43.1076	191	258	397	114	104	145	348	382	613	50	33	30
ENSG00000108821	20202.9	-1.2891	0.193229	-6.67137	2.53429e-11	1.34387e-09	COL1A1	protein_coding	32026.6	25204.1	25956.7	11187.5	10997.2	11854.5	37363.4	39063.5	31041.6	6283.77	7396.1	4059.29	24860	26375	37028	10387	8607	13701	37342	48240	62559	5915	5197	2825
ENSG00000155511	27.8606	3.01431	0.451962	6.66938	2.56878e-11	1.35803e-09	GRIA1	protein_coding	2.57656	7.64486	12.618	68.9325	54.9412	74.4098	8.00458	17.815	20.8403	26.5586	25.6167	14.3692	2	8	18	64	43	86	8	22	42	25	18	10
ENSG00000160963	21.6214	-3.03651	0.456472	-6.65212	2.88904e-11	1.52273e-09	COL26A1	protein_coding	42.5132	70.7149	58.1832	5.38535	8.94391	6.92184	22.0126	24.2932	15.8783	3.18704	1.42315	0	33	74	83	5	7	8	22	30	32	3	1	0
ENSG00000124749	169.853	1.26287	0.189863	6.65147	2.90185e-11	1.52487e-09	COL21A1	protein_coding	86.3147	54.4696	76.4093	189.564	185.267	145.359	149.085	155.477	158.287	280.459	294.592	262.956	67	57	109	176	145	168	149	192	319	264	207	183
ENSG00000142910	67.8011	-2.00541	0.301649	-6.64816	2.96775e-11	1.55482e-09	TINAGL1	protein_coding	133.981	134.741	104.449	31.235	28.1094	32.8788	90.0516	78.5482	70.4599	43.5561	51.2333	14.3692	104	141	149	29	22	38	90	97	142	41	36	10
ENSG00000121769	353.806	1.86746	0.281219	6.64059	3.12427e-11	1.63192e-09	FABP3	protein_coding	92.7561	108.939	65.1933	344.662	291.316	332.248	81.0464	59.9233	42.6729	1184.51	593.453	1048.95	72	114	93	320	228	384	81	74	86	1115	417	730
ENSG00000052802	371.591	-1.14349	0.172221	-6.63966	3.14405e-11	1.63556e-09	MSMO1	protein_coding	374.889	421.423	440.23	182.025	167.379	209.386	573.328	419.463	419.782	427.063	365.749	458.377	291	441	628	169	131	242	573	518	846	402	257	319
ENSG00000163644	225.34	1.32787	0.200009	6.63905	3.15702e-11	1.63556e-09	PPM1K	protein_coding	161.035	116.584	100.243	318.813	321.981	296.774	68.039	85.8361	75.9181	313.392	388.519	456.94	125	122	143	296	252	343	68	106	153	295	273	318
ENSG00000100258	258.823	-1.57617	0.237413	-6.63894	3.15938e-11	1.63556e-09	LMF2	protein_coding	596.474	434.801	370.129	117.401	173.767	177.372	287.164	230.786	189.547	212.469	165.085	150.876	463	455	528	109	136	205	287	285	382	200	116	105
ENSG00000145431	351.562	-1.31822	0.198824	-6.63005	3.35584e-11	1.73213e-09	PDGFC	protein_coding	511.447	588.654	646.324	222.953	212.098	264.761	536.307	467.24	352.796	173.162	132.353	110.643	397	616	922	207	166	306	536	577	711	163	93	77
ENSG00000111057	240.827	-1.47051	0.22217	-6.61887	3.61964e-11	1.86278e-09	KRT18	protein_coding	593.897	400.399	349.8	149.713	150.769	181.698	204.117	228.356	248.595	96.6734	152.277	133.633	461	419	499	139	118	210	204	282	501	91	107	93
ENSG00000077157	2262.86	1.43296	0.216718	6.6121	3.78903e-11	1.94422e-09	PPP1R12B	protein_coding	663.464	1132.39	824.379	2207.99	2416.13	2455.52	899.515	828.4	513.564	5006.83	5526.08	4680.04	515	1185	1176	2050	1891	2838	899	1023	1035	4713	3883	3257
ENSG00000143198	1266.17	0.922679	0.139617	6.60867	3.87795e-11	1.98401e-09	MGST3	protein_coding	645.428	563.808	631.603	1199.86	1094.99	1192.29	808.463	719.89	859.909	2962.88	2217.26	2297.63	501	590	901	1114	857	1378	808	889	1733	2789	1558	1599
ENSG00000144857	402.856	-1.2159	0.184194	-6.60119	4.07883e-11	2.08068e-09	BOC	protein_coding	389.06	567.631	631.603	227.262	242.763	217.173	755.433	753.9	723.455	98.7981	132.353	94.8366	302	594	901	211	190	251	755	931	1458	93	93	66
ENSG00000131016	2105.39	-1.00819	0.152914	-6.5932	4.30437e-11	2.18933e-09	AKAP12	protein_coding	2852.25	2698.64	2733.21	1203.09	1427.19	1487.33	3099.77	3733.06	3821.21	724.519	889.468	594.884	2214	2824	3899	1117	1117	1719	3098	4610	7701	682	625	414
ENSG00000153071	161.682	-1.09287	0.165923	-6.5866	4.50003e-11	2.28219e-09	DAB2	protein_coding	207.413	213.1	210.301	98.0133	91.9945	104.693	287.164	267.226	311.115	56.3043	55.5028	37.3599	161	223	300	91	72	121	287	330	627	53	39	26
ENSG00000113161	237.219	-1.22803	0.186482	-6.58526	4.54083e-11	2.29621e-09	HMGCR	protein_coding	350.412	271.392	291.617	134.634	136.714	118.537	345.198	330.388	417.301	115.796	165.085	169.556	272	284	416	125	107	137	345	408	841	109	116	118
ENSG00000116783	231.123	1.56708	0.23802	6.58383	4.58492e-11	2.30857e-09	TNNI3K	protein_coding	63.1257	59.2477	55.3792	178.794	195.488	151.415	51.0292	46.1572	34.7338	742.579	741.46	454.066	49	62	79	166	153	175	51	57	70	699	521	316
ENSG00000109062	167.201	-1.13571	0.172511	-6.58338	4.59881e-11	2.30857e-09	SLC9A3R1	protein_coding	264.097	255.147	282.504	118.478	129.048	118.537	223.128	246.981	260.007	49.9302	37.0019	21.5538	205	267	403	110	101	137	223	305	524	47	26	15
ENSG00000064666	476.469	-1.04386	0.158565	-6.58318	4.60496e-11	2.30857e-09	CNN2	protein_coding	802.598	705.238	643.52	317.736	337.313	385.028	612.351	570.891	449.554	319.766	266.129	307.501	623	738	918	295	264	445	612	705	906	301	187	214
ENSG00000158286	299.639	1.34231	0.203951	6.58156	4.65535e-11	2.32714e-09	RNF207	protein_coding	140.422	188.255	138.098	346.816	390.977	444.728	126.072	126.325	86.8344	465.307	499.525	642.303	109	197	197	322	306	514	126	156	175	438	351	447
ENSG00000128016	237.489	1.85814	0.282802	6.57048	5.01541e-11	2.49996e-09	ZFP36	protein_coding	127.54	107.984	130.387	541.766	273.428	509.621	136.078	127.135	227.258	240.09	257.59	170.993	99	113	186	503	214	589	136	157	458	226	181	119
ENSG00000109046	3558.46	0.763074	0.116223	6.56561	5.18204e-11	2.57566e-09	WSB1	protein_coding	2662.87	2544.78	2640.68	4022.85	4304.58	4988.05	3194.83	3445.59	3540.36	4229.2	3650.38	3477.34	2067	2663	3767	3735	3369	5765	3193	4255	7135	3981	2565	2420
ENSG00000179431	70.3717	-1.39293	0.212536	-6.55388	5.60592e-11	2.77843e-09	FJX1	protein_coding	119.81	125.185	112.861	44.1599	45.9973	45.8572	110.063	100.412	101.224	11.6858	9.96204	17.243	93	131	161	41	36	53	110	124	204	11	7	12
ENSG00000245532	1280.86	1.48598	0.22705	6.54472	5.96058e-11	2.94585e-09	NEAT1	lincRNA	587.456	840.934	470.373	1351.72	1682.73	2279.02	505.289	557.125	433.676	2032.27	2524.67	2105.09	456	880	671	1255	1317	2634	505	688	874	1913	1774	1465
ENSG00000163249	125.11	-1.16679	0.178542	-6.53509	6.35711e-11	3.13294e-09	CCNYL1	protein_coding	179.071	207.367	218.713	76.4719	93.2722	100.367	148.085	159.526	157.294	46.7432	55.5028	58.9137	139	217	312	71	73	116	148	197	317	44	39	41
ENSG00000141052	381.751	1.44222	0.220775	6.53255	6.46572e-11	3.17557e-09	MYOCD	protein_coding	135.269	258.014	175.251	520.225	596.687	435.211	55.0315	61.5429	42.6729	757.452	700.189	843.471	105	270	250	483	467	503	55	76	86	713	492	587
ENSG00000204219	108.621	1.45617	0.222921	6.53222	6.48001e-11	3.17557e-09	TCEA3	protein_coding	47.6664	62.1145	37.8541	133.557	146.936	121.997	20.0115	31.5812	27.2908	203.97	234.819	235.655	37	65	54	124	115	141	20	39	55	192	165	164
ENSG00000122367	1871.8	1.49573	0.229155	6.52713	6.70408e-11	3.27617e-09	LDB3	protein_coding	806.463	1014.86	617.583	2314.62	2490.24	2069.63	374.214	256.699	186.074	4461.85	3629.03	4240.35	626	1062	881	2149	1949	2392	374	317	375	4200	2550	2951
ENSG00000063245	258.534	-1.46129	0.223982	-6.52413	6.83962e-11	3.33307e-09	EPN1	protein_coding	640.275	437.668	374.335	154.021	192.933	179.103	162.093	160.335	116.606	268.773	193.548	222.722	497	458	534	143	151	207	162	198	235	253	136	155
ENSG00000106809	470.116	-1.74138	0.266985	-6.52238	6.91989e-11	3.3628e-09	OGN	protein_coding	171.341	170.098	312.647	60.3159	57.4966	77.8707	1316.75	1560.44	1670.2	82.8629	103.89	57.4767	133	178	446	56	45	90	1316	1927	3366	78	73	40
ENSG00000138650	82.702	-1.82984	0.280642	-6.52021	7.02079e-11	3.40235e-09	PCDH10	protein_coding	142.999	193.988	128.283	47.3911	40.8865	42.3963	90.0516	95.5534	71.4523	59.4913	55.5028	24.4276	111	203	183	44	32	49	90	118	144	56	39	17
ENSG00000175229	68.748	-1.83907	0.282431	-6.51158	7.43637e-11	3.59377e-09	GAL3ST3	protein_coding	122.387	99.3832	113.562	35.5433	30.6648	27.6874	103.059	92.3143	68.4751	53.1173	25.6167	53.166	95	104	162	33	24	32	103	114	138	50	18	37
ENSG00000106105	461.324	-1.00943	0.15542	-6.49488	8.3101e-11	4.00492e-09	GARS	protein_coding	724.013	588.654	618.284	312.35	310.481	333.979	587.336	659.157	693.683	189.097	284.63	234.218	562	616	882	290	243	386	587	814	1398	178	200	163
ENSG00000038295	26.0734	-3.56063	0.548455	-6.4921	8.46465e-11	4.06816e-09	TLL1	protein_coding	52.8195	42.0467	51.1732	1.07707	3.8331	6.92184	34.0195	58.3038	31.7566	13.8105	12.8083	4.31076	41	44	73	1	3	8	34	72	64	13	9	3
ENSG00000164107	1105.57	1.06673	0.164418	6.48792	8.7031e-11	4.17127e-09	HAND2	protein_coding	556.537	494.049	526.453	1270.94	1043.88	987.228	778.446	701.265	865.367	2476.33	1796.01	1770.28	432	517	751	1180	817	1141	778	866	1744	2331	1262	1232
ENSG00000118680	831.935	-0.887234	0.136778	-6.48667	8.77516e-11	4.19429e-09	MYL12B	protein_coding	1035.78	1061.68	1062.02	585.926	520.025	600.47	1306.75	1060	1021.17	659.716	529.411	540.281	804	1111	1515	544	407	694	1306	1309	2058	621	372	376
ENSG00000198842	71.55	1.81668	0.280954	6.46611	1.00558e-10	4.79325e-09	DUSP27	protein_coding	25.7656	29.6238	23.8341	87.2426	109.882	82.1969	13.0074	8.90752	5.95436	181.661	120.968	169.556	20	31	34	81	86	95	13	11	12	171	85	118
ENSG00000175206	1995.8	1.33312	0.206322	6.46136	1.03765e-10	4.93266e-09	NPPA	protein_coding	1116.94	1012.94	616.181	2414.79	2223.2	2267.77	350.201	320.671	306.153	3528.05	4447.34	5345.34	867	1060	879	2242	1740	2621	350	396	617	3321	3125	3720
ENSG00000155657	26052.6	1.91894	0.297232	6.45604	1.07481e-10	5.0954e-09	TTN	protein_coding	6563.79	11200.7	5089.98	26015.5	31756	28649.5	5352.06	6070.07	2652.17	50507.1	71375.2	67398.7	5095	11721	7261	24154	24854	33112	5349	7496	5345	47543	50153	46905
ENSG00000129422	277.186	1.5516	0.240384	6.45465	1.08468e-10	5.12827e-09	MTUS1	protein_coding	103.062	83.1378	65.8943	266.036	288.761	178.237	70.0401	62.3527	82.3686	549.232	806.925	770.188	80	87	94	247	226	206	70	77	166	517	567	536
ENSG00000198399	631.055	1.26305	0.195943	6.44602	1.14828e-10	5.41429e-09	ITSN2	protein_coding	333.664	297.194	248.856	715.174	738.512	651.519	242.139	299.617	264.473	1071.91	1676.47	1033.14	259	311	355	664	578	753	242	370	533	1009	1178	719
ENSG00000248092	408.164	0.864542	0.134188	6.44279	1.173e-10	5.51593e-09	NNT-AS1	antisense_RNA	203.548	236.991	218.012	428.674	412.698	362.532	218.125	219.449	229.739	745.766	875.236	747.198	158	248	311	398	323	419	218	271	463	702	615	520
ENSG00000185437	241.396	1.56088	0.242407	6.43909	1.2019e-10	5.63663e-09	SH3BGR	protein_coding	133.981	105.117	86.9243	378.051	316.87	259.569	63.0361	35.6301	29.2756	514.175	456.831	517.291	104	110	124	351	248	300	63	44	59	484	321	360
ENSG00000117707	356.049	1.76079	0.27354	6.43705	1.21816e-10	5.69757e-09	PROX1	protein_coding	54.1078	110.85	75.0073	245.572	297.704	275.143	99.0567	96.3632	70.4599	1336.43	925.046	686.847	42	116	107	228	233	318	99	119	142	1258	650	478
ENSG00000025039	267.237	1.33825	0.208186	6.42811	1.292e-10	6.0268e-09	RRAGD	protein_coding	109.504	141.43	106.552	284.346	291.316	327.057	81.0464	88.2655	78.3991	512.05	744.307	442.571	85	148	152	264	228	378	81	109	158	482	523	308
ENSG00000149485	422.303	-1.00679	0.156682	-6.42568	1.31278e-10	6.1074e-09	FADS1	protein_coding	584.879	518.895	521.546	212.183	287.483	307.157	448.257	399.219	438.142	396.255	496.679	456.94	454	543	744	197	225	355	448	493	883	373	349	318
ENSG00000040608	316.736	-1.58292	0.246365	-6.42511	1.31777e-10	6.1143e-09	RTN4R	protein_coding	797.445	466.336	468.27	177.716	201.877	197.273	362.207	306.095	286.305	225.217	119.544	192.547	619	488	668	165	158	228	362	378	577	212	84	134
ENSG00000069020	486.912	0.907378	0.141235	6.42461	1.32205e-10	6.1179e-09	MAST4	protein_coding	271.827	259.925	240.444	439.444	507.248	497.507	343.197	340.915	298.71	756.39	970.587	916.754	211	272	343	408	397	575	343	421	602	712	682	638
ENSG00000143375	91.4739	-2.11781	0.329841	-6.42068	1.35664e-10	6.26136e-09	CGN	protein_coding	78.5851	131.874	145.809	19.3873	28.1094	34.6092	271.155	203.253	159.279	12.7481	5.69259	7.18459	61	138	208	18	22	40	271	251	321	12	4	5
ENSG00000111859	73.9667	-1.8176	0.28336	-6.41444	1.41342e-10	6.50623e-09	NEDD9	protein_coding	82.4499	126.14	91.8314	33.3892	22.9986	28.5526	161.092	127.135	121.072	41.4315	22.7704	28.7384	64	132	131	31	18	33	161	157	244	39	16	20
ENSG00000152556	338.895	0.820243	0.128063	6.40499	1.50384e-10	6.9042e-09	PFKM	protein_coding	193.242	170.098	196.982	340.354	332.202	318.405	225.129	234.025	247.106	632.095	566.413	610.69	150	178	281	316	260	368	225	289	498	595	398	425
ENSG00000182752	694.511	-1.20613	0.188519	-6.39794	1.57488e-10	7.2114e-09	PAPPA	protein_coding	976.516	954.652	917.613	386.668	431.863	416.176	1142.65	1173.36	1102.55	299.581	358.633	173.867	758	999	1309	359	338	481	1142	1449	2222	282	252	121
ENSG00000096968	136.927	1.13914	0.178505	6.38154	1.75311e-10	8.00647e-09	JAK2	protein_coding	64.414	63.0701	64.4922	146.481	152.046	126.324	68.039	82.597	72.4447	274.085	261.859	267.267	50	66	92	136	119	146	68	102	146	258	184	186
ENSG00000187955	657.213	-1.15414	0.180903	-6.37989	1.77219e-10	8.07249e-09	COL14A1	protein_coding	606.78	633.568	724.837	274.653	306.648	302.831	1476.85	1472.17	1588.33	219.905	169.355	110.643	471	663	1034	255	240	350	1476	1818	3201	207	119	77
ENSG00000076555	130.479	1.83944	0.288762	6.37009	1.8892e-10	8.58305e-09	ACACB	protein_coding	25.7656	38.2243	37.1531	106.63	144.38	116.806	88.0504	76.9286	48.6273	326.14	347.248	209.79	20	40	53	99	113	135	88	95	98	307	244	146
ENSG00000157680	204.938	1.29878	0.204025	6.36579	1.94287e-10	8.78558e-09	DGKI	protein_coding	109.504	142.385	91.8314	257.42	286.205	298.504	180.103	177.341	123.057	242.215	260.436	290.258	85	149	131	239	224	345	180	219	248	228	183	202
ENSG00000221946	20.2305	-4.14067	0.650465	-6.36571	1.94385e-10	8.78558e-09	FXYD7	protein_coding	123.675	43.9579	37.1531	5.38535	2.5554	3.46092	8.00458	4.85865	6.94675	1.06235	4.26944	1.43692	96	46	53	5	2	4	8	6	14	1	3	1
ENSG00000103811	81.8063	-1.64653	0.25879	-6.36243	1.98591e-10	8.9525e-09	CTSH	protein_coding	117.233	130.918	136.696	24.7726	56.2189	43.2615	131.075	145.759	117.599	22.3092	21.3472	34.486	91	137	195	23	44	50	131	180	237	21	15	24
ENSG00000072110	637.248	-1.44163	0.226625	-6.36128	2.00083e-10	8.99649e-09	ACTN1	protein_coding	760.085	1222.22	970.188	324.198	384.588	378.971	944.541	684.26	528.449	568.355	415.559	465.562	590	1279	1384	301	301	438	944	845	1065	535	292	324
ENSG00000197635	49.1173	-2.4465	0.384667	-6.36004	2.01698e-10	9.04583e-09	DPP4	protein_coding	36.0718	47.7804	57.4822	6.46242	12.777	7.78707	147.084	128.754	119.583	12.7481	5.69259	7.18459	28	50	82	6	10	9	147	159	241	12	4	5
ENSG00000137868	98.0065	-1.25603	0.197568	-6.35745	2.05124e-10	9.17588e-09	STRA6	protein_coding	159.747	135.696	167.54	71.0866	68.9959	55.3747	138.079	144.95	136.95	36.1197	25.6167	35.923	124	142	239	66	54	64	138	179	276	34	18	25
ENSG00000240038	101.773	1.47593	0.232217	6.35581	2.07331e-10	9.25087e-09	AMY2B	protein_coding	41.225	35.3575	54.6782	115.246	129.048	126.324	53.0304	38.0594	42.6729	163.601	192.125	229.907	32	37	78	107	101	146	53	47	86	154	135	160
ENSG00000204262	1748.45	-0.983898	0.155021	-6.34689	2.19717e-10	9.77852e-09	COL5A2	protein_coding	2682.2	2056.47	2210.26	1214.93	1116.71	1179.31	2995.72	2826.11	3225.77	599.163	482.447	392.279	2082	2152	3153	1128	874	1363	2994	3490	6501	564	339	273
ENSG00000154518	3873.77	0.884775	0.139468	6.34392	2.23995e-10	9.94357e-09	ATP5G3	protein_coding	2665.45	2425.33	2108.62	4299.66	4170.42	4812.41	2254.29	2278.71	2611.98	5512.51	7302.17	6043.68	2069	2538	3008	3992	3264	5562	2253	2814	5264	5189	5131	4206
ENSG00000225614	79.1087	-2.13256	0.336591	-6.33576	2.36172e-10	1.04575e-08	ZNF469	protein_coding	193.242	100.339	101.645	26.9267	38.331	25.0917	152.087	117.417	127.026	32.9327	22.7704	11.4953	150	105	145	25	30	29	152	145	256	31	16	8
ENSG00000133065	233.278	1.02598	0.161978	6.33406	2.38797e-10	1.0547e-08	SLC41A1	protein_coding	82.4499	85.0491	97.4394	173.408	186.544	184.294	141.081	114.178	126.034	550.295	490.986	567.583	64	89	139	161	146	213	141	141	254	518	345	395
ENSG00000116171	1011.76	1.00921	0.159427	6.3302	2.44845e-10	1.07868e-08	SCP2	protein_coding	642.852	517.939	546.782	1286.02	1142.27	1004.53	511.293	445.376	533.908	1809.17	1541.27	2159.69	499	542	780	1194	894	1161	511	550	1076	1703	1083	1503
ENSG00000138622	310.761	1.26642	0.200116	6.32844	2.4765e-10	1.08829e-08	HCN4	protein_coding	145.576	173.921	160.53	409.286	388.421	359.936	72.0412	75.3091	45.1539	577.916	540.796	780.247	113	182	229	380	304	416	72	93	91	544	380	543
ENSG00000112320	236.274	0.996165	0.15742	6.32805	2.48274e-10	1.08829e-08	SOBP	protein_coding	132.693	134.741	120.572	297.271	231.264	242.265	131.075	150.618	154.317	382.444	425.521	432.512	103	141	172	276	181	280	131	186	311	360	299	301
ENSG00000101333	236.007	1.44035	0.227818	6.32236	2.57599e-10	1.12633e-08	PLCB4	protein_coding	94.0444	116.584	117.067	273.576	330.925	289.852	112.064	155.477	116.11	279.397	439.753	507.232	73	122	167	254	259	335	112	192	234	263	309	353
ENSG00000171476	94.7859	1.67712	0.265863	6.30822	2.82261e-10	1.23108e-08	HOPX	protein_coding	34.7836	25.8014	24.5351	95.8592	84.3283	86.523	22.0126	23.4835	35.7262	217.781	202.087	284.51	27	27	35	89	66	100	22	29	72	205	142	198
ENSG00000230630	182.114	-1.42411	0.22596	-6.30247	2.92941e-10	1.27448e-08	DNM3OS	antisense_RNA	221.584	248.458	337.182	85.0885	106.049	110.749	372.213	339.296	263.977	43.5561	27.0398	30.1753	172	260	481	79	83	128	372	419	532	41	19	21
ENSG00000213853	778.195	0.768209	0.122052	6.29413	3.09137e-10	1.34159e-08	EMP2	protein_coding	515.312	559.03	515.938	957.515	904.613	847.926	584.335	464.001	478.83	1203.64	1090.13	1217.07	400	585	736	889	708	980	584	573	965	1133	766	847
ENSG00000183186	50.3018	-2.34519	0.372883	-6.28935	3.18797e-10	1.38008e-08	C2CD4C	protein_coding	213.854	99.3832	86.9243	28.0038	22.9986	26.8221	32.0183	43.7278	32.749	4.24938	4.26944	8.62151	166	104	124	26	18	31	32	54	66	4	3	6
ENSG00000152377	224.407	1.24826	0.198562	6.28651	3.24685e-10	1.39863e-08	SPOCK1	protein_coding	130.116	121.362	109.356	298.348	315.592	241.399	69.0395	62.3527	52.5968	335.701	442.599	514.417	101	127	156	277	247	279	69	77	106	316	311	358
ENSG00000164106	160.109	-1.21773	0.193706	-6.28651	3.24685e-10	1.39863e-08	SCRG1	protein_coding	186.801	159.586	224.321	93.7051	81.7729	71.8141	339.194	329.578	300.199	49.9302	38.425	45.9814	145	167	320	87	64	83	339	407	605	47	27	32
ENSG00000139220	142.589	1.89135	0.300995	6.28364	3.30729e-10	1.42116e-08	PPFIA2	protein_coding	50.2429	23.8902	42.7612	151.867	162.268	117.671	38.0218	46.9669	55.574	226.28	351.518	444.008	39	25	61	141	127	136	38	58	112	213	247	309
ENSG00000138823	17.5801	2.96794	0.472411	6.28255	3.33061e-10	1.42766e-08	MTTP	protein_coding	9.01796	4.77804	5.60802	46.314	47.275	52.7791	3.00172	1.61955	5.95436	7.43642	12.8083	14.3692	7	5	8	43	37	61	3	2	12	7	9	10
ENSG00000166130	261.789	-1.00524	0.160019	-6.282	3.3424e-10	1.4292e-08	IKBIP	protein_coding	435.439	347.841	327.368	191.718	195.488	165.259	357.205	347.393	377.109	117.92	152.277	126.449	338	364	467	178	153	191	357	429	760	111	107	88
ENSG00000139263	118.64	-1.32824	0.211495	-6.28022	3.38095e-10	1.44215e-08	LRIG3	protein_coding	150.729	191.121	234.135	73.2407	79.2175	78.736	201.115	162.765	171.684	22.3092	29.8861	28.7384	117	200	334	68	62	91	201	201	346	21	21	20
ENSG00000189129	147.01	-1.5807	0.251758	-6.27863	3.41578e-10	1.45346e-08	PLAC9	protein_coding	372.313	215.967	220.816	78.6261	104.772	86.523	210.12	211.351	148.859	40.3691	32.7324	41.6706	289	226	315	73	82	100	210	261	300	38	23	29
ENSG00000152128	92.2318	2.08051	0.331529	6.2755	3.4852e-10	1.47939e-08	TMEM163	protein_coding	27.0539	33.4463	17.5251	110.938	112.438	102.097	8.00458	21.8639	18.3593	158.289	190.702	306.064	21	35	25	103	88	118	8	27	37	149	134	213
ENSG00000143248	705.85	-0.813563	0.129758	-6.26983	3.61437e-10	1.53049e-08	RGS5	protein_coding	1118.23	1188.78	1045.2	691.479	647.795	569.322	530.304	517.446	587.993	459.995	587.76	525.912	868	1244	1491	642	507	658	530	639	1185	433	413	366
ENSG00000166250	144.748	-1.26027	0.201165	-6.26487	3.73128e-10	1.57617e-08	CLMP	protein_coding	162.323	168.187	161.932	66.7783	61.3297	76.1403	279.16	348.203	327.49	25.4963	42.6944	17.243	126	176	231	62	48	88	279	430	660	24	30	12
ENSG00000185946	303.871	1.05145	0.168743	6.23108	4.6322e-10	1.95201e-08	RNPC3	protein_coding	176.494	200.678	201.188	328.506	433.141	440.402	185.106	194.346	163.249	375.008	448.292	500.048	137	210	287	305	339	509	185	240	329	353	315	348
ENSG00000171724	34.7349	-2.29726	0.369075	-6.22439	4.83431e-10	2.03227e-08	VAT1L	protein_coding	66.9905	53.514	53.2762	14.0019	15.3324	6.92184	50.0286	59.9233	68.9713	6.37407	7.11574	14.3692	52	56	76	13	12	8	50	74	139	6	5	10
ENSG00000129170	1334.16	1.29655	0.208475	6.21921	4.99665e-10	2.09547e-08	CSRP3	protein_coding	526.906	818.956	462.662	1490.66	1413.14	1536.65	251.144	199.205	162.752	2814.15	3436.9	2896.83	409	857	660	1384	1106	1776	251	246	328	2649	2415	2016
ENSG00000004776	250.329	-2.0136	0.324451	-6.20619	5.42834e-10	2.27105e-08	HSPB6	protein_coding	396.79	623.056	462.662	113.092	125.215	128.919	448.257	337.676	160.768	98.7981	51.2333	57.4767	308	652	660	105	98	149	448	417	324	93	36	40
ENSG00000177875	25.4908	-2.4507	0.394994	-6.20439	5.49079e-10	2.29168e-08	CCDC184	protein_coding	54.1078	46.8248	59.5852	12.9248	8.94391	7.78707	46.0264	36.4399	30.7642	1.06235	1.42315	0	42	49	85	12	7	9	46	45	62	1	1	0
ENSG00000102468	18.3644	-3.90362	0.630192	-6.19433	5.85338e-10	2.43718e-08	HTR2A	protein_coding	36.0718	34.4019	39.2562	3.23121	2.5554	1.73046	32.0183	27.5323	25.8022	6.37407	9.96204	1.43692	28	36	56	3	2	2	32	34	52	6	7	1
ENSG00000249116	66.805	2.06437	0.333314	6.19346	5.88573e-10	2.44482e-08	AC025183,1	antisense_RNA	16.7476	18.1565	12.618	60.3159	60.052	74.4098	11.0063	6.4782	3.96957	196.534	212.049	129.323	13	19	18	56	47	86	11	8	8	185	149	90
ENSG00000157470	26.6035	2.57153	0.415292	6.19211	5.93652e-10	2.46006e-08	FAM81A	protein_coding	9.01796	8.60047	4.90702	44.1599	44.7196	39.8006	5.00286	4.85865	3.96957	49.9302	64.0417	40.2337	7	9	7	41	35	46	5	6	8	47	45	28
ENSG00000142611	164.933	1.91052	0.308569	6.19154	5.9579e-10	2.46307e-08	PRDM16	protein_coding	42.5132	77.4042	36.4521	194.95	227.431	165.259	20.0115	34.0105	12.4049	449.372	350.094	369.288	33	81	52	181	178	191	20	42	25	423	246	257
ENSG00000073670	53.0913	2.122	0.342951	6.18747	6.1137e-10	2.5215e-08	ADAM11	protein_coding	20.6125	19.1121	14.0201	82.9344	80.4952	66.6227	13.0074	12.9564	7.93915	98.7981	71.1574	149.44	16	20	20	77	63	77	13	16	16	93	50	104
ENSG00000070610	187.485	1.2488	0.201855	6.1866	6.14744e-10	2.52944e-08	GBA2	protein_coding	126.251	110.85	100.944	232.647	277.261	288.122	67.0384	99.6023	83.8572	229.467	287.476	346.297	98	116	144	216	217	333	67	123	169	216	202	241
ENSG00000103187	292.3	-1.31949	0.213407	-6.18297	6.29064e-10	2.58227e-08	COTL1	protein_coding	445.745	377.465	409.386	176.639	141.825	173.911	604.346	444.566	396.957	150.853	92.5046	93.3997	346	395	584	164	111	201	604	549	800	142	65	65
ENSG00000048028	265.469	0.897985	0.145312	6.1797	6.42244e-10	2.63018e-08	USP28	protein_coding	150.729	197.811	167.54	315.581	311.759	336.575	122.07	133.613	108.667	463.182	431.214	446.882	117	207	239	293	244	389	122	165	219	436	303	311
ENSG00000163629	398.759	-0.747344	0.121037	-6.17451	6.63685e-10	2.71163e-08	PTPN13	protein_coding	501.141	551.385	581.832	297.271	359.034	321.866	540.309	532.832	536.389	182.723	196.394	183.926	389	577	830	276	281	372	540	658	1081	172	138	128
ENSG00000169083	108.165	1.37202	0.222493	6.16656	6.9791e-10	2.8448e-08	AR	protein_coding	50.2429	32.4907	33.6481	95.8592	107.327	91.7144	50.0286	56.6842	51.6045	234.778	220.588	273.015	39	34	48	89	84	106	50	70	104	221	155	190
ENSG00000109458	359.787	0.822653	0.133422	6.16579	7.01303e-10	2.85197e-08	GAB1	protein_coding	193.242	215.012	206.095	388.822	352.646	347.823	187.107	171.672	165.73	748.953	624.762	715.585	150	225	294	361	276	402	187	212	334	705	439	498
ENSG00000173482	110.086	1.22327	0.198419	6.16509	7.0445e-10	2.85249e-08	PTPRM	protein_coding	56.6843	73.5818	57.4822	149.713	144.38	144.493	90.0516	78.5482	102.713	152.978	120.968	149.44	44	77	82	139	113	167	90	97	207	144	85	104
ENSG00000275342	112.833	-1.23088	0.199655	-6.16503	7.04703e-10	2.85249e-08	PRAG1	protein_coding	198.395	193.988	199.085	86.1656	81.7729	83.9274	169.097	123.086	132.981	38.2444	17.0778	30.1753	154	203	284	80	64	97	169	152	268	36	12	21
ENSG00000165312	115.45	1.33966	0.217734	6.15273	7.6161e-10	3.0757e-08	OTUD1	protein_coding	47.6664	45.8692	49.0702	123.863	120.104	117.671	73.0418	66.4015	95.2698	240.09	179.317	227.033	37	48	70	115	94	136	73	82	192	226	126	158
ENSG00000013364	36.2619	-2.17579	0.353992	-6.14644	7.92414e-10	3.19272e-08	MVP	protein_coding	90.1796	80.271	61.6882	17.2331	21.7209	12.9785	33.0189	21.0541	26.2984	19.1222	15.6546	35.923	70	84	88	16	17	15	33	26	53	18	11	25
ENSG00000165996	618.246	1.22022	0.198551	6.14562	7.96497e-10	3.20177e-08	HACD1	protein_coding	443.168	371.731	264.278	960.746	817.729	725.063	112.064	97.9828	112.14	953.986	1242.41	1317.65	344	389	377	892	640	838	112	121	226	898	873	917
ENSG00000076356	322.494	0.948011	0.154291	6.14431	8.03126e-10	3.221e-08	PLXNA2	protein_coding	189.377	280.949	273.391	458.832	488.082	498.373	264.151	251.03	278.863	317.641	274.668	294.568	147	294	390	426	382	576	264	310	562	299	193	205
ENSG00000182263	334.577	0.896535	0.146023	6.1397	8.26749e-10	3.30813e-08	FIGN	protein_coding	225.449	237.946	232.032	415.749	495.748	387.623	135.077	154.667	142.905	466.369	536.527	584.826	175	249	331	386	388	448	135	191	288	439	377	407
ENSG00000180071	197.7	1.82363	0.297158	6.13692	8.41387e-10	3.359e-08	ANKRD18A	protein_coding	66.9905	51.6028	45.5652	192.795	183.989	198.138	35.0201	61.5429	34.7338	317.641	705.882	478.494	52	54	65	179	144	229	35	76	70	299	496	333
ENSG00000116649	380.235	-1.36822	0.222998	-6.13556	8.48598e-10	3.38005e-08	SRM	protein_coding	592.609	872.47	634.407	242.341	287.483	283.796	385.221	331.198	260.007	298.519	176.47	198.295	460	913	905	225	225	328	385	409	524	281	124	138
ENSG00000091436	1282.59	0.981769	0.160022	6.1352	8.50534e-10	3.38005e-08	MAP3K20	protein_coding	673.77	613.5	541.174	1247.25	1299.42	1059.91	505.289	535.261	555.244	2233.05	2802.18	3325.03	523	642	772	1158	1017	1225	505	661	1119	2102	1969	2314
ENSG00000163359	252.407	-2.09406	0.341433	-6.13317	8.61467e-10	3.41572e-08	COL6A3	protein_coding	243.485	187.299	193.477	45.2369	60.052	41.5311	758.434	735.276	563.679	93.4864	86.812	20.1169	189	196	276	42	47	48	758	908	1136	88	61	14
ENSG00000101384	315.035	0.988337	0.161559	6.11749	9.50626e-10	3.76068e-08	JAG1	protein_coding	219.008	260.881	226.424	471.756	525.135	408.389	234.134	181.39	166.226	354.823	355.787	376.473	170	273	323	438	411	472	234	224	335	334	250	262
ENSG00000164074	148.071	1.03385	0.16936	6.10446	1.0315e-09	4.0714e-08	ABHD18	protein_coding	95.3327	93.6495	103.748	200.335	212.098	190.351	58.0332	79.3579	71.9485	219.905	203.51	248.587	74	98	148	186	166	220	58	98	145	207	143	173
ENSG00000152256	583.828	0.907223	0.148725	6.09999	1.06074e-09	4.17734e-08	PDK1	protein_coding	327.223	386.065	328.77	703.326	659.294	593.548	254.146	219.449	219.815	1112.28	1268.03	933.997	254	404	469	653	516	686	254	271	443	1047	891	650
ENSG00000175906	161.461	-1.17826	0.193269	-6.09649	1.08426e-09	4.26034e-08	ARL4D	protein_coding	190.665	202.589	201.188	96.9363	83.0506	83.0621	284.163	295.568	202.448	101.985	101.044	94.8366	148	212	287	90	65	96	284	365	408	96	71	66
ENSG00000066027	273.369	1.03811	0.170571	6.08611	1.1569e-09	4.53557e-08	PPP2R5A	protein_coding	142.999	128.051	120.572	252.034	265.762	281.2	162.093	162.765	175.157	498.24	646.109	445.445	111	134	172	234	208	325	162	201	353	469	454	310
ENSG00000164440	76.3683	1.72029	0.282812	6.08282	1.18089e-09	4.61923e-08	TXLNB	protein_coding	19.3242	25.8014	23.1331	84.0114	86.8837	57.9704	23.0132	18.6248	26.2984	150.853	189.279	211.227	15	27	33	78	68	67	23	23	53	142	133	147
ENSG00000112137	163.065	1.49916	0.246594	6.07945	1.20592e-09	4.70658e-08	PHACTR1	protein_coding	41.225	49.6916	35.7511	126.017	140.547	91.7144	52.0298	68.0211	73.9333	433.437	496.679	347.734	32	52	51	117	110	106	52	84	149	408	349	242
ENSG00000196562	271.792	-0.871233	0.143406	-6.07528	1.23772e-09	4.81993e-08	SULF2	protein_coding	390.349	357.397	367.325	204.643	196.766	206.79	433.248	442.137	515.052	47.8055	61.1954	38.7968	303	374	524	190	154	239	433	546	1038	45	43	27
ENSG00000112531	1945.08	0.56798	0.093545	6.07173	1.26539e-09	4.91672e-08	QKI	protein_coding	1213.56	1365.56	1302.46	1911.8	1944.66	1903.51	1610.92	1439.78	1390.34	3176.41	3027.04	3054.89	942	1429	1858	1775	1522	2200	1610	1778	2802	2990	2127	2126
ENSG00000113805	37.194	2.4716	0.40747	6.06572	1.31366e-09	5.0929e-08	CNTN3	protein_coding	6.4414	8.60047	9.81404	48.4681	60.052	34.6092	8.00458	4.85865	3.96957	75.4265	74.0037	112.08	5	9	14	45	47	40	8	6	8	71	52	78
ENSG00000152061	257.229	1.16241	0.191904	6.05722	1.38493e-09	5.35733e-08	RABGAP1L	protein_coding	131.405	128.051	98.8414	256.343	298.982	242.265	203.116	199.205	180.119	362.26	549.335	436.823	102	134	141	238	234	280	203	246	363	341	386	304
ENSG00000138758	902.103	-0.72288	0.119354	-6.05661	1.39016e-09	5.36566e-08	2011-09-01	protein_coding	1187.79	1058.81	1046.6	661.321	693.792	639.405	1149.66	1227.62	1157.63	568.355	720.113	714.149	922	1108	1493	614	543	739	1149	1516	2333	535	506	497
ENSG00000136383	316.516	1.51749	0.2506	6.05541	1.4006e-09	5.39402e-08	ALPK3	protein_coding	177.783	191.121	87.6253	399.593	467.639	430.02	44.0252	58.3038	48.1311	501.427	727.229	665.293	138	200	125	371	366	497	44	72	97	472	511	463
ENSG00000101463	40.5129	2.52591	0.417242	6.05382	1.41449e-09	5.43549e-08	SYNDIG1	protein_coding	10.3062	10.5117	12.618	72.1637	74.1067	49.3181	5.00286	8.90752	7.44295	50.9926	59.7722	125.012	8	11	18	67	58	57	5	11	15	48	42	87
ENSG00000140105	433.173	-0.934906	0.154541	-6.04957	1.45232e-09	5.5686e-08	WARS	protein_coding	468.934	638.346	630.201	297.271	311.759	302.831	739.423	637.293	638.605	198.659	153.7	181.052	364	668	899	276	244	350	739	787	1287	187	108	126
ENSG00000205038	25.733	-4.00751	0.662623	-6.04795	1.46701e-09	5.61259e-08	PKHD1L1	protein_coding	28.3422	44.9135	43.4622	2.15414	2.5554	2.59569	74.0424	72.8797	35.7262	2.12469	0	0	22	47	62	2	2	3	74	90	72	2	0	0
ENSG00000183873	63.6294	2.083	0.34455	6.04557	1.48883e-09	5.6836e-08	SCN5A	protein_coding	9.01796	22.9346	9.11303	54.9305	47.275	70.0837	10.0057	5.66842	6.94675	152.978	193.548	181.052	7	24	13	51	37	81	10	7	14	144	136	126
ENSG00000159167	34.2759	-2.44875	0.405122	-6.04448	1.49894e-09	5.70971e-08	STC1	protein_coding	43.8015	51.6028	48.3692	8.61656	11.4993	6.92184	57.0327	71.2602	43.1691	31.8704	19.9241	17.243	34	54	69	8	9	8	57	88	87	30	14	12
ENSG00000133110	2138.56	-0.973295	0.161085	-6.04211	1.52115e-09	5.78168e-08	POSTN	protein_coding	2746.61	2022.07	2406.54	1209.55	1268.76	1175.85	3754.15	4249.7	5173.84	468.494	563.567	623.623	2132	2116	3433	1123	993	1359	3752	5248	10427	441	396	434
ENSG00000105974	417.888	-0.903846	0.149627	-6.04066	1.53483e-09	5.82099e-08	CAV1	protein_coding	351.7	397.533	339.986	206.797	194.211	181.698	628.36	514.207	500.166	617.222	513.757	569.02	273	416	485	192	152	210	628	635	1008	581	361	396
ENSG00000124783	1092.8	-0.671542	0.111319	-6.03257	1.61372e-09	6.10695e-08	SSR1	protein_coding	1325.64	1354.1	1184.69	812.11	810.063	802.069	1562.89	1528.85	1579.89	801.008	725.806	626.496	1029	1417	1690	754	634	927	1562	1888	3184	754	510	436
ENSG00000109255	17.0036	-3.86603	0.641057	-6.03072	1.63231e-09	6.16392e-08	NMU	protein_coding	33.4953	32.4907	40.6582	3.23121	2.5554	1.73046	28.016	27.5323	19.3517	6.37407	1.42315	7.18459	26	34	58	3	2	2	28	34	39	6	1	5
ENSG00000121743	144.093	1.36075	0.225736	6.02805	1.65953e-09	6.25315e-08	GJA3	protein_coding	72.1437	74.5374	56.0802	222.953	152.046	141.898	39.0223	39.679	36.7186	268.773	276.091	349.171	56	78	80	207	119	164	39	49	74	253	194	243
ENSG00000070423	310.845	-1.19388	0.198097	-6.02675	1.67293e-09	6.29009e-08	RNF126	protein_coding	608.068	501.694	478.084	203.566	245.319	243.995	225.129	229.976	141.416	320.828	254.744	277.325	472	525	682	189	192	282	225	284	285	302	179	193
ENSG00000162688	552.529	0.820631	0.136191	6.0256	1.68486e-09	6.3213e-08	AGL	protein_coding	385.196	414.734	326.667	690.402	643.962	649.788	238.136	266.416	288.29	829.692	1004.74	892.326	299	434	466	641	504	751	238	329	581	781	706	621
ENSG00000115594	172.536	-1.37907	0.228889	-6.02507	1.69034e-09	6.32827e-08	IL1R1	protein_coding	202.26	206.411	189.271	74.3178	97.1053	60.5661	351.201	341.725	387.53	70.1148	61.1954	28.7384	157	216	270	69	76	70	351	422	781	66	43	20
ENSG00000116962	362.029	0.952875	0.158592	6.00835	1.87421e-09	7.00161e-08	NID1	protein_coding	275.692	173.921	218.012	464.217	425.475	395.41	275.158	259.128	278.366	507.801	525.142	546.029	214	182	311	431	333	457	275	320	561	478	369	380
ENSG00000163814	14.8771	-3.64092	0.606096	-6.00717	1.8879e-09	7.03769e-08	CDCP1	protein_coding	25.7656	43.0023	46.2662	2.15414	2.5554	4.32615	18.0103	14.5759	16.8707	2.12469	0	2.87384	20	45	66	2	2	5	18	18	34	2	0	2
ENSG00000144331	243.965	1.50857	0.251177	6.00597	1.90186e-09	7.07461e-08	ZNF385B	protein_coding	69.5671	120.407	86.9243	290.809	281.094	220.634	36.0206	42.1083	26.2984	493.99	492.409	767.315	54	126	124	270	220	255	36	52	53	465	346	534
ENSG00000131037	26.532	-5.38272	0.898078	-5.99359	2.05256e-09	7.61891e-08	EPS8L1	protein_coding	42.5132	32.4907	54.6782	0	1.2777	1.73046	68.039	59.9233	41.6805	3.18704	7.11574	5.74767	33	34	78	0	1	2	68	74	84	3	5	4
ENSG00000174749	83.0394	1.41388	0.236193	5.98613	2.14896e-09	7.94777e-08	C4orf32	protein_coding	65.7023	41.0911	47.6682	159.406	129.048	117.671	28.016	28.3421	37.2147	101.985	111.006	129.323	51	43	68	148	101	136	28	35	75	96	78	90
ENSG00000147166	198.565	1.22705	0.204986	5.98603	2.15026e-09	7.94777e-08	ITGB1BP2	protein_coding	106.927	109.895	72.9043	252.034	203.155	215.442	36.0206	32.391	31.7566	396.255	529.411	396.59	83	115	104	234	159	249	36	40	64	373	372	276
ENSG00000073578	248.382	1.49871	0.25061	5.98023	2.22816e-09	8.21829e-08	SDHA	protein_coding	140.422	90.7827	82.0173	322.044	259.373	293.313	120.069	131.184	182.6	326.14	498.102	534.534	109	95	117	299	203	339	120	162	368	307	350	372
ENSG00000181458	178.835	-1.00397	0.167988	-5.97647	2.28029e-09	8.39282e-08	TMEM45A	protein_coding	257.656	208.322	225.022	130.325	99.6607	112.48	275.158	277.753	293.252	93.4864	99.6204	73.2828	200	218	321	121	78	130	275	343	591	88	70	51
ENSG00000106538	20.159	-5.4495	0.912944	-5.96914	2.38502e-09	8.75981e-08	RARRES2	protein_coding	52.8195	47.7804	36.4521	1.07707	0	1.73046	41.0235	32.391	19.3517	2.12469	2.8463	4.31076	41	50	52	1	0	2	41	40	39	2	2	3
ENSG00000185201	617.12	-0.928579	0.155622	-5.96689	2.41817e-09	8.86289e-08	IFITM2	protein_coding	975.228	957.519	934.437	507.3	480.416	517.408	867.497	808.155	567.153	261.337	276.091	252.898	757	1002	1333	471	376	598	867	998	1143	246	194	176
ENSG00000101265	95.5887	-1.51915	0.254661	-5.96537	2.44073e-09	8.92685e-08	RASSF2	protein_coding	109.504	87.9159	93.2334	34.4662	29.3871	36.3397	219.125	237.264	212.372	40.3691	34.1556	12.9323	85	92	133	32	23	42	219	293	428	38	24	9
ENSG00000169508	36.4792	2.46218	0.413224	5.95845	2.5464e-09	9.29382e-08	GPR183	protein_coding	10.3062	6.68925	6.30902	45.2369	39.6087	38.9354	10.0057	12.9564	6.45056	100.923	62.6185	97.7105	8	7	9	42	31	45	10	16	13	95	44	68
ENSG00000162631	65.2054	-1.65778	0.278358	-5.95555	2.59195e-09	9.44032e-08	NTNG1	protein_coding	92.7561	80.271	75.7083	24.7726	19.1655	32.8788	114.065	139.281	149.851	22.3092	21.3472	10.0584	72	84	108	23	15	38	114	172	302	21	15	7
ENSG00000067715	149.236	-1.04239	0.175332	-5.94524	2.76048e-09	1.00332e-07	SYT1	protein_coding	184.224	177.743	204.693	96.9363	86.8837	91.7144	240.137	280.992	299.207	38.2444	48.387	41.6706	143	186	292	90	68	106	240	347	603	36	34	29
ENSG00000117569	206.073	0.885796	0.149172	5.9381	2.88351e-09	1.04586e-07	PTBP2	protein_coding	127.54	153.853	150.015	280.038	260.651	261.3	188.108	192.726	159.279	223.092	229.127	247.15	99	161	214	260	204	302	188	238	321	210	161	172
ENSG00000111846	129.068	1.15636	0.194753	5.93757	2.89279e-09	1.04705e-07	GCNT2	protein_coding	52.8195	70.7149	66.5953	140.019	149.491	139.302	56.0321	40.4887	36.7186	271.96	276.091	248.587	41	74	95	130	117	161	56	50	74	256	194	173
ENSG00000132854	121.051	-1.56634	0.26403	-5.93241	2.98519e-09	1.07825e-07	KANK4	protein_coding	176.494	230.301	211.703	59.2388	95.8276	56.24	225.129	165.194	124.545	39.3068	35.5787	33.0491	137	241	302	55	75	65	225	204	251	37	25	23
ENSG00000173406	134.782	1.19122	0.200826	5.93163	2.99949e-09	1.08118e-07	DAB1	protein_coding	52.8195	88.8715	82.7183	170.177	199.321	153.146	71.0407	75.3091	67.4827	201.846	236.243	218.412	41	93	118	158	156	177	71	93	136	190	166	152
ENSG00000140795	310.906	1.23037	0.207473	5.93028	3.0241e-09	1.0878e-07	MYLK3	protein_coding	154.594	242.724	145.108	478.219	389.699	404.063	58.0332	51.8256	45.6501	489.741	641.84	629.37	120	254	207	444	305	467	58	64	92	461	451	438
ENSG00000177133	55.5653	1.82373	0.307868	5.92373	3.14724e-09	1.12977e-07	LINC00982	antisense_RNA	24.4773	34.4019	21.0301	99.0904	89.4391	92.5797	10.0057	4.85865	3.96957	76.4888	81.1195	129.323	19	36	30	92	70	107	10	6	8	72	57	90
ENSG00000105855	256.005	-0.871745	0.147243	-5.92044	3.21081e-09	1.15022e-07	ITGB8	protein_coding	291.151	292.416	315.451	175.562	144.38	170.45	450.258	450.235	518.525	97.7357	81.1195	84.7782	226	306	450	163	113	197	450	556	1045	92	57	59
ENSG00000146021	87.0693	1.39359	0.235565	5.91596	3.29953e-09	1.17958e-07	KLHL3	protein_coding	34.7836	44.9135	37.1531	116.324	107.327	85.6578	30.0172	21.8639	35.7262	167.851	182.163	181.052	27	47	53	108	84	99	30	27	72	158	128	126
ENSG00000170776	944.038	0.748344	0.126587	5.91169	3.38621e-09	1.2081e-07	AKAP13	protein_coding	534.636	639.301	529.257	918.74	1073.27	873.018	571.327	642.151	596.925	1553.15	1653.7	1742.98	415	669	755	853	840	1009	571	793	1203	1462	1162	1213
ENSG00000196428	551.144	0.718881	0.121779	5.90315	3.56633e-09	1.26976e-07	TSC22D2	protein_coding	368.448	319.173	344.192	601.005	603.075	494.912	380.218	370.877	353.292	946.549	899.43	932.56	286	334	491	558	472	572	380	458	712	891	632	649
ENSG00000146477	197.856	-1.23803	0.209904	-5.89806	3.67806e-09	1.30687e-07	SLC22A3	protein_coding	213.854	198.766	208.899	96.9363	80.4952	85.6578	409.234	394.36	600.894	30.808	24.1935	30.1753	166	208	298	90	63	99	409	487	1211	29	17	21
ENSG00000069011	116.281	-1.89807	0.321993	-5.89476	3.75231e-09	1.33055e-07	PITX1	protein_coding	376.178	146.208	219.414	47.3911	68.9959	81.3317	146.084	141.711	132.485	16.9975	9.96204	8.62151	292	153	313	44	54	94	146	175	267	16	7	6
ENSG00000182606	391.125	1.09956	0.186616	5.89209	3.81351e-09	1.3495e-07	TRAK1	protein_coding	137.846	208.322	182.261	328.506	367.978	440.402	138.079	129.564	142.905	1024.1	742.883	850.656	107	218	260	305	288	509	138	160	288	964	522	592
ENSG00000147050	206.238	0.930193	0.157979	5.88807	3.90741e-09	1.37993e-07	KDM6A	protein_coding	108.216	125.185	140.201	249.88	237.652	231.882	138.079	119.037	125.042	322.953	303.131	373.599	84	131	200	232	186	268	138	147	252	304	213	260
ENSG00000137801	308.547	-1.32035	0.224285	-5.88694	3.93408e-09	1.38654e-07	THBS1	protein_coding	435.439	439.579	300.029	118.478	178.878	172.181	555.318	450.235	438.638	251.776	157.969	204.042	338	460	428	110	140	199	555	556	884	237	111	142
ENSG00000140563	82.881	-1.2614	0.214443	-5.88219	4.04865e-09	1.42405e-07	MCTP2	protein_coding	110.792	112.762	98.1404	43.0828	43.4419	46.7224	166.095	171.672	165.233	18.0599	11.3852	7.18459	86	118	140	40	34	54	166	212	333	17	8	5
ENSG00000183691	53.1243	-1.69809	0.288849	-5.87882	4.13209e-09	1.45047e-07	NOG	protein_coding	130.116	83.1378	86.2233	32.3121	37.0533	23.3612	59.0338	55.0647	44.6577	30.808	32.7324	22.9907	101	87	123	30	29	27	59	68	90	29	23	16
ENSG00000152127	327.748	1.04775	0.178378	5.87375	4.26036e-09	1.49249e-07	MGAT5	protein_coding	123.675	166.276	142.304	269.267	301.538	325.327	185.106	140.091	128.515	801.008	680.265	669.604	96	174	203	250	236	376	185	173	259	754	478	466
ENSG00000148341	263.099	-1.1384	0.193838	-5.87295	4.28095e-09	1.4967e-07	SH3GLB2	protein_coding	493.411	387.977	355.408	144.327	221.042	195.542	169.097	162.765	132.981	312.329	260.436	321.87	383	406	507	134	173	226	169	201	268	294	183	224
ENSG00000026508	149.668	-1.13976	0.194103	-5.87194	4.30734e-09	1.50292e-07	CD44	protein_coding	177.783	184.432	140.902	72.1637	72.829	81.3317	302.173	323.91	358.254	35.0574	24.1935	22.9907	138	193	201	67	57	94	302	400	722	33	17	16
ENSG00000168334	300.132	1.81077	0.308687	5.86604	4.46339e-09	1.55426e-07	XIRP1	protein_coding	73.4319	184.432	94.6354	392.053	415.253	432.615	42.0241	24.2932	17.3669	621.472	519.449	784.558	57	193	135	364	325	500	42	30	35	585	365	546
ENSG00000134250	690.359	-0.7601	0.129628	-5.86372	4.5262e-09	1.57299e-07	NOTCH2	protein_coding	753.644	804.621	847.512	453.446	474.027	494.047	1013.58	1110.2	1330.3	333.576	323.055	346.297	585	842	1209	421	371	571	1013	1371	2681	314	227	241
ENSG00000110619	232.512	-0.944752	0.161176	-5.86163	4.5834e-09	1.5897e-07	CARS	protein_coding	292.44	372.687	331.574	160.483	172.49	185.159	312.179	309.334	287.794	144.479	123.814	97.7105	227	390	473	149	135	214	312	382	580	136	87	68
ENSG00000259330	263.031	0.985915	0.16821	5.86123	4.59452e-09	1.5904e-07	INAFM2	protein_coding	131.405	135.696	152.118	290.809	305.371	240.534	134.077	116.608	129.507	464.245	459.677	596.321	102	142	217	270	239	278	134	144	261	437	323	415
ENSG00000044524	307.819	0.936146	0.159798	5.8583	4.67642e-09	1.61554e-07	EPHA3	protein_coding	243.485	265.659	297.225	530.995	472.75	543.365	280.16	239.693	340.887	172.1	148.007	159.498	189	278	424	493	370	628	280	296	687	162	104	111
ENSG00000185561	220.799	-1.18806	0.202893	-5.8556	4.75286e-09	1.63838e-07	TLCD2	protein_coding	298.881	239.857	255.866	134.634	109.882	103.828	363.208	414.605	459.478	72.2395	122.391	74.7198	232	251	365	125	86	120	363	512	926	68	86	52
ENSG00000091490	56.6288	-1.58707	0.271048	-5.85531	4.7613e-09	1.63838e-07	SEL1L3	protein_coding	81.1616	77.4042	101.645	33.3892	28.1094	25.9569	113.065	84.2166	90.804	13.8105	19.9241	10.0584	63	81	145	31	22	30	113	104	183	13	14	7
ENSG00000114200	87.9038	-1.44992	0.247703	-5.85349	4.81378e-09	1.65317e-07	BCHE	protein_coding	109.504	92.6939	126.881	44.1599	40.8865	36.3397	154.088	157.096	198.975	25.4963	25.6167	43.1076	85	97	181	41	32	42	154	194	401	24	18	30
ENSG00000140044	97.1254	-2.07078	0.353863	-5.85191	4.85954e-09	1.66561e-07	JDP2	protein_coding	110.792	245.591	206.796	48.4681	40.8865	44.992	177.101	147.379	79.3915	29.7457	12.8083	21.5538	86	257	295	45	32	52	177	182	160	28	9	15
ENSG00000198336	2205.52	1.63353	0.279416	5.84623	5.02825e-09	1.72006e-07	MYL4	protein_coding	685.365	1397.1	907.097	3204.28	3150.81	2925.34	333.191	251.84	195.005	4064.53	3092.5	6259.22	532	1462	1294	2975	2466	3381	333	311	393	3826	2173	4356
ENSG00000138434	636.536	0.577474	0.0987972	5.84505	5.0643e-09	1.72378e-07	SSFA2	protein_coding	587.456	586.743	633.005	865.964	882.892	950.023	660.378	618.668	645.552	411.128	387.096	409.522	456	614	903	804	691	1098	660	764	1301	387	272	285
ENSG00000141298	214.836	0.9613	0.164466	5.84499	5.06594e-09	1.72378e-07	SSH2	protein_coding	152.017	127.096	107.954	267.113	229.986	246.591	127.073	132.803	107.178	349.512	367.172	363.54	118	133	154	248	180	285	127	164	216	329	258	253
ENSG00000241956	17.9023	3.19466	0.546572	5.8449	5.06877e-09	1.72378e-07	AC109466,1	antisense_RNA	6.4414	3.82243	2.80401	38.7745	38.331	35.4744	7.00401	23.4835	14.8859	13.8105	18.5009	11.4953	5	4	4	36	30	41	7	29	30	13	13	8
ENSG00000102024	1511.81	-1.30423	0.223178	-5.84391	5.0989e-09	1.73065e-07	PLS3	protein_coding	2177.19	1855.79	1943.18	820.727	787.064	811.586	2537.45	2747.57	3078.9	525.861	597.722	258.645	1690	1942	2772	762	616	938	2536	3393	6205	495	420	180
ENSG00000171365	175.07	-1.14615	0.196298	-5.83885	5.25639e-09	1.78064e-07	CLCN5	protein_coding	225.449	310.572	264.979	110.938	137.992	115.076	294.168	259.938	203.937	60.5537	61.1954	56.0398	175	325	378	103	108	133	294	321	411	57	43	39
ENSG00000205678	2996.52	1.21733	0.208685	5.83336	5.43215e-09	1.83661e-07	TECRL	protein_coding	1944.01	2074.62	1618.62	4563.54	4677.67	3864.12	626.359	710.172	460.967	3707.58	5231.49	6479.07	1509	2171	2309	4237	3661	4466	626	877	929	3490	3676	4509
ENSG00000196611	22.3088	2.99058	0.512816	5.83168	5.48715e-09	1.85162e-07	MMP1	protein_coding	6.4414	6.68925	7.71103	28.0038	72.829	66.6227	2.00115	2.42932	5.95436	31.8704	21.3472	15.8061	5	7	11	26	57	77	2	3	12	30	15	11
ENSG00000136026	2621.28	-0.741447	0.127244	-5.82695	5.64485e-09	1.90116e-07	CKAP4	protein_coding	3514.43	3207.97	3248.45	2052.89	1905.05	2003.87	4154.38	3818.9	3412.34	1605.2	1337.76	1194.08	2728	3357	4634	1906	1491	2316	4152	4716	6877	1511	940	831
ENSG00000130175	69.6808	-1.324	0.227375	-5.823	5.78014e-09	1.94297e-07	PRKCSH	protein_coding	132.693	127.096	121.974	51.6993	52.3858	48.4529	73.0418	51.0158	58.5512	52.0549	34.1556	33.0491	103	133	174	48	41	56	73	63	118	49	24	23
ENSG00000170955	163.607	-1.64567	0.282759	-5.82003	5.88384e-09	1.97403e-07	CAVIN3	protein_coding	474.087	318.217	235.537	104.476	111.16	111.615	137.078	110.129	69.9637	117.92	79.6963	93.3997	368	333	336	97	87	129	137	136	141	111	56	65
ENSG00000115808	383.896	0.829748	0.142601	5.81865	5.93247e-09	1.98652e-07	STRN	protein_coding	261.521	234.124	205.394	410.364	403.754	423.098	208.119	242.932	215.349	629.971	755.692	616.438	203	245	293	381	316	489	208	300	434	593	531	429
ENSG00000278910	347.61	1.99902	0.343924	5.81238	6.15894e-09	2.05841e-07	BANCR	lincRNA	37.3601	127.096	91.1303	249.88	341.146	438.672	47.0269	26.7226	30.268	1222.76	721.536	837.724	29	133	130	232	267	507	47	33	61	1151	507	583
ENSG00000166348	99.8927	1.14102	0.196337	5.81155	6.1897e-09	2.06473e-07	USP54	protein_coding	78.5851	73.5818	85.5223	193.873	158.435	173.046	44.0252	50.206	59.5436	81.8006	111.006	89.089	61	77	122	180	124	200	44	62	120	77	78	62
ENSG00000095794	239.069	1.00503	0.173003	5.80933	6.27229e-09	2.08829e-07	CREM	protein_coding	162.323	168.187	139.5	325.275	315.592	299.37	146.084	118.227	182.6	325.078	323.055	363.54	126	176	199	302	247	346	146	146	368	306	227	253
ENSG00000115461	10011.4	-0.559329	0.0962976	-5.80834	6.30968e-09	2.09674e-07	IGFBP5	protein_coding	12373.9	11447.2	12569.7	8263.28	8264.17	8168.64	12931.4	14301.4	15553.8	5706.92	5111.95	5444.48	9605	11979	17931	7672	6468	9441	12924	17661	31346	5372	3592	3789
ENSG00000135549	152.125	-0.967244	0.166671	-5.8033	6.5022e-09	2.1566e-07	PKIB	protein_coding	185.512	224.568	213.105	103.399	107.327	109.019	206.118	167.623	193.02	108.359	93.9278	113.517	144	235	304	96	84	126	206	207	389	102	66	79
ENSG00000120049	81.6395	1.8341	0.316475	5.79541	6.81552e-09	2.25623e-07	KCNIP2	protein_coding	20.6125	30.5794	23.1331	103.399	98.383	65.7575	10.0057	3.2391	5.95436	193.347	155.123	270.141	16	32	33	96	77	76	10	4	12	182	109	188
ENSG00000073711	380.29	1.02394	0.176692	5.79504	6.83044e-09	2.25689e-07	PPP2R3A	protein_coding	185.512	264.703	248.856	486.835	516.191	427.424	181.104	171.672	189.051	508.863	644.686	738.576	144	277	355	452	404	494	181	212	381	479	453	514
ENSG00000168077	201.598	-1.27869	0.220951	-5.78722	7.15596e-09	2.35998e-07	SCARA3	protein_coding	188.089	267.57	332.976	101.245	116.271	109.884	419.24	394.36	322.528	58.429	64.0417	44.5445	146	280	475	94	91	127	419	487	650	55	45	31
ENSG00000113578	27.6428	2.63875	0.456103	5.78544	7.23236e-09	2.38067e-07	FGF1	protein_coding	7.72968	3.82243	4.90702	28.0038	31.9425	38.0701	8.00458	9.7173	8.43534	50.9926	75.4269	64.6613	6	4	7	26	25	44	8	12	17	48	53	45
ENSG00000129991	653.443	1.60263	0.277392	5.77748	7.58268e-09	2.49129e-07	TNNI3	protein_coding	105.639	130.918	95.3364	260.651	304.093	440.402	146.084	114.178	70.4599	2229.86	2443.55	1500.14	82	137	136	242	238	509	146	141	142	2099	1717	1044
ENSG00000186480	235.859	-1.23724	0.214167	-5.77697	7.60573e-09	2.49417e-07	INSIG1	protein_coding	189.377	194.944	232.733	79.7031	88.1614	94.3101	358.205	332.817	411.843	232.654	239.089	376.473	147	204	332	74	69	109	358	411	830	219	168	262
ENSG00000154188	227.896	1.36117	0.236016	5.76729	8.05578e-09	2.6368e-07	ANGPT1	protein_coding	177.783	149.075	159.829	343.585	428.03	475.877	141.081	192.726	248.595	175.287	143.738	99.1474	138	156	228	319	335	550	141	238	501	165	101	69
ENSG00000121207	47.4675	-1.55664	0.270332	-5.75826	8.49833e-09	2.77644e-07	LRAT	protein_coding	76.0085	96.5163	82.7183	33.3892	26.8317	26.8221	50.0286	62.3527	43.6653	21.2469	27.0398	22.9907	59	101	118	31	21	31	50	77	88	20	19	16
ENSG00000118596	243.447	1.10155	0.1916	5.74926	8.96372e-09	2.92301e-07	SLC16A7	protein_coding	100.486	141.43	101.645	256.343	259.373	223.229	103.059	87.4557	70.9561	497.177	482.447	597.758	78	148	145	238	203	258	103	108	143	468	339	416
ENSG00000165272	40.0888	-1.67869	0.292176	-5.74548	9.16626e-09	2.98348e-07	AQP3	protein_coding	59.2609	91.7383	88.3263	25.8497	25.554	24.2265	42.0241	40.4887	47.6349	11.6858	15.6546	8.62151	46	96	126	24	20	28	42	50	96	11	11	6
ENSG00000118508	70.7044	-1.51549	0.263936	-5.7419	9.36197e-09	3.04151e-07	RAB32	protein_coding	108.216	90.7827	106.552	37.6974	22.9986	44.1268	148.085	103.651	121.072	18.0599	21.3472	25.8645	84	95	152	35	18	51	148	128	244	17	15	18
ENSG00000230734	1181.49	-1.3054	0.227382	-5.74102	9.41101e-09	3.05176e-07	RPL10P3	processed_pseudogene	2432.27	2572.49	2141.56	722.714	977.442	1189.69	858.492	705.314	470.394	714.958	577.798	814.733	1888	2692	3055	671	765	1375	858	871	948	673	406	567
ENSG00000198838	69.2935	1.77285	0.309027	5.73689	9.64321e-09	3.12125e-07	RYR3	protein_coding	27.0539	15.2897	21.0301	59.2388	74.1067	79.6012	14.008	19.4346	13.3973	122.17	183.586	202.606	21	16	30	55	58	92	14	24	27	115	129	141
ENSG00000147655	62.962	-2.00448	0.349586	-5.73386	9.81719e-09	3.17168e-07	RSPO2	protein_coding	90.1796	134.741	187.168	30.1579	28.1094	44.1268	82.047	72.07	41.6805	18.0599	9.96204	17.243	70	141	267	28	22	51	82	89	84	17	7	12
ENSG00000128283	105.014	-1.8726	0.32664	-5.73293	9.87129e-09	3.18326e-07	CDC42EP1	protein_coding	154.594	294.327	241.846	57.0847	58.7743	72.6794	135.077	105.271	66.4904	38.2444	14.2315	21.5538	120	308	345	53	46	84	135	130	134	36	10	15
ENSG00000180801	39.0473	-1.7414	0.303777	-5.7325	9.89595e-09	3.18533e-07	ARSJ	protein_coding	83.7382	71.6706	69.3993	26.9267	25.554	15.5741	53.0304	51.8256	44.1615	13.8105	5.69259	7.18459	65	75	99	25	20	18	53	64	89	13	4	5
ENSG00000141668	81.2151	-1.35153	0.236091	-5.72461	1.03671e-08	3.32524e-07	CBLN2	protein_coding	124.963	109.895	110.758	47.3911	43.4419	44.1268	133.076	145.759	187.066	9.56111	14.2315	4.31076	97	115	158	44	34	51	133	180	377	9	10	3
ENSG00000065609	41.7359	2.15402	0.376275	5.72458	1.03687e-08	3.32524e-07	SNAP91	protein_coding	5.15312	10.5117	16.1231	49.5452	54.9412	46.7224	20.0115	18.6248	26.2984	58.429	98.1972	96.2735	4	11	23	46	43	54	20	23	53	55	69	67
ENSG00000100285	42.3036	-1.9001	0.332317	-5.71773	1.07954e-08	3.45572e-07	NEFH	protein_coding	90.1796	48.736	61.6882	15.079	17.8878	19.9003	78.0447	75.3091	73.4371	11.6858	11.3852	4.31076	70	51	88	14	14	23	78	93	148	11	8	3
ENSG00000185909	274.823	0.736471	0.128852	5.71563	1.09297e-08	3.49228e-07	KLHDC8B	protein_coding	212.566	241.769	215.208	379.128	388.421	350.418	191.109	190.297	172.18	334.639	301.707	320.433	165	253	307	352	304	405	191	235	347	315	212	223
ENSG00000131650	33.3825	-3.36508	0.588984	-5.71336	1.10765e-08	3.53275e-07	KREMEN2	protein_coding	163.612	37.2687	42.0602	6.46242	10.2216	6.92184	57.0327	38.8692	36.7186	0	1.42315	0	127	39	60	6	8	8	57	48	74	0	1	0
ENSG00000123384	347.244	-1.00521	0.176057	-5.70956	1.1327e-08	3.60603e-07	LRP1	protein_coding	407.096	373.642	398.17	188.487	200.599	198.138	705.404	702.885	516.045	197.596	138.045	140.818	316	391	568	175	157	229	705	868	1040	186	97	98
ENSG00000131370	790.674	-0.808196	0.141591	-5.70794	1.1435e-08	3.6338e-07	SH3BP5	protein_coding	895.354	826.6	918.314	459.909	587.743	463.764	1250.72	1234.1	1313.43	453.621	479.601	604.943	695	865	1310	427	460	536	1250	1524	2647	427	337	421
ENSG00000120738	2674.35	1.06799	0.187133	5.70714	1.14892e-08	3.64437e-07	EGR1	protein_coding	1624.52	1313	1845.74	3386.31	2977.04	3665.98	2047.17	2086.79	3110.16	3726.71	3337.28	2971.55	1261	1374	2633	3144	2330	4237	2046	2577	6268	3508	2345	2068
ENSG00000005059	74.0603	-1.27193	0.223608	-5.68819	1.28391e-08	4.06518e-07	MCUB	protein_coding	110.792	121.362	135.294	58.1618	47.275	47.5877	102.058	99.6023	127.026	13.8105	11.3852	14.3692	86	127	193	54	37	55	102	123	256	13	8	10
ENSG00000179388	50.7517	1.68173	0.295716	5.68697	1.29311e-08	4.08395e-07	EGR3	protein_coding	33.4953	31.535	31.5451	80.7802	100.938	126.324	15.0086	19.4346	21.8327	67.9901	34.1556	45.9814	26	33	45	75	79	146	15	24	44	64	24	32
ENSG00000088808	164.47	1.15161	0.202506	5.68679	1.29452e-08	4.08395e-07	PPP1R13B	protein_coding	104.351	74.5374	71.5023	189.564	189.1	170.45	74.0424	85.0264	96.7583	251.776	317.362	349.171	81	78	102	176	148	197	74	105	195	237	223	243
ENSG00000178726	22.5388	-2.30318	0.405057	-5.68606	1.30004e-08	4.09396e-07	THBD	protein_coding	41.225	41.0911	50.4722	5.38535	10.2216	11.248	35.0201	37.2496	31.7566	1.06235	1.42315	4.31076	32	43	72	5	8	13	35	46	64	1	1	3
ENSG00000147257	2258.11	-0.813744	0.143167	-5.68388	1.31674e-08	4.13908e-07	GPC3	protein_coding	3303.15	2497.96	3122.97	1744.85	1695.51	1636.15	4195.4	3694.19	3361.24	689.462	624.762	531.66	2564	2614	4455	1620	1327	1891	4193	4562	6774	649	439	370
ENSG00000164056	237.044	-1.14891	0.202153	-5.68337	1.32066e-08	4.14393e-07	SPRY1	protein_coding	322.07	336.374	306.338	141.096	149.491	144.493	416.238	337.676	374.132	123.232	61.1954	132.197	250	352	437	131	117	167	416	417	754	116	43	92
ENSG00000085563	21.3887	-3.44634	0.607112	-5.67662	1.37379e-08	4.29885e-07	ABCB1	protein_coding	32.207	38.2243	31.5451	4.30828	1.2777	3.46092	48.0275	56.6842	27.787	7.43642	4.26944	1.43692	25	40	45	4	1	4	48	70	56	7	3	1
ENSG00000198682	80.8265	-1.55303	0.273591	-5.67648	1.37496e-08	4.29885e-07	PAPSS2	protein_coding	83.7382	98.4276	137.397	38.7745	30.6648	39.8006	172.099	155.477	118.095	38.2444	28.463	28.7384	65	103	196	36	24	46	172	192	238	36	20	20
ENSG00000065361	37.405	1.85108	0.326307	5.6728	1.40479e-08	4.38424e-07	ERBB3	protein_coding	23.189	15.2897	16.8241	58.1618	81.7729	57.1052	14.008	13.7662	16.3745	39.3068	46.9639	66.0983	18	16	24	54	64	66	14	17	33	37	33	46
ENSG00000217128	389.267	0.733443	0.12931	5.67199	1.41151e-08	4.39736e-07	FNIP1	protein_coding	256.368	308.661	284.607	438.367	451.029	524.33	339.194	319.861	363.216	467.432	451.138	466.999	199	323	406	407	353	606	339	395	732	440	317	325
ENSG00000234742	353.806	-1.19989	0.211779	-5.66579	1.46352e-08	4.55127e-07	AC144530,1	processed_pseudogene	769.103	559.03	480.888	256.343	273.428	256.108	350.201	327.959	246.114	209.282	304.554	212.664	597	585	686	238	214	296	350	405	496	197	214	148
ENSG00000113441	480.843	0.877335	0.154995	5.66042	1.51007e-08	4.68675e-07	LNPEP	protein_coding	288.575	286.682	323.863	549.305	617.13	491.451	265.152	359.54	377.109	718.145	721.536	771.625	224	300	462	510	483	568	265	444	760	676	507	537
ENSG00000126882	64.0416	1.58224	0.279541	5.66014	1.51246e-08	4.68675e-07	FAM78A	protein_coding	23.189	27.7126	25.2361	94.7821	67.7182	66.6227	18.0103	8.90752	8.93154	145.541	126.66	155.187	18	29	36	88	53	77	18	11	18	137	89	108
ENSG00000164692	5283.94	-1.28916	0.227785	-5.65954	1.51783e-08	4.69503e-07	COL1A2	protein_coding	7540.3	5425.94	6081.9	2716.37	2421.24	2655.39	10452	11857.5	10367.5	1526.59	1608.16	754.382	5853	5678	8676	2522	1895	3069	10446	14643	20894	1437	1130	525
ENSG00000127324	16.8897	5.34057	0.944638	5.65356	1.57155e-08	4.85263e-07	TSPAN8	protein_coding	0	0	2.80401	45.2369	60.052	36.3397	5.00286	0.809775	12.9011	9.56111	21.3472	8.62151	0	0	4	42	47	42	5	1	26	9	15	6
ENSG00000172403	222.061	-0.940603	0.166537	-5.64803	1.623e-08	5.00262e-07	SYNPO2	protein_coding	256.368	345.93	271.989	151.867	172.49	134.111	268.154	280.992	246.61	190.16	172.201	173.867	199	362	388	141	135	155	268	347	497	179	121	121
ENSG00000099817	728.368	-1.25635	0.222521	-5.64599	1.64233e-08	5.05327e-07	POLR2E	protein_coding	1493.12	1233.69	1043.79	455.6	574.966	546.826	574.329	476.957	331.459	844.564	617.646	547.466	1159	1291	1489	423	450	632	574	589	668	795	434	381
ENSG00000162733	495.391	-0.832457	0.147734	-5.63486	1.75204e-08	5.38136e-07	DDR2	protein_coding	627.392	537.051	631.603	348.971	330.925	328.788	901.516	898.04	860.901	179.536	185.009	114.953	487	562	901	324	259	380	901	1109	1735	169	130	80
ENSG00000103489	81.471	-1.14369	0.203096	-5.6313	1.78854e-08	5.48382e-07	XYLT1	protein_coding	132.693	149.075	145.108	68.9325	67.7182	57.9704	107.061	92.3143	85.842	26.5586	17.0778	27.3015	103	156	207	64	53	67	107	114	173	25	12	19
ENSG00000197879	232.029	-0.946452	0.168188	-5.62733	1.8302e-08	5.60169e-07	MYO1C	protein_coding	315.629	366.953	370.129	177.716	198.044	173.046	258.148	225.927	188.555	171.038	143.738	195.421	245	384	528	165	155	200	258	279	380	161	101	136
ENSG00000197757	310.745	-1.17391	0.208932	-5.61863	1.92478e-08	5.88087e-07	HOXC6	protein_coding	611.933	508.383	524.35	236.955	261.929	230.151	459.263	369.257	317.566	93.4864	75.4269	40.2337	475	532	748	220	205	266	459	456	640	88	53	28
ENSG00000189292	24.8825	-2.67678	0.476605	-5.61634	1.95041e-08	5.9443e-07	ALKAL2	protein_coding	69.5671	42.0467	42.0602	12.9248	2.5554	7.78707	35.0201	43.7278	29.7718	7.43642	5.69259	0	54	44	60	12	2	9	35	54	60	7	4	0
ENSG00000142149	65.778	-1.19152	0.212158	-5.61617	1.95236e-08	5.9443e-07	HUNK	protein_coding	101.774	122.318	109.356	49.5452	47.275	49.3181	78.0447	69.6406	70.4599	28.6833	31.3093	31.6122	79	128	156	46	37	57	78	86	142	27	22	22
ENSG00000185847	34.4455	2.2395	0.398942	5.61361	1.9815e-08	6.02253e-07	LINC01405	lincRNA	16.7476	16.2453	11.216	93.7051	68.9959	43.2615	2.00115	4.85865	2.48098	67.9901	38.425	47.4183	13	17	16	87	54	50	2	6	5	64	27	33
ENSG00000159248	107.462	1.75767	0.313787	5.60146	2.12555e-08	6.4491e-07	GJD2	protein_coding	28.3422	21.979	21.7311	84.0114	80.4952	76.1403	12.0069	16.1955	14.3897	295.332	200.664	438.26	22	23	31	78	63	88	12	20	29	278	141	305
ENSG00000120129	204.834	1.32396	0.236568	5.59653	2.18689e-08	6.62371e-07	DUSP1	protein_coding	141.711	101.294	105.15	278.961	263.207	322.731	256.147	207.302	266.458	243.277	128.083	143.692	110	106	150	259	206	373	256	256	537	229	90	100
ENSG00000164733	1232.67	0.775772	0.138641	5.59555	2.19927e-08	6.64955e-07	CTSB	protein_coding	833.517	1162.02	1062.02	1755.62	1708.29	1778.91	1082.62	1213.04	1155.15	1048.53	1110.06	882.268	647	1216	1515	1630	1337	2056	1082	1498	2328	987	780	614
ENSG00000125966	15.1621	-3.40859	0.609193	-5.59525	2.20305e-08	6.64955e-07	MMP24	protein_coding	38.6484	29.6238	32.2461	2.15414	3.8331	3.46092	23.0132	22.6737	18.8555	7.43642	0	0	30	31	46	2	3	4	23	28	38	7	0	0
ENSG00000163453	265.425	-1.34994	0.24149	-5.59006	2.2699e-08	6.8395e-07	IGFBP7	protein_coding	684.077	532.273	361.016	210.029	229.986	178.237	156.089	150.618	132.981	130.668	194.971	224.159	531	557	515	195	180	206	156	186	268	123	137	156
ENSG00000008441	513.097	-1.24853	0.223831	-5.57801	2.43285e-08	7.31785e-07	NFIX	protein_coding	708.554	570.498	629.5	246.649	265.762	289.852	1059.61	966.061	715.516	320.828	226.281	158.061	550	597	898	229	208	335	1059	1193	1442	302	159	110
ENSG00000163430	2841.74	-0.792903	0.142178	-5.57685	2.44918e-08	7.35427e-07	FSTL1	protein_coding	3462.9	3197.46	3420.19	2039.97	1930.61	1848.13	3936.25	3887.73	2879.43	2744.04	2585.86	2168.31	2688	3346	4879	1894	1511	2136	3934	4801	5803	2583	1817	1509
ENSG00000164659	237.853	0.770235	0.138183	5.57404	2.48905e-08	7.46116e-07	KIAA1324L	protein_coding	162.323	158.631	178.055	280.038	313.037	263.895	131.075	136.042	125.538	367.571	352.941	385.094	126	166	254	260	245	305	131	168	253	346	248	268
ENSG00000145506	20.1638	-3.9119	0.702081	-5.57186	2.52028e-08	7.54182e-07	NKD2	protein_coding	72.1437	41.0911	16.8241	3.23121	3.8331	1.73046	26.0149	24.2932	14.3897	16.9975	14.2315	7.18459	56	43	24	3	3	2	26	30	29	16	10	5
ENSG00000139304	28.8067	-6.1025	1.09572	-5.56942	2.55591e-08	7.63534e-07	PTPRQ	protein_coding	29.6304	45.8692	65.8943	1.07707	0	0.86523	66.0378	89.0752	41.1843	3.18704	1.42315	1.43692	23	48	94	1	0	1	66	110	83	3	1	1
ENSG00000120820	172.706	-1.23252	0.221463	-5.56536	2.61617e-08	7.79553e-07	GLT8D2	protein_coding	202.26	143.341	211.703	75.3949	58.7743	100.367	339.194	378.165	411.843	49.9302	54.0796	47.4183	157	150	302	70	46	116	339	467	830	47	38	33
ENSG00000168140	135.033	-1.3116	0.235686	-5.56501	2.62132e-08	7.79553e-07	VASN	protein_coding	239.62	148.119	175.251	87.2426	74.1067	64.8923	226.129	208.922	286.802	43.5561	35.5787	30.1753	186	155	250	81	58	75	226	258	578	41	25	21
ENSG00000079459	395.439	-0.698005	0.12543	-5.56491	2.62294e-08	7.79553e-07	FDFT1	protein_coding	490.835	537.051	493.506	318.813	321.981	298.504	397.227	375.736	417.301	330.389	350.094	413.833	381	562	704	296	252	345	397	464	841	311	246	288
ENSG00000123570	158.968	1.2477	0.224756	5.55135	2.83474e-08	8.41068e-07	RAB9B	protein_coding	73.4319	72.6262	43.4622	180.948	134.159	127.189	39.0223	32.391	35.23	373.945	384.25	410.959	57	76	62	168	105	147	39	40	71	352	270	286
ENSG00000165410	683.953	0.695395	0.125312	5.54931	2.86796e-08	8.49482e-07	CFL2	protein_coding	463.781	439.579	410.087	761.488	663.127	696.51	388.222	317.432	378.598	1131.4	1239.56	1317.65	360	460	585	707	519	805	388	392	763	1065	871	917
ENSG00000147576	38.0415	2.20516	0.397525	5.54723	2.90237e-08	8.58215e-07	ADHFE1	protein_coding	11.5945	12.4229	8.41203	45.2369	52.3858	49.3181	15.0086	8.90752	10.4201	63.7407	58.3491	120.701	9	13	12	42	41	57	15	11	21	60	41	84
ENSG00000128965	174.321	-1.56962	0.283066	-5.54506	2.9385e-08	8.67429e-07	CHAC1	protein_coding	251.215	412.822	485.795	152.944	118.826	116.806	155.089	136.852	87.3306	75.4265	41.2713	57.4767	195	432	693	142	93	135	155	169	176	71	29	40
ENSG00000139734	161.467	-0.947389	0.170913	-5.5431	2.9716e-08	8.75719e-07	DIAPH3	protein_coding	240.908	217.878	193.477	106.63	132.881	99.5015	238.136	256.699	226.266	72.2395	78.2732	74.7198	187	228	276	99	104	115	238	317	456	68	55	52
ENSG00000103056	20.7825	-4.98069	0.898766	-5.5417	2.99547e-08	8.81265e-07	SMPD3	protein_coding	34.7836	22.9346	41.3592	0	2.5554	0.86523	53.0304	47.7767	42.1767	1.06235	2.8463	0	27	24	59	0	2	1	53	59	85	1	2	0
ENSG00000104369	146.849	1.04597	0.188915	5.53675	3.0814e-08	9.03918e-07	JPH1	protein_coding	90.1796	80.271	59.5852	168.023	150.769	147.954	49.0281	41.2985	51.6045	307.018	294.592	321.87	70	84	85	156	118	171	49	51	104	289	207	224
ENSG00000112782	177.923	1.30104	0.234987	5.53667	3.08283e-08	9.03918e-07	CLIC5	protein_coding	95.3327	81.2266	77.8113	214.337	231.264	179.103	37.0212	31.5812	47.6349	316.579	314.516	508.669	74	85	111	199	181	207	37	39	96	298	221	354
ENSG00000167754	15.3545	-6.87951	1.24368	-5.53157	3.1737e-08	9.28998e-07	KLK5	protein_coding	23.189	21.0234	24.5351	0	0	0	53.0304	33.2008	29.2756	0	0	0	18	22	35	0	0	0	53	41	59	0	0	0
ENSG00000131378	382.968	-0.871504	0.15764	-5.52844	3.23097e-08	9.4418e-07	RFTN1	protein_coding	548.807	505.516	438.828	275.73	282.372	256.973	511.293	470.479	478.83	253.9	342.979	229.907	426	529	626	256	221	297	511	581	965	239	241	160
ENSG00000058404	69.5045	1.68412	0.304735	5.52651	3.26655e-08	9.5298e-07	CAMK2B	protein_coding	27.0539	21.0234	12.618	68.9325	72.829	46.7224	22.0126	18.6248	18.3593	171.038	156.546	198.295	21	22	18	64	57	54	22	23	37	161	110	138
ENSG00000005884	172.619	-1.80616	0.327062	-5.52239	3.34418e-08	9.74e-07	ITGA3	protein_coding	200.972	456.78	392.562	89.3968	106.049	105.558	197.113	174.911	83.361	103.047	71.1574	90.5259	156	478	560	83	83	122	197	216	168	97	50	63
ENSG00000067057	398.117	0.963586	0.174545	5.52056	3.37915e-08	9.82545e-07	PFKP	protein_coding	212.566	283.815	216.61	428.674	462.528	499.238	115.066	84.2166	90.804	746.829	700.189	936.871	165	297	309	398	362	577	115	104	183	703	492	652
ENSG00000174403	128.957	1.26357	0.22911	5.51514	3.485e-08	1.01164e-06	C20orf166-AS1	antisense_RNA	55.396	95.5607	86.9243	183.102	209.543	186.025	49.0281	71.2602	49.6197	151.915	190.702	218.412	43	100	124	170	164	215	49	88	100	143	134	152
ENSG00000075461	20.2772	-2.45949	0.446545	-5.50782	3.63314e-08	1.05289e-06	CACNG4	protein_coding	29.6304	52.5584	58.8842	6.46242	8.94391	10.3828	27.0155	21.0541	19.8479	4.24938	1.42315	2.87384	23	55	84	6	7	12	27	26	40	4	1	2
ENSG00000244879	449.844	0.821228	0.149125	5.50699	3.65028e-08	1.0561e-06	GABPB1-AS1	antisense_RNA	275.692	379.376	344.192	540.689	664.405	569.322	354.203	391.931	373.636	456.808	556.451	491.426	214	397	491	502	520	658	354	484	753	430	391	342
ENSG00000181195	518.798	-1.36246	0.247692	-5.50062	3.78458e-08	1.09314e-06	PENK	protein_coding	296.304	246.547	372.232	118.478	111.16	126.324	1704.98	1685.14	1300.53	121.107	95.3509	47.4183	230	258	531	110	87	146	1704	2081	2621	114	67	33
ENSG00000151572	30.4695	-1.87838	0.341598	-5.4988	3.82394e-08	1.10269e-06	ANO4	protein_coding	56.6843	80.271	86.2233	11.8478	22.9986	25.9569	21.012	16.1955	19.8479	7.43642	8.53889	8.62151	44	84	123	11	18	30	21	20	40	7	6	6
ENSG00000188505	45.8995	-1.50578	0.27405	-5.49455	3.917e-08	1.12766e-06	NCCRP1	protein_coding	124.963	74.5374	102.346	36.6204	34.4979	34.6092	38.0218	34.0105	37.7109	10.6235	14.2315	8.62151	97	78	146	34	27	40	38	42	76	10	10	6
ENSG00000171621	32.3105	-2.09656	0.381633	-5.49366	3.93691e-08	1.13152e-06	SPSB1	protein_coding	56.6843	50.6472	72.9043	9.69363	20.4432	12.9785	51.0292	59.9233	36.7186	9.56111	4.26944	2.87384	44	53	104	9	16	15	51	74	74	9	3	2
ENSG00000155304	411.805	-0.624115	0.113763	-5.48608	4.10957e-08	1.1792e-06	HSPA13	protein_coding	560.402	568.586	558.699	396.362	346.257	352.149	493.282	455.903	480.318	237.965	264.706	227.033	435	595	797	368	271	407	493	563	968	224	186	158
ENSG00000112246	16.1938	-6.71077	1.22359	-5.4845	4.14647e-08	1.18784e-06	SIM1	protein_coding	39.9367	43.9579	35.7511	1.07707	0	0	21.012	28.3421	22.825	0	1.42315	0	31	46	51	1	0	0	21	35	46	0	1	0
ENSG00000072195	466.276	0.67961	0.124035	5.47916	4.27339e-08	1.22219e-06	SPEG	protein_coding	336.241	283.815	292.318	487.913	479.138	487.99	314.18	344.964	289.779	767.013	708.728	803.237	261	297	417	453	375	564	314	426	584	722	498	559
ENSG00000099849	50.0226	-2.20141	0.401921	-5.47722	4.32069e-08	1.2337e-06	RASSF7	protein_coding	162.323	63.0701	65.1933	19.3873	20.4432	22.496	80.0458	61.5429	47.6349	13.8105	22.7704	21.5538	126	66	93	18	16	26	80	76	96	13	16	15
ENSG00000173391	15.8537	-4.03299	0.737389	-5.46928	4.51857e-08	1.28809e-06	OLR1	protein_coding	24.4773	33.4463	28.0401	2.15414	2.5554	0.86523	37.0212	30.7714	23.8174	4.24938	2.8463	0	19	35	40	2	2	1	37	38	48	4	2	0
ENSG00000143153	1744.4	0.870721	0.159583	5.45623	4.8636e-08	1.38418e-06	ATP1B1	protein_coding	1088.6	1070.28	1069.03	1980.73	2081.38	1841.21	770.441	966.871	987.928	2446.58	3737.19	2892.52	845	1120	1525	1839	1629	2128	770	1194	1991	2303	2626	2013
ENSG00000124225	276.896	-0.994241	0.182239	-5.45571	4.87769e-08	1.38593e-06	PMEPA1	protein_coding	553.96	384.154	346.996	203.566	218.487	219.769	272.156	285.851	270.427	202.908	200.664	163.809	430	402	495	189	171	254	272	353	545	191	141	114
ENSG00000152910	26.0883	-3.01638	0.553005	-5.45452	4.91063e-08	1.39302e-06	CNTNAP4	protein_coding	25.7656	28.6682	60.2862	3.23121	3.8331	6.92184	46.0264	59.9233	75.9181	1.06235	1.42315	0	20	30	86	3	3	8	46	74	153	1	1	0
ENSG00000150893	174.331	1.1416	0.209322	5.45379	4.93063e-08	1.39642e-06	FREM2	protein_coding	82.4499	105.117	119.871	239.109	250.43	197.273	76.0435	105.271	108.667	223.092	315.939	268.704	64	110	171	222	196	228	76	130	219	210	222	187
ENSG00000102802	16.622	-5.12447	0.93968	-5.45342	4.94097e-08	1.39708e-06	MEDAG	protein_coding	39.9367	43.9579	25.2361	1.07707	0	1.73046	35.0201	33.2008	15.3821	1.06235	1.42315	1.43692	31	46	36	1	0	2	35	41	31	1	1	1
ENSG00000156475	96.0376	-1.51738	0.278488	-5.44863	5.07604e-08	1.43295e-06	PPP2R2B	protein_coding	90.1796	76.4486	117.768	38.7745	38.331	24.2265	204.117	220.259	261.496	22.3092	38.425	20.1169	70	80	168	36	30	28	204	272	527	21	27	14
ENSG00000165071	18.1065	2.64743	0.486511	5.44166	5.27849e-08	1.4877e-06	TMEM71	protein_coding	3.86484	7.64486	4.90702	39.8516	37.0533	27.6874	2.00115	0.809775	0	27.621	27.0398	38.7968	3	8	7	37	29	32	2	1	0	26	19	27
ENSG00000059588	153.572	0.867	0.159437	5.43787	5.39215e-08	1.51728e-06	TARBP1	protein_coding	105.639	113.717	117.067	184.179	214.654	217.173	108.062	102.032	98.2469	197.596	210.626	173.867	82	119	167	171	168	251	108	126	198	186	148	121
ENSG00000147894	140.614	0.967556	0.177995	5.43586	5.45327e-08	1.53201e-06	C9orf72	protein_coding	79.8733	100.339	98.1404	197.104	163.546	186.89	121.069	107.7	133.477	181.661	148.007	169.556	62	105	140	183	128	216	121	133	269	171	104	118
ENSG00000100196	268.352	-0.711621	0.130999	-5.43224	5.56513e-08	1.56092e-06	KDELR3	protein_coding	329.8	332.551	342.79	203.566	210.821	200.733	404.231	406.507	431.691	131.731	126.66	99.1474	256	348	489	189	165	232	404	502	870	124	89	69
ENSG00000049540	87.1036	-2.43094	0.447794	-5.42869	5.67679e-08	1.58968e-06	ELN	protein_coding	37.3601	40.1355	71.5023	12.9248	5.11081	9.51753	315.18	317.432	192.028	25.4963	12.8083	5.74767	29	42	102	12	4	11	315	392	387	24	9	4
ENSG00000110975	23.6558	-2.29996	0.424007	-5.42433	5.81716e-08	1.62638e-06	SYT10	protein_coding	27.0539	52.5584	58.1832	10.7707	10.2216	7.78707	36.0206	28.3421	29.7718	7.43642	8.53889	7.18459	21	55	83	10	8	9	36	35	60	7	6	5
ENSG00000176788	496.738	-1.13819	0.210111	-5.41709	6.05766e-08	1.69091e-06	BASP1	protein_coding	991.975	669.881	668.757	421.134	321.981	314.079	412.236	563.603	571.122	278.334	388.519	359.23	770	701	954	391	252	363	412	696	1151	262	273	250
ENSG00000239672	250.452	-0.771951	0.142523	-5.41634	6.08322e-08	1.69533e-06	NME1	protein_coding	369.736	327.773	340.687	207.874	206.988	192.946	303.174	297.187	354.781	141.292	145.161	117.827	287	343	486	193	162	223	303	367	715	133	102	82
ENSG00000171522	51.2592	-1.43013	0.264064	-5.41583	6.10035e-08	1.6974e-06	PTGER4	protein_coding	115.945	98.4276	127.582	48.4681	40.8865	38.0701	37.0212	35.6301	53.093	4.24938	7.11574	8.62151	90	103	182	45	32	44	37	44	107	4	5	6
ENSG00000184564	15.3432	-2.49667	0.461403	-5.41104	6.26595e-08	1.7407e-06	SLITRK6	protein_coding	39.9367	35.3575	37.8541	5.38535	8.94391	6.05661	18.0103	16.1955	13.8935	1.06235	1.42315	0	31	37	54	5	7	7	18	20	28	1	1	0
ENSG00000148935	55.5171	-1.76021	0.325365	-5.40997	6.30355e-08	1.74836e-06	GAS2	protein_coding	110.792	55.4252	85.5223	21.5414	24.2763	27.6874	113.065	69.6406	83.361	23.3716	21.3472	30.1753	86	58	122	20	19	32	113	86	168	22	15	21
ENSG00000164794	18.5065	3.63198	0.671409	5.40949	6.32051e-08	1.75028e-06	KCNV1	protein_coding	0	5.73364	1.40201	36.6204	31.9425	23.3612	4.00229	4.04887	1.48859	56.3043	31.3093	25.8645	0	6	2	34	25	27	4	5	3	53	22	18
ENSG00000188783	54.5434	1.39069	0.257558	5.39954	6.68119e-08	1.84723e-06	PRELP	protein_coding	32.207	34.4019	47.6682	106.63	89.4391	108.154	45.0258	54.2549	63.017	30.808	19.9241	22.9907	25	36	68	99	70	125	45	67	127	29	14	16
ENSG00000107485	18.735	-2.2719	0.421115	-5.39497	6.85352e-08	1.89187e-06	GATA3	protein_coding	55.396	41.0911	55.3792	7.53949	12.777	11.248	7.00401	6.4782	6.94675	9.56111	9.96204	1.43692	43	43	79	7	10	13	7	8	14	9	7	1
ENSG00000042753	195.066	-1.583	0.293973	-5.38483	7.25138e-08	1.99854e-06	AP2S1	protein_coding	494.699	377.465	279.7	107.707	160.99	115.941	99.0567	102.841	114.621	219.905	86.812	181.052	384	395	399	100	126	134	99	127	231	207	61	126
ENSG00000182667	92.4782	-1.38722	0.25799	-5.37704	7.57221e-08	2.08367e-06	NTM	protein_coding	115.945	144.297	150.015	51.6993	60.052	46.7224	165.095	144.14	90.3078	49.9302	44.1176	47.4183	90	151	214	48	47	54	165	178	182	47	31	33
ENSG00000124507	31.83	-1.84334	0.342969	-5.37467	7.6724e-08	2.10792e-06	PACSIN1	protein_coding	73.4319	44.9135	47.6682	11.8478	14.0547	19.0351	32.0183	30.7714	33.7414	24.4339	25.6167	24.4276	57	47	68	11	11	22	32	38	68	23	18	17
ENSG00000226306	44.5553	2.57206	0.479184	5.36758	7.98005e-08	2.18822e-06	NPY6R	transcribed_processed_pseudogene	2.57656	8.60047	3.50501	26.9267	26.8317	33.744	9.00516	6.4782	2.97718	105.172	157.969	150.876	2	9	5	25	21	39	9	8	6	99	111	105
ENSG00000267060	97.2799	1.40932	0.262572	5.36736	7.98978e-08	2.18822e-06	PTGES3L	protein_coding	54.1078	46.8248	41.3592	154.021	104.772	115.076	16.0092	17.0053	10.4201	176.349	261.859	169.556	42	49	59	143	82	133	16	21	21	166	184	118
ENSG00000105928	69.6753	-1.2816	0.23889	-5.36479	8.10423e-08	2.21609e-06	DFNA5	protein_coding	99.1975	92.6939	87.6253	35.5433	29.3871	47.5877	120.069	106.89	106.682	44.6185	29.8861	35.923	77	97	125	33	23	55	120	132	215	42	21	25
ENSG00000164764	17.2815	-4.55789	0.850262	-5.36057	8.29604e-08	2.26499e-06	SBSPON	protein_coding	34.7836	43.9579	21.0301	2.15414	1.2777	0.86523	42.0241	35.6301	20.3441	5.31173	0	0	27	46	30	2	1	1	42	44	41	5	0	0
ENSG00000145817	537.066	-0.546766	0.102036	-5.35856	8.38861e-08	2.28668e-06	YIPF5	protein_coding	718.86	716.706	715.023	521.302	485.527	466.359	648.371	637.293	609.329	291.083	315.939	318.996	558	750	1020	484	380	539	648	787	1228	274	222	222
ENSG00000215030	221.713	-1.39855	0.261143	-5.35549	8.53254e-08	2.32229e-06	AC073621,1	processed_pseudogene	599.05	306.75	277.597	141.096	137.992	166.989	230.132	222.688	171.684	134.918	139.469	132.197	465	321	396	131	108	193	230	275	346	127	98	92
ENSG00000187498	575.539	-0.679259	0.127023	-5.34752	8.91678e-08	2.42309e-06	COL4A1	protein_coding	800.022	839.979	722.033	497.606	484.249	491.451	544.312	495.582	432.187	537.547	485.294	576.204	621	879	1030	462	379	568	544	612	871	506	341	401
ENSG00000277586	37.0818	1.92905	0.36099	5.34379	9.10248e-08	2.4697e-06	NEFL	protein_coding	28.3422	12.4229	14.7211	63.5471	70.2736	70.0837	13.0074	11.3368	22.825	33.995	48.387	56.0398	22	13	21	59	55	81	13	14	46	32	34	39
ENSG00000154277	1149.39	-0.889894	0.166583	-5.34205	9.19017e-08	2.48962e-06	UCHL1	protein_coding	1518.88	1365.56	1495.94	777.644	750.011	834.947	2081.19	1927.26	1791.27	543.921	391.366	314.685	1179	1429	2134	722	587	965	2080	2380	3610	512	275	219
ENSG00000136261	903.768	0.726049	0.135969	5.33981	9.30454e-08	2.5167e-06	BZW2	protein_coding	604.203	651.724	515.237	1031.83	1019.61	875.613	561.321	436.469	500.662	1510.65	1519.92	1617.97	469	682	735	958	798	1012	561	539	1009	1422	1068	1126
ENSG00000269837	87.955	-1.28725	0.241528	-5.32961	9.84256e-08	2.6581e-06	IPO5P1	transcribed_processed_pseudogene	97.9093	141.43	141.603	52.7764	48.5527	55.3747	108.062	115.798	142.408	54.1796	35.5787	61.7875	76	148	202	49	38	64	108	143	287	51	25	43
ENSG00000177000	308.352	0.818845	0.153689	5.32794	9.9334e-08	2.67849e-06	MTHFR	protein_coding	202.26	179.654	225.022	362.972	341.146	368.588	177.101	151.428	128.019	526.923	481.024	556.087	157	188	321	337	267	426	177	187	258	496	338	387
ENSG00000072682	423.208	-0.997022	0.187369	-5.32117	1.03101e-07	2.77576e-06	P4HA2	protein_coding	395.502	427.156	465.466	234.801	236.375	177.372	933.535	949.056	780.517	202.908	156.546	119.264	307	447	664	218	185	205	933	1172	1573	191	110	83
ENSG00000142227	53.9249	-2.10094	0.394868	-5.32061	1.03419e-07	2.77972e-06	EMP3	protein_coding	57.9726	126.14	130.387	22.6185	15.3324	34.6092	80.0458	49.3963	40.1919	36.1197	32.7324	21.5538	45	132	186	21	12	40	80	61	81	34	23	15
ENSG00000171914	269.474	1.07497	0.202048	5.32035	1.03566e-07	2.77972e-06	TLN2	protein_coding	136.558	142.385	157.025	298.348	338.591	285.526	110.063	164.384	131.988	373.945	600.569	494.3	106	149	224	277	265	330	110	203	266	352	422	344
ENSG00000120913	72.4012	-2.45784	0.462804	-5.31076	1.09169e-07	2.92559e-06	PDLIM2	protein_coding	79.8733	248.458	211.703	24.7726	42.1642	32.0135	83.0476	65.5918	26.7946	28.6833	15.6546	10.0584	62	260	302	23	33	37	83	81	54	27	11	7
ENSG00000128805	25.3319	-2.23618	0.421202	-5.30904	1.10204e-07	2.94881e-06	ARHGAP22	protein_coding	52.8195	33.4463	44.8642	11.8478	11.4993	5.19138	35.0201	49.3963	40.6881	6.37407	9.96204	2.87384	41	35	64	11	9	6	35	61	82	6	7	2
ENSG00000124772	689.697	1.03381	0.194838	5.306	1.12058e-07	2.99383e-06	CPNE5	protein_coding	171.341	286.682	210.301	444.83	452.306	475.012	310.178	304.475	229.739	2104.51	1703.51	1583.48	133	300	300	413	354	549	310	376	463	1981	1197	1102
ENSG00000141738	20.2213	-2.66573	0.502473	-5.30521	1.12543e-07	3.00217e-06	GRB7	protein_coding	36.0718	29.6238	41.3592	0	11.4993	6.05661	34.0195	30.7714	32.2528	9.56111	5.69259	5.74767	28	31	59	0	9	7	34	38	65	9	4	4
ENSG00000076716	99.0404	-1.30368	0.245763	-5.3046	1.12918e-07	3.00759e-06	GPC4	protein_coding	122.387	92.6939	133.892	44.1599	51.1081	46.7224	183.105	181.39	245.121	35.0574	32.7324	20.1169	95	97	191	41	40	54	183	224	494	33	23	14
ENSG00000163032	200.133	1.23723	0.233313	5.30286	1.14001e-07	3.03179e-06	VSNL1	protein_coding	113.369	91.7383	103.047	312.35	242.763	171.316	32.0183	42.9181	42.6729	349.512	405.597	494.3	88	96	147	290	190	198	32	53	86	329	285	344
ENSG00000164161	132.983	-1.50369	0.283623	-5.30173	1.1471e-07	3.046e-06	HHIP	protein_coding	148.152	155.764	201.188	45.2369	56.2189	76.1403	344.197	325.529	199.967	14.8728	21.3472	7.18459	115	163	287	42	44	88	344	402	403	14	15	5
ENSG00000040275	270.912	-0.744878	0.140623	-5.297	1.1772e-07	3.1212e-06	SPDL1	protein_coding	422.556	363.131	363.119	245.572	245.319	195.542	301.172	298.807	297.718	180.599	176.47	160.935	328	380	518	228	192	226	301	369	600	170	124	112
ENSG00000113407	582.443	-0.660892	0.124788	-5.29609	1.18306e-07	3.13197e-06	TARS	protein_coding	689.23	683.259	682.777	440.521	439.529	420.502	813.466	759.569	649.025	473.806	515.18	422.454	535	715	974	409	344	486	813	938	1308	446	362	294
ENSG00000164463	257.837	0.78057	0.147426	5.29465	1.19242e-07	3.15197e-06	CREBRF	protein_coding	153.305	173.921	169.643	253.111	315.592	288.987	224.128	240.503	263.48	313.392	334.44	363.54	119	182	242	235	247	334	224	297	531	295	235	253
ENSG00000102996	212.545	1.30199	0.245919	5.29436	1.19435e-07	3.1523e-06	MMP15	protein_coding	118.522	132.829	93.2334	309.119	279.817	257.839	75.043	63.9722	53.093	436.624	246.205	484.242	92	139	133	287	219	298	75	79	107	411	173	337
ENSG00000099194	894.523	-1.05218	0.198792	-5.29288	1.20408e-07	3.17317e-06	SCD	protein_coding	1408.09	975.675	959.673	523.456	482.971	602.2	1066.61	1008.98	1087.66	769.138	1135.67	714.149	1093	1021	1369	486	378	696	1066	1246	2192	724	798	497
ENSG00000130066	194.856	0.905705	0.171253	5.2887	1.23186e-07	3.24148e-06	SAT1	protein_coding	136.558	140.474	128.283	273.576	258.096	227.556	156.089	169.243	162.752	279.397	189.279	216.975	106	147	183	254	202	263	156	209	328	263	133	151
ENSG00000144891	62.4915	-1.68691	0.31906	-5.28712	1.2426e-07	3.26481e-06	AGTR1	protein_coding	43.8015	47.7804	63.0902	11.8478	24.2763	13.8437	164.094	166.814	162.752	24.4339	14.2315	12.9323	34	50	90	11	19	16	164	206	328	23	10	9
ENSG00000059573	179.569	-0.98374	0.186151	-5.28464	1.25949e-07	3.29599e-06	ALDH18A1	protein_coding	194.53	221.701	268.484	107.707	112.438	127.189	294.168	263.177	288.29	112.609	74.0037	90.5259	151	232	383	100	88	147	294	325	581	106	52	63
ENSG00000174871	38.4016	-2.30007	0.435239	-5.28461	1.2597e-07	3.29599e-06	CNIH2	protein_coding	149.44	66.8925	50.4722	18.3102	22.9986	12.9785	27.0155	23.4835	15.3821	22.3092	19.9241	31.6122	116	70	72	17	18	15	27	29	31	21	14	22
ENSG00000173933	136.897	1.01816	0.192667	5.28455	1.26013e-07	3.29599e-06	RBM4	protein_coding	60.5491	86.9603	75.0073	137.865	149.491	166.124	153.088	157.096	126.53	182.723	190.702	156.624	47	91	107	128	117	192	153	194	255	172	134	109
ENSG00000112902	414.538	0.647407	0.122572	5.28184	1.27896e-07	3.34023e-06	SEMA5A	protein_coding	323.358	329.685	297.225	481.45	504.692	499.238	352.202	290.709	347.834	535.422	485.294	527.349	251	345	424	447	395	577	352	359	701	504	341	367
ENSG00000181104	336.789	-0.958875	0.181744	-5.27598	1.32051e-07	3.44359e-06	F2R	protein_coding	479.24	569.542	619.686	266.036	286.205	307.157	445.255	349.823	327.986	164.663	119.544	106.332	372	596	884	247	224	355	445	432	661	155	84	74
ENSG00000136830	405.692	-1.22445	0.232139	-5.27466	1.33005e-07	3.46328e-06	FAM129B	protein_coding	772.968	684.215	640.716	286.501	307.926	302.831	443.254	386.263	263.977	347.387	173.624	258.645	600	716	914	266	241	350	443	477	532	327	122	180
ENSG00000071205	209.503	-0.830001	0.157536	-5.26863	1.37446e-07	3.5736e-06	ARHGAP10	protein_coding	231.89	250.369	274.793	130.325	153.324	144.493	244.14	264.796	259.015	217.781	180.74	162.372	180	262	392	121	120	167	244	327	522	205	127	113
ENSG00000198796	884.286	1.08734	0.206618	5.26256	1.4206e-07	3.68807e-06	ALPK2	protein_coding	391.637	741.551	431.818	1093.23	1130.77	1104.03	228.131	196.775	173.173	1723.12	1599.62	1797.59	304	776	616	1015	885	1276	228	243	349	1622	1124	1251
ENSG00000112655	1636.07	-1.51582	0.288061	-5.26215	1.42378e-07	3.68914e-06	PTK7	protein_coding	1828.07	2553.38	3659.23	842.268	925.056	1045.2	2639.51	2197.73	1728.75	1116.52	522.295	574.767	1419	2672	5220	782	724	1208	2638	2714	3484	1051	367	400
ENSG00000125730	20.6516	-2.87424	0.546229	-5.26196	1.42524e-07	3.68914e-06	C3	protein_coding	34.7836	45.8692	21.0301	2.15414	7.66621	4.32615	40.0229	38.8692	50.6121	1.06235	1.42315	0	27	48	30	2	6	5	40	48	102	1	1	0
ENSG00000167460	1259.43	-0.895158	0.17016	-5.26067	1.43531e-07	3.70969e-06	TPM4	protein_coding	1383.61	2026.84	1781.25	877.812	971.053	944.832	1895.09	1948.32	1362.56	648.03	668.88	604.943	1074	2121	2541	815	760	1092	1894	2406	2746	610	470	421
ENSG00000145990	147.5	1.06732	0.202993	5.25792	1.45697e-07	3.76011e-06	GFOD1	protein_coding	90.1796	78.3598	65.1933	173.408	154.602	155.741	65.0372	49.3963	51.6045	291.083	244.782	350.608	70	82	93	161	121	180	65	61	104	274	172	244
ENSG00000139289	431.196	0.687809	0.13084	5.25687	1.46524e-07	3.77586e-06	PHLDA1	protein_coding	354.277	342.107	315.451	571.924	514.914	538.173	259.148	261.557	329.971	551.357	562.144	573.331	275	358	450	531	403	622	259	323	665	519	395	399
ENSG00000178695	418.573	-0.794214	0.15115	-5.25449	1.48432e-07	3.8194e-06	KCTD12	protein_coding	382.619	388.932	459.157	262.805	240.208	210.251	770.441	879.415	966.591	155.102	163.662	143.692	297	407	655	244	188	243	770	1086	1948	146	115	100
ENSG00000144802	519.656	0.769447	0.146567	5.24981	1.52258e-07	3.91206e-06	NFKBIZ	protein_coding	465.069	500.738	548.184	813.188	803.674	966.462	392.225	423.512	432.187	360.135	268.975	261.519	361	524	782	755	629	1117	392	523	871	339	189	182
ENSG00000163191	361.892	-1.43351	0.273107	-5.24891	1.53e-07	3.92535e-06	S100A11	protein_coding	725.302	897.315	750.073	254.188	306.648	317.54	412.236	297.997	153.821	90.2993	68.3111	68.9721	563	939	1070	236	240	367	412	368	310	85	48	48
ENSG00000089327	37.3163	-1.64418	0.313522	-5.24423	1.5694e-07	4.02051e-06	FXYD5	protein_coding	73.4319	72.6262	86.9243	21.5414	24.2763	28.5526	42.0241	47.7767	26.7946	9.56111	8.53889	5.74767	57	76	124	20	19	33	42	59	54	9	6	4
ENSG00000125970	167.547	-1.29291	0.246731	-5.24016	1.60436e-07	4.10405e-06	RALY	protein_coding	376.178	200.678	208.198	101.245	99.6607	116.806	145.083	153.047	126.034	193.347	145.161	145.129	292	210	297	94	78	135	145	189	254	182	102	101
ENSG00000129451	14.0697	-4.25712	0.812559	-5.23915	1.61321e-07	4.12065e-06	KLK10	protein_coding	30.9187	29.6238	21.7311	1.07707	3.8331	0	30.0172	21.8639	29.7718	0	0	0	24	31	31	1	3	0	30	27	60	0	0	0
ENSG00000155760	443.923	-0.865007	0.165214	-5.23566	1.64392e-07	4.19296e-06	FZD7	protein_coding	613.221	556.163	633.706	330.66	297.704	359.936	656.376	554.696	664.407	266.649	165.085	228.47	476	582	904	307	233	416	656	685	1339	251	116	159
ENSG00000134313	1029.55	0.5387	0.102973	5.23148	1.6816e-07	4.2828e-06	KIDINS220	protein_coding	633.834	692.815	705.209	927.357	1080.94	952.619	858.492	928.002	942.774	1518.09	1558.35	1556.18	492	725	1006	861	846	1101	858	1146	1900	1429	1095	1083
ENSG00000144649	13.8172	-3.65245	0.698819	-5.2266	1.72658e-07	4.39095e-06	FAM198A	protein_coding	23.189	21.0234	34.3491	1.07707	3.8331	1.73046	25.0143	28.3421	20.8403	2.12469	2.8463	1.43692	18	22	49	1	3	2	25	35	42	2	2	1
ENSG00000106348	50.6132	-1.9026	0.364046	-5.22628	1.72955e-07	4.3921e-06	IMPDH1	protein_coding	191.954	96.5163	65.8943	33.3892	28.1094	32.0135	35.0201	36.4399	30.268	19.1222	17.0778	21.5538	149	101	94	31	22	37	35	45	61	18	12	15
ENSG00000164953	82.5731	1.11602	0.213554	5.22596	1.73255e-07	4.39332e-06	TMEM67	protein_coding	54.1078	51.6028	55.3792	126.017	102.216	120.267	44.0252	55.0647	45.1539	96.6734	106.736	133.633	42	54	79	117	80	139	44	68	91	91	75	93
ENSG00000104879	263.095	1.66173	0.318092	5.22406	1.75046e-07	4.43229e-06	CKM	protein_coding	34.7836	81.2266	53.9772	177.716	155.88	207.655	41.0235	31.5812	16.3745	900.869	546.489	909.569	27	85	77	165	122	240	41	39	33	848	384	633
ENSG00000168542	19743.1	-1.08101	0.207192	-5.21744	1.81412e-07	4.58684e-06	COL3A1	protein_coding	24496.6	22488.3	24231.6	11602.2	10681.6	11379.5	37375.4	36591.3	41018.6	7444.91	6113.84	3493.15	19015	23533	34567	10772	8360	13152	37354	45187	82666	7008	4296	2431
ENSG00000230590	481.458	0.74236	0.142351	5.21501	1.83812e-07	4.64078e-06	FTX	lincRNA	391.637	396.577	388.355	616.084	707.847	645.462	398.228	452.664	371.651	387.756	488.14	533.097	304	415	554	572	554	746	398	559	749	365	343	371
ENSG00000135048	140.47	-1.34277	0.257572	-5.21319	1.85625e-07	4.67978e-06	TMEM2	protein_coding	258.944	210.234	186.467	85.0885	90.7168	82.1969	198.113	159.526	141.912	121.107	101.044	50.2921	201	220	266	79	71	95	198	197	286	114	71	35
ENSG00000133216	603.236	-1.34963	0.259577	-5.19933	2.00008e-07	5.03512e-06	EPHB2	protein_coding	588.744	810.355	975.095	284.346	316.87	331.383	1261.72	1090.77	919.949	333.576	165.085	160.935	457	848	1391	264	248	383	1261	1347	1854	314	116	112
ENSG00000141385	439.766	0.79983	0.153927	5.19616	2.0345e-07	5.1144e-06	AFG3L2	protein_coding	238.332	338.285	250.258	444.83	516.191	481.068	265.152	276.943	229.739	777.637	712.997	745.761	185	354	357	413	404	556	265	342	463	732	501	519
ENSG00000119943	52.8787	1.4614	0.281313	5.19492	2.04803e-07	5.14101e-06	PYROXD2	protein_coding	18.0359	26.757	38.5551	67.8554	84.3283	85.6578	26.0149	21.0541	27.787	79.6759	69.7343	89.089	14	28	55	63	66	99	26	26	56	75	49	62
ENSG00000062485	209.233	0.898694	0.173096	5.19187	2.0819e-07	5.21852e-06	CS	protein_coding	154.594	157.675	121.974	276.807	244.041	282.065	117.067	112.559	134.965	266.649	287.476	354.919	120	165	174	257	191	326	117	139	272	251	202	247
ENSG00000152104	327.77	-1.09221	0.210496	-5.18874	2.11717e-07	5.2993e-06	PTPN14	protein_coding	320.782	441.491	460.559	169.1	198.044	207.655	566.324	500.441	418.79	282.584	187.856	179.615	249	462	657	157	155	240	566	618	844	266	132	125
ENSG00000147454	234.605	0.69008	0.133018	5.18787	2.12718e-07	5.31674e-06	SLC25A37	protein_coding	170.053	155.764	175.251	273.576	256.818	277.739	154.088	148.999	138.935	363.322	348.671	352.045	132	163	250	254	201	321	154	184	280	342	245	245
ENSG00000129003	313.37	0.741997	0.143065	5.18644	2.14347e-07	5.34979e-06	VPS13C	protein_coding	221.584	234.124	211.703	319.89	374.367	418.772	269.154	271.275	253.06	380.32	436.907	369.288	172	245	302	297	293	484	269	335	510	358	307	257
ENSG00000145808	172.234	1.00903	0.194713	5.18216	2.19337e-07	5.46063e-06	ADAMTS19	protein_coding	104.351	96.5163	114.263	229.416	235.097	173.911	114.065	133.613	131.492	206.095	230.55	297.442	81	101	163	213	184	201	114	165	265	194	162	207
ENSG00000182492	60.1714	-1.67564	0.323364	-5.1819	2.19633e-07	5.46063e-06	BGN	protein_coding	73.4319	97.472	87.6253	18.3102	30.6648	32.0135	104.06	116.608	64.0094	39.3068	37.0019	21.5538	57	102	125	17	24	37	104	144	129	37	26	15
ENSG00000184731	24.5401	-2.34563	0.452664	-5.18182	2.19727e-07	5.46063e-06	FAM110C	protein_coding	34.7836	36.3131	33.6481	2.15414	6.38851	11.248	51.0292	44.5376	46.6425	14.8728	7.11574	5.74767	27	38	48	2	5	13	51	55	94	14	5	4
ENSG00000145623	38.5232	-1.67744	0.323903	-5.17884	2.23276e-07	5.54092e-06	OSMR	protein_coding	64.414	48.736	51.1732	19.3873	12.777	18.1698	84.0481	63.1624	69.4675	13.8105	11.3852	5.74767	50	51	73	18	10	21	84	78	140	13	8	4
ENSG00000157216	752.414	-0.585006	0.113195	-5.16815	2.36428e-07	5.85898e-06	SSBP3	protein_coding	1151.72	940.318	1003.84	703.326	689.959	667.958	799.458	816.253	841.053	471.681	512.333	431.076	894	984	1432	653	540	772	799	1008	1695	444	360	300
ENSG00000150938	351.687	-0.936042	0.181216	-5.16535	2.39995e-07	5.93894e-06	CRIM1	protein_coding	392.925	375.554	415.695	233.724	181.434	203.329	594.34	519.875	505.128	346.324	222.011	229.907	305	393	593	217	142	235	594	642	1018	326	156	160
ENSG00000206052	106.32	0.94191	0.18238	5.16454	2.41026e-07	5.956e-06	DOK6	protein_coding	70.8554	62.1145	63.7912	126.017	130.326	120.267	71.0407	74.4993	71.4523	146.604	173.624	165.246	55	65	91	117	102	139	71	92	144	138	122	115
ENSG00000151012	381.901	-0.871898	0.168979	-5.1598	2.4721e-07	6.10017e-06	SLC7A11	protein_coding	489.546	427.156	448.642	247.726	228.709	267.356	629.36	672.923	756.7	181.661	122.391	110.643	380	447	640	230	179	309	629	831	1525	171	86	77
ENSG00000225110	66.8112	-1.75712	0.340651	-5.15812	2.49437e-07	6.14644e-06	PNMA6F	protein_coding	119.81	183.477	138.799	26.9267	47.275	56.24	51.0292	52.6354	27.2908	46.7432	22.7704	28.7384	93	192	198	25	37	65	51	65	55	44	16	20
ENSG00000069849	603.343	-1.25638	0.243817	-5.15297	2.56392e-07	6.3089e-06	ATP1B3	protein_coding	1321.78	746.329	733.95	432.982	364.145	373.78	915.524	775.764	804.831	203.97	350.094	216.975	1026	781	1047	402	285	432	915	958	1622	192	246	151
ENSG00000005243	137.604	-1.52652	0.296301	-5.15193	2.57813e-07	6.33493e-06	COPZ2	protein_coding	131.405	283.815	257.969	79.7031	81.7729	73.5446	241.138	172.482	133.973	63.7407	51.2333	80.4674	102	297	368	74	64	85	241	213	270	60	36	56
ENSG00000186073	114.942	1.09013	0.21175	5.14819	2.63012e-07	6.4536e-06	C15orf41	protein_coding	63.1257	71.6706	79.2133	174.485	125.215	158.337	62.0355	51.0158	65.9942	147.666	173.624	206.916	49	75	113	162	98	183	62	63	133	139	122	144
ENSG00000105695	12.6675	-3.11961	0.606181	-5.14633	2.65627e-07	6.50861e-06	MAG	protein_coding	38.6484	27.7126	26.6381	5.38535	3.8331	1.73046	12.0069	13.7662	6.94675	5.31173	2.8463	7.18459	30	29	38	5	3	2	12	17	14	5	2	5
ENSG00000134917	128.41	1.2999	0.252647	5.14513	2.6734e-07	6.5414e-06	ADAMTS8	protein_coding	42.5132	82.1822	49.0702	163.715	155.88	111.615	44.0252	31.5812	34.7338	258.15	310.246	257.208	33	86	70	152	122	129	44	39	70	243	218	179
ENSG00000163660	946.194	0.732404	0.142402	5.1432	2.70098e-07	6.59962e-06	CCNL1	protein_coding	619.663	684.215	668.757	1044.76	1010.66	1221.71	915.524	924.763	1019.68	1274.81	1063.09	906.696	481	716	954	970	791	1412	915	1142	2055	1200	747	631
ENSG00000179542	24.642	-1.97584	0.384275	-5.14174	2.72204e-07	6.64178e-06	SLITRK4	protein_coding	64.414	47.7804	38.5551	11.8478	14.0547	12.1132	24.0137	34.0105	21.8327	8.49876	9.96204	8.62151	50	50	55	11	11	14	24	42	44	8	7	6
ENSG00000133878	39.7048	1.70332	0.331782	5.13385	2.83875e-07	6.91687e-06	DUSP26	protein_coding	15.4594	13.3785	12.618	49.5452	37.0533	45.8572	8.00458	5.66842	4.96197	92.424	109.582	81.9044	12	14	18	46	29	53	8	7	10	87	77	57
ENSG00000178568	308.095	1.02196	0.199143	5.13179	2.87005e-07	6.98339e-06	ERBB4	protein_coding	150.729	215.967	141.603	312.35	415.253	306.292	106.061	97.173	73.9333	619.347	626.185	632.244	117	226	202	290	325	354	106	120	149	583	440	440
ENSG00000129244	488.673	0.834042	0.162608	5.12915	2.91051e-07	7.07197e-06	ATP1B2	protein_coding	364.583	405.178	398.17	715.174	720.624	649.788	230.132	255.889	183.593	695.836	518.026	727.081	283	424	568	664	564	751	230	316	370	655	364	506
ENSG00000085552	37.7421	-2.08181	0.405972	-5.12796	2.92902e-07	7.10705e-06	IGSF9	protein_coding	82.4499	35.3575	46.2662	9.69363	11.4993	16.4394	50.0286	44.5376	35.23	41.4315	51.2333	28.7384	64	37	66	9	9	19	50	55	71	39	36	20
ENSG00000144824	555.643	-0.702638	0.137131	-5.12386	2.99349e-07	7.25338e-06	PHLDB2	protein_coding	667.329	563.808	583.935	384.514	393.532	337.44	640.367	672.113	546.809	625.721	681.688	570.457	518	590	833	357	308	390	640	830	1102	589	479	397
ENSG00000105939	244.596	-0.766329	0.149776	-5.11651	3.11246e-07	7.53121e-06	ZC3HAV1	protein_coding	296.304	290.505	302.833	159.406	171.212	191.216	367.21	332.008	282.832	182.723	182.163	176.741	230	304	432	148	134	221	367	410	570	172	128	123
ENSG00000148090	101.21	1.06015	0.207382	5.11205	3.1868e-07	7.70041e-06	AUH	protein_coding	54.1078	64.9813	67.9973	141.096	118.826	133.245	61.0349	70.4504	80.8801	128.544	125.237	168.119	42	68	97	131	93	154	61	87	163	121	88	117
ENSG00000111249	53.6627	1.26557	0.247692	5.10948	3.23051e-07	7.79522e-06	CUX2	protein_coding	33.4953	37.2687	47.6682	99.0904	81.7729	107.289	26.0149	35.6301	26.7946	48.8679	54.0796	45.9814	26	39	68	92	64	124	26	44	54	46	38	32
ENSG00000133454	179.098	1.2211	0.239174	5.10547	3.29978e-07	7.95138e-06	MYO18B	protein_coding	108.216	105.117	59.5852	179.871	256.818	192.946	36.0206	30.7714	23.8174	383.507	354.364	418.143	84	110	85	167	201	223	36	38	48	361	249	291
ENSG00000105281	305.554	-1.56313	0.306331	-5.10276	3.34735e-07	8.05488e-06	SLC1A5	protein_coding	270.539	519.85	587.44	137.865	135.436	192.946	634.363	557.125	343.864	128.544	85.3889	73.2828	210	544	838	128	106	223	634	688	693	121	60	51
ENSG00000011201	308.167	-1.13197	0.221893	-5.10143	3.3709e-07	8.10037e-06	ANOS1	protein_coding	553.96	414.734	437.426	255.265	206.988	179.103	333.191	402.458	503.143	121.107	109.582	181.052	430	434	624	237	162	207	333	497	1014	114	77	126
ENSG00000138685	102.225	-1.07852	0.211439	-5.10085	3.38124e-07	8.11406e-06	FGF2	protein_coding	103.062	91.7383	123.376	43.0828	54.9412	53.6443	189.108	174.102	190.54	74.3642	59.7722	68.9721	80	96	176	40	43	62	189	215	384	70	42	48
ENSG00000122691	439.464	-1.13778	0.223099	-5.09987	3.39881e-07	8.145e-06	TWIST1	protein_coding	653.158	795.065	829.987	379.128	319.425	337.44	671.384	537.69	361.231	156.165	136.622	96.2735	507	832	1184	352	250	390	671	664	728	147	96	67
ENSG00000150961	504.898	-0.667686	0.130944	-5.09901	3.41441e-07	8.17116e-06	SEC24D	protein_coding	720.148	618.278	666.654	397.439	434.419	429.154	748.429	743.373	726.928	226.28	155.123	192.547	559	647	951	369	340	496	748	918	1465	213	109	134
ENSG00000119950	355.197	0.75213	0.147658	5.09373	3.5109e-07	8.39056e-06	MXI1	protein_coding	195.819	265.659	243.248	406.055	410.142	378.106	213.122	225.927	218.823	532.235	520.872	652.361	152	278	347	377	321	437	213	279	441	501	366	454
ENSG00000162413	277.406	0.96614	0.189769	5.09114	3.55926e-07	8.4945e-06	KLHL21	protein_coding	142.999	179.654	166.839	318.813	323.258	317.54	189.108	147.379	223.785	506.739	352.941	459.814	111	188	238	296	253	367	189	182	451	477	248	320
ENSG00000134824	400.458	-1.53412	0.301529	-5.08782	3.6221e-07	8.62866e-06	FADS2	protein_coding	526.906	928.85	923.922	277.884	240.208	303.696	423.242	302.046	217.83	212.469	135.199	313.248	409	972	1318	258	188	351	423	373	439	200	95	218
ENSG00000070882	54.0827	1.39933	0.275044	5.08765	3.62536e-07	8.62866e-06	OSBPL3	protein_coding	28.3422	25.8014	21.0301	57.0847	66.4405	70.9489	22.0126	24.2932	14.3897	99.8604	109.582	109.206	22	27	30	53	52	82	22	30	29	94	77	76
ENSG00000138411	89.6641	1.24704	0.245209	5.08562	3.66435e-07	8.70957e-06	HECW2	protein_coding	48.9546	38.2243	37.1531	114.169	86.8837	89.984	41.0235	32.391	41.6805	158.289	226.281	160.935	38	40	53	106	68	104	41	40	84	149	159	112
ENSG00000050405	505.606	-0.93359	0.183601	-5.0849	3.67828e-07	8.73079e-06	LIMA1	protein_coding	592.609	676.57	642.819	286.501	344.979	369.453	923.529	887.513	732.882	234.778	234.819	140.818	460	708	917	266	270	427	923	1096	1477	221	165	98
ENSG00000251259	46.7865	-1.4341	0.282124	-5.08322	3.7109e-07	8.79625e-06	AC004069,1	lincRNA	109.504	99.3832	76.4093	24.7726	37.0533	42.3963	42.0241	31.5812	32.749	25.4963	17.0778	22.9907	85	104	109	23	29	49	42	39	66	24	12	16
ENSG00000123095	125.344	-1.09763	0.215976	-5.08218	3.73121e-07	8.83238e-06	BHLHE41	protein_coding	127.54	112.762	105.15	47.3911	53.6635	58.8357	127.073	142.52	114.621	175.287	190.702	248.587	99	118	150	44	42	68	127	176	231	165	134	173
ENSG00000122870	139.727	-0.88201	0.173731	-5.07686	3.83732e-07	9.07126e-06	BICC1	protein_coding	157.17	152.897	145.108	76.4719	88.1614	82.1969	229.131	255.889	263.977	66.9277	72.5806	86.2151	122	160	207	71	69	95	229	316	532	63	51	60
ENSG00000152082	432.545	-1.29112	0.254602	-5.0711	3.95517e-07	9.3372e-06	MZT2B	protein_coding	1147.86	623.056	512.433	270.344	353.923	307.157	347.199	323.91	270.923	381.382	297.438	354.919	891	652	731	251	277	355	347	400	546	359	209	247
ENSG00000132953	218.465	0.958666	0.189117	5.06918	3.99538e-07	9.41939e-06	XPO4	protein_coding	150.729	164.364	134.593	336.046	295.149	242.265	111.064	101.222	97.7507	364.384	256.167	367.851	117	172	192	312	231	280	111	125	197	343	180	256
ENSG00000163536	119.068	1.09784	0.216661	5.0671	4.03918e-07	9.50979e-06	SERPINI1	protein_coding	45.0898	48.736	46.2662	110.938	97.1053	92.5797	106.061	89.885	94.2774	259.212	254.744	183.926	35	51	66	103	76	107	106	111	190	244	179	128
ENSG00000152661	341.93	-0.731536	0.144422	-5.06527	4.07823e-07	9.58879e-06	GJA1	protein_coding	457.339	489.271	448.642	275.73	278.539	285.526	263.151	267.226	345.849	345.262	296.015	350.608	355	512	640	256	218	330	263	330	697	325	208	244
ENSG00000154655	41.5215	1.81267	0.357899	5.06475	4.08938e-07	9.60206e-06	L3MBTL4	protein_coding	7.72968	11.4673	14.0201	42.0057	43.4419	36.3397	29.0166	23.4835	26.2984	103.047	99.6204	61.7875	6	12	20	39	34	42	29	29	53	97	70	43
ENSG00000100412	521.825	0.903006	0.178609	5.05576	4.28691e-07	1.00523e-05	ACO2	protein_coding	199.683	286.682	284.607	443.753	413.975	588.357	282.162	251.03	282.832	1189.83	1038.9	1000.1	155	300	406	412	324	680	282	310	570	1120	730	696
ENSG00000100592	1513.81	0.744129	0.147411	5.04798	4.46515e-07	1.04563e-05	DAAM1	protein_coding	1024.18	1022.5	774.608	1529.44	1718.51	1471.76	696.399	696.406	605.856	2606.99	3287.47	2731.58	795	1070	1105	1420	1345	1701	696	860	1221	2454	2310	1901
ENSG00000125835	428.968	-0.916848	0.181658	-5.04711	4.48553e-07	1.04864e-05	SNRPB	protein_coding	765.238	586.743	496.31	358.664	300.26	316.674	477.273	434.849	376.613	397.317	330.17	307.501	594	614	708	333	235	366	477	537	759	374	232	214
ENSG00000169760	52.8618	1.70085	0.337008	5.04691	4.49005e-07	1.04864e-05	NLGN1	protein_coding	5.15312	17.2009	16.1231	43.0828	35.7756	51.9138	10.0057	16.1955	16.8707	131.731	145.161	145.129	4	18	23	40	28	60	10	20	34	124	102	101
ENSG00000163682	202.924	-0.750353	0.148763	-5.04394	4.5605e-07	1.06286e-05	RPL9	protein_coding	285.998	318.217	282.504	160.483	183.989	182.564	192.11	169.243	212.372	152.978	142.315	152.313	222	333	403	149	144	211	192	209	428	144	100	106
ENSG00000137941	89.8909	0.943089	0.186979	5.04383	4.56313e-07	1.06286e-05	TTLL7	protein_coding	64.414	75.493	60.9872	129.248	132.881	123.728	93.0533	102.032	93.7812	70.1148	69.7343	63.2244	50	79	87	120	104	143	93	126	189	66	49	44
ENSG00000065054	51.4071	-1.44936	0.287867	-5.03483	4.78266e-07	1.11251e-05	SLC9A3R2	protein_coding	99.1975	98.4276	98.8414	38.7745	28.1094	40.6658	62.0355	47.7767	30.7642	26.5586	25.6167	20.1169	77	103	141	36	22	47	62	59	62	25	18	14
ENSG00000170873	172.692	0.957003	0.190161	5.03259	4.83905e-07	1.12413e-05	MTSS1	protein_coding	119.81	118.495	78.5123	219.722	217.209	172.181	73.0418	73.6895	70.4599	294.27	318.785	316.122	93	124	112	204	170	199	73	91	142	277	224	220
ENSG00000092964	268.847	-0.906614	0.180242	-5.02997	4.90555e-07	1.13806e-05	DPYSL2	protein_coding	332.376	244.635	287.411	166.946	173.767	121.997	460.264	482.626	512.571	139.167	172.201	132.197	258	256	410	155	136	141	460	596	1033	131	121	92
ENSG00000115677	1249.34	-0.602737	0.119862	-5.02858	4.94131e-07	1.14484e-05	HDLBP	protein_coding	1160.74	1356.01	1373.97	809.956	875.226	879.939	1844.06	1813.9	1841.39	1122.9	1040.32	873.646	901	1419	1960	752	685	1017	1843	2240	3711	1057	731	608
ENSG00000137449	82.4392	1.27365	0.25332	5.02782	4.96075e-07	1.14782e-05	CPEB2	protein_coding	38.6484	50.6472	35.0501	113.092	80.4952	104.693	49.0281	41.2985	40.6881	179.536	115.275	140.818	30	53	50	105	63	121	49	51	82	169	81	98
ENSG00000116141	99.192	0.913667	0.181766	5.02661	4.99225e-07	1.15357e-05	MARK1	protein_coding	73.4319	63.0701	66.5953	127.094	125.215	128.054	39.0223	46.9669	46.1463	157.227	156.546	160.935	57	66	95	118	98	148	39	58	93	148	110	112
ENSG00000180573	41.7486	1.48398	0.295481	5.02225	5.10685e-07	1.17849e-05	HIST1H2AC	protein_coding	23.189	20.0678	29.4421	71.0866	54.9412	78.736	20.0115	17.0053	26.7946	46.7432	56.9259	56.0398	18	21	42	66	43	91	20	21	54	44	40	39
ENSG00000112769	203.689	0.930928	0.185484	5.01891	5.19655e-07	1.19761e-05	LAMA4	protein_coding	77.2968	64.9813	79.9143	133.557	166.101	127.189	368.211	426.751	443.104	186.973	203.51	166.683	60	68	114	124	130	147	368	527	893	176	143	116
ENSG00000140465	10.4056	4.68184	0.933664	5.01449	5.31752e-07	1.2231e-05	CYP1A1	protein_coding	2.57656	0	0.701003	19.3873	26.8317	25.9569	1.00057	3.2391	0.992393	12.7481	18.5009	12.9323	2	0	1	18	21	30	1	4	2	12	13	9
ENSG00000171503	79.3126	1.21634	0.242571	5.01436	5.32116e-07	1.2231e-05	ETFDH	protein_coding	32.207	42.0467	50.4722	90.4738	98.383	106.423	39.0223	39.679	49.6197	111.546	129.506	162.372	25	44	72	84	77	123	39	49	100	105	91	113
ENSG00000198829	12.562	-3.33221	0.665587	-5.00642	5.54509e-07	1.27289e-05	SUCNR1	protein_coding	46.3781	43.0023	28.7411	0	7.66621	4.32615	11.0063	3.2391	4.96197	0	1.42315	0	36	45	41	0	6	5	11	4	10	0	1	0
ENSG00000047346	281.009	0.888561	0.177763	4.99856	5.77588e-07	1.32413e-05	FAM214A	protein_coding	207.413	222.657	222.919	420.057	439.529	353.014	205.117	216.21	208.899	220.968	287.476	367.851	161	233	318	390	344	408	205	267	421	208	202	256
ENSG00000196230	3433.49	-0.665649	0.133195	-4.99757	5.80583e-07	1.32925e-05	TUBB	protein_coding	4351.81	4674.83	4585.96	2801.46	2781.56	2998.02	4633.65	4153.33	3429.21	2560.25	2227.23	2004.5	3378	4892	6542	2601	2177	3465	4631	5129	6911	2410	1565	1395
ENSG00000188778	28.3498	-1.73439	0.347126	-4.99644	5.83997e-07	1.33531e-05	ADRB3	protein_coding	52.8195	64.9813	59.5852	10.7707	16.6101	25.0917	35.0201	32.391	29.7718	7.43642	2.8463	2.87384	41	68	85	10	13	29	35	40	60	7	2	2
ENSG00000131089	154.8	0.86021	0.172216	4.99496	5.88494e-07	1.34383e-05	ARHGEF9	protein_coding	94.0444	122.318	112.16	204.643	214.654	182.564	89.051	91.5046	92.2926	188.035	217.742	248.587	73	128	160	190	168	211	89	113	186	177	153	173
ENSG00000118523	1402.92	-1.18333	0.236974	-4.99351	5.92907e-07	1.35214e-05	CTGF	protein_coding	1629.67	1275.74	1461.59	412.518	730.845	778.707	3155.81	2530.55	2889.35	769.138	461.1	740.013	1265	1335	2085	383	572	900	3154	3125	5823	724	324	515
ENSG00000147853	626.401	0.536688	0.107519	4.99158	5.98876e-07	1.36397e-05	AK3	protein_coding	423.844	428.112	492.805	665.629	635.018	656.71	423.242	447.805	471.883	961.422	969.164	941.182	329	448	703	618	497	759	423	553	951	905	681	655
ENSG00000005108	205.763	1.20385	0.241199	4.99111	6.00319e-07	1.36547e-05	THSD7A	protein_coding	105.639	146.208	146.51	296.194	304.093	321.866	82.047	124.705	166.722	211.407	246.205	317.559	82	153	209	275	238	372	82	154	336	199	173	221
ENSG00000116661	35.152	-1.57665	0.316041	-4.98876	6.07679e-07	1.38041e-05	FBXO2	protein_coding	55.396	62.1145	55.3792	25.8497	17.8878	14.7089	47.0269	48.5865	58.5512	10.6235	17.0778	8.62151	43	65	79	24	14	17	47	60	118	10	12	6
ENSG00000134352	1846.06	-0.488704	0.0980203	-4.98575	6.17231e-07	1.40029e-05	IL6ST	protein_coding	2519.88	2723.48	2606.33	1835.33	1862.89	1896.59	2234.28	2073.83	1940.13	888.12	749.999	821.917	1956	2850	3718	1704	1458	2192	2233	2561	3910	836	527	572
ENSG00000162670	23.7037	2.18138	0.437758	4.98308	6.25809e-07	1.41791e-05	BRINP3	protein_coding	7.72968	5.73364	6.30902	24.7726	39.6087	25.0917	7.00401	6.4782	8.43534	48.8679	49.8102	54.6029	6	6	9	23	31	29	7	8	17	46	35	38
ENSG00000162341	101.165	1.23479	0.24784	4.98221	6.2861e-07	1.42233e-05	TPCN2	protein_coding	33.4953	57.3364	46.2662	103.399	97.1053	124.593	62.0355	54.2549	39.1995	197.596	227.704	170.993	26	60	66	96	76	144	62	67	79	186	160	119
ENSG00000151468	170.736	0.941547	0.188991	4.98197	6.29393e-07	1.42233e-05	CCDC3	protein_coding	161.035	168.187	159.829	354.356	295.149	289.852	143.082	85.8361	114.125	78.6135	99.6204	99.1474	125	176	228	329	231	335	143	106	230	74	70	69
ENSG00000162601	286.729	0.768646	0.154296	4.98164	6.30476e-07	1.42293e-05	MYSM1	protein_coding	225.449	245.591	206.796	348.971	411.42	392.815	212.121	197.585	195.998	281.521	327.324	395.153	175	257	295	324	322	454	212	244	395	265	230	275
ENSG00000249992	54.6607	-1.85303	0.372026	-4.98091	6.32859e-07	1.42647e-05	TMEM158	protein_coding	72.1437	67.8481	83.4193	24.7726	19.1655	18.1698	61.0349	69.6406	100.728	60.5537	59.7722	18.6799	56	71	119	23	15	21	61	86	203	57	42	13
ENSG00000082556	16.3556	-3.24509	0.651923	-4.97772	6.43365e-07	1.44775e-05	OPRK1	protein_coding	30.9187	23.8902	31.5451	2.15414	0	6.05661	12.0069	21.8639	21.8327	7.43642	24.1935	14.3692	24	25	45	2	0	7	12	27	44	7	17	10
ENSG00000105419	397.013	-1.1292	0.226859	-4.97754	6.43963e-07	1.44775e-05	MEIS3	protein_coding	632.545	940.318	858.728	314.504	383.31	414.445	368.211	306.905	238.671	139.167	79.6963	87.652	491	984	1225	292	300	479	368	379	481	131	56	61
ENSG00000153246	14.9161	-4.5316	0.910886	-4.97493	6.52697e-07	1.4655e-05	PLA2R1	protein_coding	19.3242	31.535	21.0301	1.07707	0	1.73046	28.016	29.1519	30.7642	6.37407	7.11574	2.87384	15	33	30	1	0	2	28	36	62	6	5	2
ENSG00000160808	880.901	1.63875	0.329486	4.97366	6.57018e-07	1.47331e-05	MYL3	protein_coding	275.692	683.259	370.129	1207.39	1142.27	1791.03	130.074	88.2655	50.6121	1769.87	1320.68	1741.55	214	715	528	1121	894	2070	130	109	102	1666	928	1212
ENSG00000109321	18.6758	2.6622	0.535338	4.97293	6.59481e-07	1.47693e-05	AREG	protein_coding	10.3062	3.82243	5.60802	24.7726	38.331	56.24	5.00286	4.85865	13.8935	21.2469	21.3472	18.6799	8	4	8	23	30	65	5	6	28	20	15	13
ENSG00000272079	49.5107	1.78497	0.359196	4.96934	6.71807e-07	1.50261e-05	AC004233,3	lincRNA	30.9187	25.8014	13.3191	99.0904	74.1067	61.4314	7.00401	19.4346	14.3897	75.4265	68.3111	104.895	24	27	19	92	58	71	7	24	29	71	48	73
ENSG00000104957	184.816	-1.56764	0.315511	-4.96857	6.74491e-07	1.50668e-05	CCDC130	protein_coding	523.042	281.904	237.64	100.167	123.937	126.324	114.065	84.2166	76.4143	242.215	111.006	196.858	406	295	339	93	97	146	114	104	154	228	78	137
ENSG00000166831	286.155	0.695067	0.139983	4.96536	6.85726e-07	1.52793e-05	RBPMS2	protein_coding	186.801	202.589	175.952	320.967	313.037	281.2	170.097	166.004	180.616	427.063	509.487	500.048	145	212	251	298	245	325	170	205	364	402	358	348
ENSG00000064763	12.4006	-3.41194	0.687149	-4.96535	6.85757e-07	1.52793e-05	FAR2	protein_coding	32.207	26.757	33.6481	1.07707	7.66621	0.86523	10.0057	21.0541	10.9163	3.18704	1.42315	0	25	28	48	1	6	1	10	26	22	3	1	0
ENSG00000183814	122.354	0.940779	0.189535	4.96361	6.91949e-07	1.53976e-05	LIN9	protein_coding	66.9905	64.0257	82.7183	155.098	140.547	120.267	73.0418	62.3527	69.9637	219.905	199.241	214.101	52	67	118	144	110	139	73	77	141	207	140	149
ENSG00000164588	75.2731	1.31926	0.265855	4.96233	6.96511e-07	1.54794e-05	HCN1	protein_coding	33.4953	33.4463	32.2461	94.7821	86.8837	66.6227	48.0275	32.391	49.1235	124.294	126.66	175.304	26	35	46	88	68	77	48	40	99	117	89	122
ENSG00000138166	135.444	1.35481	0.273059	4.96161	6.991e-07	1.55172e-05	DUSP5	protein_coding	55.396	48.736	41.3592	114.169	135.436	119.402	51.0292	43.7278	61.5284	417.502	334.44	202.606	43	51	59	106	106	138	51	54	124	393	235	141
ENSG00000197712	309.254	-0.691715	0.139473	-4.9595	7.06747e-07	1.5667e-05	FAM114A1	protein_coding	349.124	358.353	382.747	208.951	245.319	223.229	490.281	519.875	493.716	150.853	170.778	117.827	271	375	546	194	192	258	490	642	995	142	120	82
ENSG00000132199	152.619	0.908408	0.183363	4.95416	7.26447e-07	1.60832e-05	ENOSF1	protein_coding	95.3327	113.717	107.253	164.792	196.766	232.747	134.077	111.749	106.186	195.471	175.047	198.295	74	119	153	153	154	269	134	138	214	184	123	138
ENSG00000170522	133.48	-0.937473	0.189265	-4.95323	7.2992e-07	1.61397e-05	ELOVL6	protein_coding	162.323	212.145	187.168	98.0133	89.4391	105.558	175.1	158.716	171.684	65.8654	102.467	73.2828	126	222	267	91	70	122	175	196	346	62	72	51
ENSG00000241431	117.51	-0.966857	0.19523	-4.95239	7.33082e-07	1.61891e-05	RPL37P6	transcribed_processed_pseudogene	239.62	206.411	178.756	99.0904	113.715	105.558	84.0481	97.9828	79.8877	52.0549	78.2732	74.7198	186	216	255	92	89	122	84	121	161	49	55	52
ENSG00000183010	272.673	-0.925861	0.187073	-4.94918	7.45255e-07	1.64371e-05	PYCR1	protein_coding	261.521	344.974	328.77	199.258	145.658	148.82	483.277	460.762	449.058	178.474	156.546	114.953	203	361	469	185	114	172	483	569	905	168	110	80
ENSG00000152137	82.2452	1.55928	0.315174	4.94735	7.52306e-07	1.65617e-05	HSPB8	protein_coding	32.207	41.0911	25.9371	113.092	91.9945	85.6578	55.0315	29.9617	45.6501	122.17	222.011	122.138	25	43	37	105	72	99	55	37	92	115	156	85
ENSG00000185236	457.42	-1.18515	0.239559	-4.94722	7.52806e-07	1.65617e-05	RAB11B	protein_coding	1116.94	625.923	561.503	283.269	379.477	348.688	314.18	287.47	242.64	483.367	375.711	469.872	867	655	801	263	297	403	314	355	489	455	264	327
ENSG00000164796	27.948	-1.97763	0.399922	-4.94505	7.61243e-07	1.67263e-05	CSMD3	protein_coding	30.9187	43.9579	39.9572	8.61656	11.4993	9.51753	39.0223	61.5429	60.0398	7.43642	12.8083	10.0584	24	46	57	8	9	11	39	76	121	7	9	7
ENSG00000157020	486.551	-0.610222	0.123493	-4.94136	7.75812e-07	1.70249e-05	SEC13	protein_coding	602.915	555.208	552.39	366.204	374.367	378.106	681.39	647.01	622.727	349.512	405.597	303.19	468	581	788	340	293	437	681	799	1255	329	285	211
ENSG00000163793	11.27	3.37977	0.684247	4.93941	7.83601e-07	1.71743e-05	DNAJC5G	protein_coding	3.86484	3.82243	0.701003	30.1579	21.7209	27.6874	0	1.61955	0	8.49876	19.9241	17.243	3	4	1	28	17	32	0	2	0	8	14	12
ENSG00000067798	96.3668	1.18552	0.240038	4.93888	7.85708e-07	1.71988e-05	NAV3	protein_coding	38.6484	40.1355	51.1732	92.628	89.4391	115.941	138.079	146.569	109.659	133.855	92.5046	107.769	30	42	73	86	70	134	138	181	221	126	65	75
ENSG00000115641	537.406	0.988901	0.200282	4.93755	7.91091e-07	1.72949e-05	FHL2	protein_coding	302.746	244.635	206.796	562.23	503.414	424.828	188.108	190.297	230.731	928.49	1221.06	1445.54	235	256	295	522	394	491	188	235	465	874	858	1006
ENSG00000138080	499.332	-1.27509	0.258367	-4.93519	8.00727e-07	1.74837e-05	EMILIN1	protein_coding	784.562	1046.39	1057.81	356.51	324.536	511.351	587.336	509.348	334.933	218.843	119.544	140.818	609	1095	1509	331	254	591	587	629	675	206	84	98
ENSG00000157933	568.77	-1.1795	0.239015	-4.93484	8.02173e-07	1.74934e-05	SKI	protein_coding	1105.34	697.593	684.88	342.508	356.479	397.141	795.455	727.178	582.039	516.3	341.556	278.762	858	730	977	318	279	459	795	898	1173	486	240	194
ENSG00000151729	770.05	0.905487	0.183633	4.93097	8.18226e-07	1.78212e-05	SLC25A4	protein_coding	418.691	453.913	351.202	790.569	704.014	793.416	237.136	266.416	269.435	1219.57	2053.6	1682.63	325	475	501	734	551	917	237	329	543	1148	1443	1171
ENSG00000122707	145.606	-1.01432	0.205744	-4.92999	8.22353e-07	1.78735e-05	RECK	protein_coding	140.422	145.252	196.982	87.2426	85.606	69.2184	296.17	230.786	268.939	80.7382	66.888	79.0305	109	152	281	81	67	80	296	285	542	76	47	55
ENSG00000157510	98.7543	1.53149	0.310653	4.92991	8.22677e-07	1.78735e-05	AFAP1L1	protein_coding	20.6125	47.7804	28.7411	91.5509	89.4391	102.097	29.0166	23.4835	16.8707	211.407	192.125	331.928	16	50	41	85	70	118	29	29	34	199	135	231
ENSG00000128791	250.886	-0.825775	0.167559	-4.92827	8.29612e-07	1.80018e-05	TWSG1	protein_coding	302.746	276.171	328.77	200.335	148.213	163.529	423.242	355.491	412.836	156.165	118.121	125.012	235	289	469	186	116	189	423	439	832	147	83	87
ENSG00000137166	67.4393	-1.30043	0.26408	-4.92439	8.46221e-07	1.83393e-05	FOXP4	protein_coding	113.369	157.675	155.623	48.4681	48.5527	75.275	45.0258	50.206	33.7414	21.2469	27.0398	33.0491	88	165	222	45	38	87	45	62	68	20	19	23
ENSG00000149131	492.928	-1.1099	0.225408	-4.92394	8.48169e-07	1.83587e-05	SERPING1	protein_coding	506.294	613.5	777.412	271.422	293.871	314.944	951.545	981.447	816.243	182.723	122.391	83.3413	393	642	1109	252	230	364	951	1212	1645	172	86	58
ENSG00000082397	411.396	0.935501	0.190111	4.92082	8.61813e-07	1.8631e-05	EPB41L3	protein_coding	304.034	277.126	234.135	495.452	520.025	538.173	215.123	194.346	184.585	471.681	691.65	810.422	236	290	334	460	407	622	215	240	372	444	486	564
ENSG00000118898	59.1992	-1.12904	0.229556	-4.91837	8.72692e-07	1.88428e-05	PPL	protein_coding	90.1796	78.3598	82.0173	34.4662	40.8865	38.9354	72.0412	81.7873	75.9181	37.1821	42.6944	35.923	70	82	117	32	32	45	72	101	153	35	30	25
ENSG00000137871	155.889	0.870822	0.177092	4.91734	8.77285e-07	1.89185e-05	ZNF280D	protein_coding	108.216	104.161	110.057	201.412	189.1	199.003	119.068	116.608	104.201	162.539	214.895	241.402	84	109	157	187	148	230	119	144	210	153	151	168
ENSG00000139641	163.963	-0.775108	0.157758	-4.91328	8.95664e-07	1.92911e-05	ESYT1	protein_coding	203.548	180.61	190.673	110.938	97.1053	124.593	255.146	244.552	254.549	95.6111	102.467	107.769	158	189	272	103	76	144	255	302	513	90	72	75
ENSG00000058262	282.038	-1.60951	0.327692	-4.91166	9.03083e-07	1.94269e-05	SEC61A1	protein_coding	316.917	666.058	528.556	116.324	177.601	201.599	405.232	315.812	227.754	207.157	132.353	89.089	246	697	754	108	139	233	405	390	459	195	93	62
ENSG00000196705	244.521	0.617862	0.125903	4.90743	9.22775e-07	1.9826e-05	ZNF431	protein_coding	200.972	190.166	198.384	304.811	307.926	292.448	158.091	158.716	152.829	309.142	318.785	341.987	156	199	283	283	241	338	158	196	308	291	224	238
ENSG00000112096	359.574	0.906224	0.184858	4.90227	9.47333e-07	2.03286e-05	SOD2	protein_coding	261.521	187.299	181.56	427.597	374.367	371.184	201.115	170.053	232.716	547.108	634.724	725.644	203	196	259	397	293	429	201	210	469	515	446	505
ENSG00000052850	13.6819	-2.85711	0.582865	-4.90184	9.49445e-07	2.03489e-05	ALX4	protein_coding	28.3422	24.8458	37.1531	6.46242	2.5554	3.46092	12.0069	23.4835	24.8098	1.06235	0	0	22	26	53	6	2	4	12	29	50	1	0	0
ENSG00000211460	433.933	-0.591769	0.120778	-4.89965	9.60095e-07	2.05519e-05	TSN	protein_coding	477.952	516.984	497.712	318.813	330.925	340.901	497.285	463.191	459.478	466.369	459.677	377.91	371	541	710	296	259	394	497	572	926	439	323	263
ENSG00000175445	53.9806	2.05034	0.41877	4.89611	9.77527e-07	2.08994e-05	LPL	protein_coding	7.72968	12.4229	2.80401	25.8497	33.2202	31.1483	15.0086	10.5271	9.42774	142.354	202.087	155.187	6	13	4	24	26	36	15	13	19	134	142	108
ENSG00000250654	43.5794	-1.48301	0.302996	-4.89451	9.85521e-07	2.10445e-05	AC023794,3	transcribed_unprocessed_pseudogene	61.8374	54.4696	62.3892	18.3102	16.6101	27.6874	78.0447	75.3091	96.2621	14.8728	8.53889	8.62151	48	57	89	17	13	32	78	93	194	14	6	6
ENSG00000160360	321.179	-1.17281	0.239648	-4.89389	9.88611e-07	2.10847e-05	GPSM1	protein_coding	780.698	443.402	400.974	228.339	254.263	236.208	261.15	257.508	240.159	316.579	202.087	232.781	606	464	572	212	199	273	261	318	484	298	142	162
ENSG00000099864	795.191	-1.4336	0.29323	-4.88897	1.01363e-06	2.1592e-05	PALM	protein_coding	2391.05	1267.14	1119.5	510.531	775.565	482.799	593.34	546.598	361.727	544.983	372.865	576.204	1856	1326	1597	474	607	558	593	675	729	513	262	401
ENSG00000187391	165.729	0.85204	0.174335	4.88736	1.02197e-06	2.17008e-05	MAGI2	protein_coding	113.369	134.741	128.283	214.337	235.097	232.747	150.086	184.629	143.897	157.227	172.201	122.138	88	141	183	199	184	269	150	228	290	148	121	85
ENSG00000119559	70.5512	-1.08226	0.221443	-4.88728	1.02239e-06	2.17008e-05	C19orf25	protein_coding	122.387	139.519	100.243	59.2388	58.7743	52.7791	46.0264	48.5865	38.7033	61.616	54.0796	64.6613	95	146	143	55	46	61	46	60	78	58	38	45
ENSG00000023191	278.512	-0.785581	0.160741	-4.88726	1.02247e-06	2.17008e-05	RNH1	protein_coding	400.655	333.507	298.627	198.181	190.378	206.79	327.187	283.421	289.283	309.142	233.396	271.578	311	349	426	184	149	239	327	350	583	291	164	189
ENSG00000124701	114.15	1.44005	0.294776	4.88523	1.03308e-06	2.18993e-05	APOBEC2	protein_coding	59.2609	63.0701	27.3391	166.946	121.382	110.749	28.016	17.815	18.8555	232.654	227.704	296.005	46	66	39	155	95	128	28	22	38	219	160	206
ENSG00000172137	9.08917	-4.22402	0.866435	-4.87517	1.08712e-06	2.3017e-05	CALB2	protein_coding	24.4773	34.4019	18.2261	1.07707	0	2.59569	7.00401	9.7173	6.94675	3.18704	0	1.43692	19	36	26	1	0	3	7	12	14	3	0	1
ENSG00000183876	18.7874	-2.08346	0.427518	-4.87339	1.097e-06	2.3198e-05	ARSI	protein_coding	46.3781	43.0023	42.0602	7.53949	8.94391	13.8437	22.0126	12.1466	13.8935	8.49876	5.69259	1.43692	36	45	60	7	7	16	22	15	28	8	4	1
ENSG00000167779	22.993	-2.17121	0.445603	-4.87252	1.10182e-06	2.32557e-05	IGFBP6	protein_coding	34.7836	56.3808	26.6381	8.61656	7.66621	9.51753	36.0206	27.5323	31.7566	16.9975	11.3852	8.62151	27	59	38	8	6	11	36	34	64	16	8	6
ENSG00000173210	35.7953	1.899	0.389745	4.87242	1.1024e-06	2.32557e-05	ABLIM3	protein_coding	7.72968	7.64486	9.11303	30.1579	28.1094	33.744	11.0063	12.1466	7.44295	109.422	86.812	86.2151	6	8	13	28	22	39	11	15	15	103	61	60
ENSG00000155254	188.643	-1.89082	0.38811	-4.87188	1.10543e-06	2.32916e-05	MARVELD1	protein_coding	158.458	501.694	338.584	75.3949	83.0506	110.749	363.208	245.362	147.37	112.609	66.888	60.3506	123	525	483	70	65	128	363	303	297	106	47	42
ENSG00000145681	12.5335	-3.4169	0.701452	-4.87118	1.10932e-06	2.33451e-05	HAPLN1	protein_coding	38.6484	56.3808	21.0301	3.23121	6.38851	1.73046	3.00172	5.66842	2.97718	8.49876	2.8463	0	30	59	30	3	5	2	3	7	6	8	2	0
ENSG00000113645	38.4914	-1.57013	0.322416	-4.8699	1.11656e-06	2.34692e-05	WWC1	protein_coding	65.7023	64.9813	45.5652	16.156	22.9986	19.9003	50.0286	68.0211	54.0854	24.4339	15.6546	14.3692	51	68	65	15	18	23	50	84	109	23	11	10
ENSG00000134287	424.779	-0.633159	0.130027	-4.86945	1.11911e-06	2.34946e-05	ARF3	protein_coding	635.122	537.051	490.702	346.816	348.813	371.184	423.242	433.23	384.056	370.758	388.519	367.851	493	562	700	322	273	429	423	535	774	349	273	256
ENSG00000131174	959.981	1.17298	0.240945	4.86823	1.12601e-06	2.36109e-05	COX7B	protein_coding	650.581	578.142	540.473	1388.34	1238.09	1359.28	319.183	391.931	485.777	898.744	1702.09	1967.14	505	605	771	1289	969	1571	319	484	979	846	1196	1369
ENSG00000152078	93.9824	1.12361	0.230869	4.86686	1.13386e-06	2.37471e-05	TMEM56	protein_coding	57.9726	64.9813	46.9672	146.481	111.16	109.884	32.0183	42.9181	35.7262	130.668	165.085	183.926	45	68	67	136	87	127	32	53	72	123	116	128
ENSG00000154153	98.3458	1.18395	0.243413	4.86398	1.15048e-06	2.40663e-05	RETREG1	protein_coding	45.0898	43.9579	33.6481	103.399	99.6607	73.5446	31.0178	38.8692	29.2756	202.908	267.552	211.227	35	46	48	96	78	85	31	48	59	191	188	147
ENSG00000160326	19.1572	-2.33288	0.479859	-4.8616	1.16439e-06	2.43245e-05	SLC2A6	protein_coding	36.0718	57.3364	54.6782	6.46242	7.66621	14.7089	14.008	17.0053	6.94675	2.12469	5.69259	7.18459	28	60	78	6	6	17	14	21	14	2	4	5
ENSG00000082512	129.473	-0.996661	0.205015	-4.8614	1.16561e-06	2.43245e-05	TRAF5	protein_coding	139.134	168.187	182.962	92.628	76.6621	77.8707	218.125	229.166	213.365	49.9302	71.1574	34.486	108	176	261	86	60	90	218	283	430	47	50	24
ENSG00000187244	99.4731	-1.22915	0.252876	-4.86069	1.16976e-06	2.43819e-05	BCAM	protein_coding	180.359	136.652	114.964	49.5452	71.5513	62.2966	55.0315	46.1572	33.2452	172.1	128.083	143.692	140	143	164	46	56	72	55	57	67	162	90	100
ENSG00000001617	17.6852	-1.99609	0.4108	-4.85903	1.17962e-06	2.4558e-05	SEMA3F	protein_coding	33.4953	38.2243	47.6682	8.61656	10.2216	11.248	19.0109	17.0053	16.3745	3.18704	1.42315	5.74767	26	40	68	8	8	13	19	21	33	3	1	4
ENSG00000102034	88.5886	-1.18759	0.244436	-4.85848	1.18291e-06	2.45971e-05	ELF4	protein_coding	100.486	114.673	112.861	42.0057	57.4966	45.8572	175.1	181.39	161.76	37.1821	24.1935	10.0584	78	120	161	39	45	53	175	224	326	35	17	7
ENSG00000112425	49.5607	1.47768	0.304328	4.85553	1.20065e-06	2.49273e-05	EPM2A	protein_coding	16.7476	20.0678	18.2261	40.9286	63.8851	50.1834	22.0126	20.2444	31.2604	100.923	101.044	109.206	13	21	26	38	50	58	22	25	63	95	71	76
ENSG00000196083	211.617	-1.02408	0.210918	-4.85537	1.20164e-06	2.49273e-05	IL1RAP	protein_coding	209.99	274.259	246.753	117.401	130.326	113.345	423.242	340.915	355.773	141.292	71.1574	114.953	163	287	352	109	102	131	423	421	717	133	50	80
ENSG00000261490	27.1179	2.02174	0.416639	4.85251	1.21912e-06	2.52597e-05	AC005674,2	sense_overlapping	9.01796	11.4673	16.8241	64.6242	48.5527	43.2615	5.00286	6.4782	10.9163	23.3716	32.7324	53.166	7	12	24	60	38	50	5	8	22	22	23	37
ENSG00000089225	616.999	1.08156	0.222945	4.85124	1.22695e-06	2.53919e-05	TBX5	protein_coding	329.8	255.147	216.61	603.159	578.799	507.89	164.094	189.487	123.553	1411.86	1898.48	1125.11	256	267	309	560	453	587	164	234	249	1329	1334	783
ENSG00000165092	35.8683	1.64588	0.339429	4.84898	1.24101e-06	2.56524e-05	ALDH1A1	protein_coding	18.0359	16.2453	18.2261	40.9286	56.2189	66.6227	15.0086	15.3857	25.8022	43.5561	58.3491	56.0398	14	17	26	38	44	77	15	19	52	41	41	39
ENSG00000272341	38.088	1.42926	0.294937	4.84597	1.25997e-06	2.60136e-05	AL137003,2	lincRNA	19.3242	34.4019	20.3291	64.6242	71.5513	64.0271	17.0097	13.7662	18.3593	47.8055	37.0019	48.8552	15	36	29	60	56	74	17	17	37	45	26	34
ENSG00000083444	169.231	-0.86546	0.178678	-4.84369	1.27451e-06	2.62825e-05	PLOD1	protein_coding	166.188	203.544	234.135	104.476	98.383	128.919	238.136	240.503	259.015	120.045	113.852	123.575	129	213	334	97	77	149	238	297	522	113	80	86
ENSG00000115290	27.9752	2.05406	0.424306	4.84098	1.29203e-06	2.66125e-05	GRB14	protein_coding	11.5945	9.55607	6.30902	48.4681	37.0533	25.0917	3.00172	8.90752	4.96197	52.0549	64.0417	64.6613	9	10	9	45	29	29	3	11	10	49	45	45
ENSG00000144445	92.6711	1.00791	0.208799	4.82719	1.38473e-06	2.84882e-05	KANSL1L	protein_coding	61.8374	74.5374	75.7083	123.863	162.268	144.493	56.0321	51.8256	64.0094	82.8629	95.3509	119.264	48	78	108	115	127	167	56	64	129	78	67	83
ENSG00000106483	15.626	-3.37458	0.699189	-4.82642	1.3901e-06	2.8565e-05	SFRP4	protein_coding	42.5132	18.1565	16.8241	3.23121	1.2777	2.59569	30.0172	30.7714	33.2452	3.18704	5.69259	0	33	19	24	3	1	3	30	38	67	3	4	0
ENSG00000173706	608.101	-0.81181	0.168378	-4.82136	1.4258e-06	2.92642e-05	HEG1	protein_coding	833.517	694.727	575.523	427.597	406.309	362.532	796.456	885.084	725.439	498.24	621.916	469.872	647	727	821	397	318	419	796	1093	1462	469	437	327
ENSG00000120053	582.021	1.09792	0.227817	4.8193	1.44061e-06	2.95334e-05	GOT1	protein_coding	350.412	272.348	242.547	666.706	509.803	667.958	209.12	269.655	328.482	892.37	1495.73	1079.13	272	285	346	619	399	772	209	333	662	840	1051	751
ENSG00000166025	223.088	-0.752775	0.156288	-4.8166	1.46024e-06	2.99006e-05	AMOTL1	protein_coding	327.223	272.348	257.268	189.564	173.767	144.493	295.169	289.09	297.222	134.918	149.431	146.566	254	285	367	176	136	167	295	357	599	127	105	102
ENSG00000125848	451.771	-0.751986	0.156205	-4.81409	1.47875e-06	3.02442e-05	FLRT3	protein_coding	579.726	482.582	615.48	343.585	343.702	310.618	734.421	671.303	908.04	148.728	149.431	133.633	450	505	878	319	269	359	734	829	1830	140	105	93
ENSG00000178531	108.584	-1.70665	0.354582	-4.81313	1.48582e-06	3.03532e-05	CTXN1	protein_coding	450.898	219.79	168.241	76.4719	95.8276	83.9274	56.0321	50.206	29.2756	30.808	14.2315	27.3015	350	230	240	71	75	97	56	62	59	29	10	19
ENSG00000146729	589.595	0.767384	0.159489	4.81151	1.49796e-06	3.05653e-05	NIPSNAP2	protein_coding	351.7	425.245	405.881	681.785	665.683	669.688	358.205	357.111	353.292	804.195	815.464	1186.89	273	445	579	633	521	774	358	441	712	757	573	826
ENSG00000099954	95.8583	1.06452	0.221327	4.80972	1.51141e-06	3.08038e-05	CECR2	protein_coding	61.8374	56.3808	60.2862	119.555	148.213	107.289	49.0281	52.6354	73.9333	138.105	152.277	130.76	48	59	86	111	116	124	49	65	149	130	107	91
ENSG00000077713	45.1881	-1.34468	0.279595	-4.80938	1.51398e-06	3.08202e-05	SLC25A43	protein_coding	65.7023	81.2266	70.1003	33.3892	30.6648	22.496	54.0309	55.0647	63.017	30.808	17.0778	18.6799	51	85	100	31	24	26	54	68	127	29	12	13
ENSG00000266094	211.64	1.1488	0.238902	4.80864	1.5196e-06	3.08825e-05	RASSF5	protein_coding	76.0085	110.85	105.15	255.265	215.932	181.698	111.064	82.597	85.3458	555.606	442.599	317.559	59	116	150	237	169	210	111	102	172	523	311	221
ENSG00000198624	156.191	1.14538	0.238198	4.80851	1.52058e-06	3.08825e-05	CCDC69	protein_coding	92.7561	118.495	77.1103	218.645	231.264	186.89	43.0246	38.8692	19.3517	268.773	293.169	285.947	72	124	110	203	181	216	43	48	39	253	206	199
ENSG00000178235	25.3002	-1.75009	0.364	-4.80795	1.52489e-06	3.09339e-05	SLITRK1	protein_coding	43.8015	41.0911	48.3692	11.8478	14.0547	13.8437	36.0206	32.391	46.1463	3.18704	8.53889	4.31076	34	43	69	11	11	16	36	40	93	3	6	3
ENSG00000234840	9.61551	-4.55699	0.947878	-4.80756	1.5278e-06	3.09414e-05	LINC01239	lincRNA	21.9008	27.7126	25.9371	0	3.8331	0	6.00344	14.5759	7.93915	3.18704	1.42315	2.87384	17	29	37	0	3	0	6	18	16	3	1	2
ENSG00000221869	717.12	-2.23627	0.465169	-4.80743	1.5288e-06	3.09414e-05	CEBPD	protein_coding	2586.87	794.11	844.708	298.348	350.09	248.321	813.466	786.291	1168.54	275.147	163.662	275.888	2008	831	1205	277	274	287	813	971	2355	259	115	192
ENSG00000237550	399.12	-0.877607	0.182634	-4.80527	1.5454e-06	3.12411e-05	RPL9P9	transcribed_processed_pseudogene	577.149	718.617	606.367	290.809	384.588	360.801	444.254	315.002	289.779	248.589	268.975	284.51	448	752	865	270	301	417	444	389	584	234	189	198
ENSG00000113739	463.165	-1.22699	0.255551	-4.80134	1.57604e-06	3.18235e-05	STC2	protein_coding	431.574	769.264	677.87	280.038	260.651	263.03	866.496	634.863	470.394	379.257	290.322	234.218	335	805	967	260	204	304	866	784	948	357	204	163
ENSG00000112078	199.964	-0.736614	0.153471	-4.7997	1.58901e-06	3.20484e-05	KCTD20	protein_coding	310.475	280.949	285.308	184.179	194.211	149.685	241.138	212.161	206.418	114.733	101.044	119.264	241	294	407	171	152	173	241	262	416	108	71	83
ENSG00000145824	116.847	-1.51646	0.316005	-4.79887	1.59566e-06	3.21453e-05	CXCL14	protein_coding	261.521	260.881	215.909	77.549	118.826	63.1618	98.0561	86.6459	40.6881	70.1148	41.2713	67.5352	203	273	308	72	93	73	98	107	82	66	29	47
ENSG00000170891	32.7144	1.5476	0.32264	4.79668	1.61316e-06	3.24604e-05	CYTL1	protein_coding	14.1711	16.2453	26.6381	50.6223	66.4405	56.24	41.0235	32.391	35.7262	15.9352	22.7704	14.3692	11	17	38	47	52	65	41	40	72	15	16	10
ENSG00000169905	521.35	-0.609084	0.127011	-4.79552	1.62254e-06	3.26116e-05	TOR1AIP2	protein_coding	645.428	686.126	576.925	383.437	444.64	422.232	637.365	610.57	614.788	381.382	468.216	385.094	501	718	823	356	348	488	637	754	1239	359	329	268
ENSG00000119681	64.6936	-1.45499	0.303647	-4.79171	1.65369e-06	3.31994e-05	LTBP2	protein_coding	38.6484	49.6916	48.3692	22.6185	14.0547	13.8437	193.111	184.629	175.654	8.49876	9.96204	17.243	30	52	69	21	11	16	193	228	354	8	7	12
ENSG00000133935	108.903	-0.985758	0.20579	-4.79012	1.66684e-06	3.3425e-05	ERG28	protein_coding	162.323	132.829	133.892	79.7031	66.4405	69.2184	148.085	138.471	154.813	80.7382	51.2333	89.089	126	139	191	74	52	80	148	171	312	76	36	62
ENSG00000153944	448.498	0.78651	0.164245	4.78864	1.67917e-06	3.36336e-05	MSI2	protein_coding	298.881	294.327	327.368	553.614	465.083	569.322	326.187	305.285	270.427	747.891	513.757	709.838	232	308	467	514	364	658	326	377	545	704	361	494
ENSG00000122873	310.329	0.82172	0.171653	4.78709	1.69215e-06	3.38462e-05	CISD1	protein_coding	189.377	235.079	185.065	362.972	321.981	390.219	117.067	110.939	114.125	495.053	510.91	691.158	147	246	264	337	252	451	117	137	230	466	359	481
ENSG00000164442	312.797	0.985523	0.205879	4.78691	1.69367e-06	3.38462e-05	CITED2	protein_coding	185.512	146.208	163.334	345.739	329.647	302.831	253.145	204.873	295.733	587.477	367.172	571.894	144	153	233	321	258	350	253	253	596	553	258	398
ENSG00000269293	82.4928	1.25351	0.261896	4.7863	1.69881e-06	3.39102e-05	ZSCAN16-AS1	antisense_RNA	42.5132	36.3131	51.8742	127.094	84.3283	102.097	55.0315	53.4451	74.9257	93.4864	138.045	130.76	33	38	74	118	66	118	55	66	151	88	97	91
ENSG00000134072	85.9549	-1.60523	0.335791	-4.78046	1.74898e-06	3.48717e-05	CAMK1	protein_coding	155.882	123.273	100.243	32.3121	57.4966	35.4744	98.0561	91.5046	41.6805	116.858	96.7741	81.9044	121	129	143	30	45	41	98	113	84	110	68	57
ENSG00000115525	71.6686	-1.18344	0.247632	-4.77904	1.76138e-06	3.50789e-05	ST3GAL5	protein_coding	128.828	93.6495	105.15	49.5452	47.275	46.7224	107.061	130.374	83.361	22.3092	24.1935	21.5538	100	98	150	46	37	54	107	161	168	21	17	15
ENSG00000173889	309.677	0.736623	0.154162	4.77824	1.76836e-06	3.51776e-05	PHC3	protein_coding	197.107	199.722	218.713	340.354	388.421	302.831	340.195	291.519	270.923	419.626	347.248	399.463	153	209	312	316	304	350	340	360	546	395	244	278
ENSG00000137203	8.95498	-3.7784	0.790844	-4.77768	1.77333e-06	3.52363e-05	TFAP2A	protein_coding	24.4773	18.1565	28.7411	2.15414	1.2777	1.73046	8.00458	5.66842	6.94675	3.18704	7.11574	0	19	19	41	2	1	2	8	7	14	3	5	0
ENSG00000148154	341.336	-0.636185	0.133167	-4.77734	1.77626e-06	3.52543e-05	UGCG	protein_coding	380.043	448.18	417.097	259.574	249.152	291.583	503.288	482.626	493.716	180.599	217.742	172.43	295	469	595	241	195	337	503	596	995	170	153	120
ENSG00000177354	41.6452	1.63267	0.341847	4.77602	1.78799e-06	3.54469e-05	C10orf71	protein_coding	10.3062	19.1121	14.7211	37.6974	52.3858	49.3181	4.00229	1.61955	2.97718	123.232	102.467	81.9044	8	20	21	35	41	57	4	2	6	116	72	57
ENSG00000184584	177.84	-1.04227	0.218317	-4.77412	1.80496e-06	3.57428e-05	TMEM173	protein_coding	291.151	317.262	215.909	123.863	136.714	138.437	175.1	157.906	134.965	134.918	112.429	195.421	226	332	308	115	107	160	175	195	272	127	79	136
ENSG00000118849	42.0768	-1.5101	0.31699	-4.76387	1.89915e-06	3.75654e-05	RARRES1	protein_coding	57.9726	40.1355	46.2662	18.3102	15.3324	16.4394	99.0567	80.9775	101.224	10.6235	9.96204	8.62151	45	42	66	17	12	19	99	100	204	10	7	6
ENSG00000131435	155.917	-1.21464	0.255048	-4.76238	1.9132e-06	3.78003e-05	PDLIM4	protein_coding	349.124	215.012	241.145	109.861	130.326	106.423	249.143	157.906	140.424	61.616	64.0417	45.9814	271	225	344	102	102	123	249	195	283	58	45	32
ENSG00000179915	126.762	1.18963	0.249815	4.76203	1.91652e-06	3.78231e-05	NRXN1	protein_coding	72.1437	81.2266	78.5123	215.414	192.933	123.728	32.0183	41.2985	34.2376	160.414	227.704	261.519	56	85	112	200	151	143	32	51	69	151	160	182
ENSG00000152689	40.3768	1.59206	0.334587	4.75827	1.95256e-06	3.84909e-05	RASGRP3	protein_coding	15.4594	17.2009	9.81404	42.0057	35.7756	45.8572	7.00401	8.90752	10.9163	99.8604	85.3889	106.332	12	18	14	39	28	53	7	11	22	94	60	74
ENSG00000152270	39.5058	1.45664	0.306309	4.75546	1.97992e-06	3.89861e-05	PDE3B	protein_coding	16.7476	18.1565	18.2261	44.1599	52.3858	50.1834	20.0115	18.6248	12.4049	65.8654	78.2732	79.0305	13	19	26	41	41	58	20	23	25	62	55	55
ENSG00000036672	97.7508	1.32528	0.278844	4.75275	2.00671e-06	3.94691e-05	USP2	protein_coding	47.6664	65.9369	42.7612	143.25	130.326	117.671	28.016	17.815	16.3745	155.102	148.007	260.082	37	69	61	133	102	136	28	22	33	146	104	181
ENSG00000111786	184.387	-0.762037	0.160361	-4.75202	2.01396e-06	3.9567e-05	SRSF9	protein_coding	234.467	298.149	294.421	171.254	167.379	152.281	218.125	206.493	185.081	106.235	88.2352	90.5259	182	312	420	159	131	176	218	255	373	100	62	63
ENSG00000134240	7.93204	4.80161	1.01059	4.75129	2.02124e-06	3.96654e-05	HMGCS2	protein_coding	0	0	2.10301	25.8497	20.4432	27.6874	1.00057	0	3.47338	3.18704	5.69259	5.74767	0	0	3	24	16	32	1	0	7	3	4	4
ENSG00000168906	253.225	1.55367	0.327086	4.75004	2.0338e-06	3.9867e-05	MAT2A	protein_coding	86.3147	73.5818	100.243	250.957	232.542	281.2	146.084	238.074	347.834	295.332	658.918	327.617	67	77	143	233	182	325	146	294	701	278	463	228
ENSG00000112837	334.024	-0.795565	0.167553	-4.74813	2.05309e-06	4.01637e-05	TBX18	protein_coding	547.519	419.512	455.652	313.427	265.762	239.669	189.108	188.678	170.692	365.447	370.019	482.805	425	439	650	291	208	277	189	233	344	344	260	336
ENSG00000164294	444.341	-0.545404	0.114868	-4.74808	2.05354e-06	4.01637e-05	GPX8	protein_coding	542.366	514.117	568.513	406.055	337.313	369.453	641.367	658.347	645.552	207.157	223.434	218.412	421	538	811	377	264	427	641	813	1301	195	157	152
ENSG00000129292	941.205	0.544807	0.114835	4.74427	2.09265e-06	4.08743e-05	PHF20L1	protein_coding	657.023	806.533	699.601	982.287	1107.77	1069.42	626.359	691.548	601.39	1301.37	1393.26	1357.89	510	844	998	912	867	1236	626	854	1212	1225	979	945
ENSG00000154822	121.459	1.36968	0.288714	4.74408	2.09456e-06	4.08743e-05	PLCL2	protein_coding	55.396	81.2266	41.3592	173.408	171.212	114.21	31.0178	39.679	21.8327	200.783	293.169	234.218	43	85	59	161	134	132	31	49	44	189	206	163
ENSG00000107249	27.9008	-1.59502	0.336372	-4.74183	2.11792e-06	4.12841e-05	GLIS3	protein_coding	43.8015	48.736	51.1732	15.079	14.0547	18.1698	46.0264	38.0594	32.2528	7.43642	9.96204	10.0584	34	51	73	14	11	21	46	47	65	7	7	7
ENSG00000138772	224.21	-0.838715	0.17728	-4.73103	2.23388e-06	4.34958e-05	ANXA3	protein_coding	409.673	337.329	311.245	203.566	178.878	205.925	166.095	157.906	167.714	140.23	193.548	218.412	318	353	444	189	140	238	166	195	338	132	136	152
ENSG00000279400	27.9126	1.77971	0.376375	4.72855	2.26134e-06	4.39332e-05	AC008957,3	TEC	10.3062	13.3785	19.6281	40.9286	49.8304	62.2966	7.00401	9.7173	3.47338	33.995	39.8482	44.5445	8	14	28	38	39	72	7	12	7	32	28	31
ENSG00000168300	341.381	0.697581	0.147526	4.72854	2.26138e-06	4.39332e-05	PCMTD1	protein_coding	273.115	234.124	253.062	429.751	428.03	374.645	270.155	302.046	309.131	350.574	473.908	398.026	212	245	361	399	335	433	270	373	623	330	333	277
ENSG00000124788	431.232	0.671119	0.141987	4.72662	2.28287e-06	4.43014e-05	ATXN1	protein_coding	264.097	332.551	264.979	430.828	479.138	462.898	333.191	360.35	388.026	671.402	549.335	637.992	205	348	378	400	375	535	333	445	782	632	386	444
ENSG00000134258	6.84739	-6.07528	1.28587	-4.72464	2.30522e-06	4.46855e-05	VTCN1	protein_coding	27.0539	23.8902	25.9371	0	0	0.86523	1.00057	2.42932	0.992393	0	0	0	21	25	37	0	0	1	1	3	2	0	0	0
ENSG00000120742	821.31	-0.772853	0.16378	-4.71884	2.37194e-06	4.59278e-05	SERP1	protein_coding	1323.06	850.491	957.57	652.704	606.908	570.187	1261.72	1213.85	1423.09	352.699	328.747	314.685	1027	890	1366	606	475	659	1261	1499	2868	332	231	219
ENSG00000120708	580.28	-1.1485	0.243779	-4.71125	2.462e-06	4.76187e-05	TGFBI	protein_coding	1011.3	640.257	652.634	355.433	321.981	359.936	838.48	986.306	1227.09	185.91	259.013	125.012	785	670	931	330	252	416	838	1218	2473	175	182	87
ENSG00000142156	1329.26	-0.964891	0.204852	-4.71019	2.47487e-06	4.78145e-05	COL6A1	protein_coding	1066.7	1690.47	1780.55	693.633	715.513	916.279	2083.19	2168.58	1937.15	1187.7	893.737	817.607	828	1769	2540	644	560	1059	2082	2678	3904	1118	628	569
ENSG00000106541	8.85288	4.9901	1.0598	4.70854	2.49494e-06	4.8149e-05	AGR2	protein_coding	0	0	2.10301	15.079	29.3871	38.9354	1.00057	1.61955	5.95436	2.12469	2.8463	7.18459	0	0	3	14	23	45	1	2	12	2	2	5
ENSG00000124406	96.5139	1.04961	0.222933	4.70817	2.49955e-06	4.81846e-05	ATP8A1	protein_coding	52.8195	63.0701	68.6983	127.094	132.881	126.324	85.0487	74.4993	110.652	95.6111	129.506	91.9628	41	66	98	118	104	146	85	92	223	90	91	64
ENSG00000161381	24.4996	-1.68008	0.357406	-4.70076	2.59196e-06	4.99109e-05	PLXDC1	protein_coding	32.207	44.9135	42.7612	14.0019	12.777	11.248	32.0183	30.7714	31.2604	14.8728	14.2315	12.9323	25	47	61	13	10	13	32	38	63	14	10	9
ENSG00000197971	79.5316	-1.65772	0.353179	-4.69371	2.68297e-06	5.15857e-05	MBP	protein_coding	60.5491	95.5607	98.8414	22.6185	24.2763	33.744	155.089	178.96	178.135	50.9926	44.1176	11.4953	47	100	141	21	19	39	155	221	359	48	31	8
ENSG00000131236	430.274	-0.678225	0.144501	-4.69356	2.68485e-06	5.15857e-05	CAP1	protein_coding	602.915	578.142	494.908	334.969	379.477	332.248	646.37	544.978	532.419	267.711	210.626	238.528	468	605	706	311	297	384	646	673	1073	252	148	166
ENSG00000131730	105.253	1.48004	0.315408	4.69246	2.69937e-06	5.18077e-05	CKMT2	protein_coding	21.9008	36.3131	14.7211	57.0847	48.5527	92.5797	25.0143	26.7226	24.8098	310.205	277.514	327.617	17	38	21	53	38	107	25	33	50	292	195	228
ENSG00000054654	902.488	0.993383	0.211828	4.68958	2.73768e-06	5.24852e-05	SYNE2	protein_coding	566.843	544.696	534.164	1016.75	1385.03	876.478	877.502	961.203	625.704	923.178	1400.38	1117.92	440	570	762	944	1084	1013	877	1187	1261	869	984	778
ENSG00000196937	145.452	-0.789498	0.168392	-4.68846	2.75272e-06	5.27156e-05	FAM3C	protein_coding	167.476	170.098	164.736	95.8592	89.4391	103.828	207.119	177.341	168.707	130.668	146.584	123.575	130	178	235	89	70	120	207	219	340	123	103	86
ENSG00000110955	1805.95	0.711415	0.151785	4.687	2.77245e-06	5.30353e-05	ATP5B	protein_coding	1484.1	1409.52	1184.69	2271.54	2068.6	2330.07	895.513	817.063	978.004	2349.91	2554.55	3327.9	1152	1475	1690	2109	1619	2693	895	1009	1971	2212	1795	2316
ENSG00000178202	172.261	-0.7295	0.155674	-4.68606	2.78514e-06	5.32197e-05	KDELC2	protein_coding	243.485	239.857	252.361	152.944	155.88	136.706	254.146	213.781	244.625	48.8679	55.5028	68.9721	189	251	360	142	122	158	254	264	493	46	39	48
ENSG00000120156	48.625	-1.34863	0.287828	-4.68552	2.79244e-06	5.33007e-05	TEK	protein_coding	72.1437	64.9813	62.3892	23.6955	24.2763	29.4178	73.0418	110.129	104.201	6.37407	8.53889	4.31076	56	68	89	22	19	34	73	136	210	6	6	3
ENSG00000197535	227.678	0.791172	0.168867	4.68517	2.79728e-06	5.33349e-05	MYO5A	protein_coding	181.647	181.565	159.128	264.959	315.592	320.135	181.104	229.166	256.037	203.97	237.666	201.169	141	190	227	246	247	370	181	283	516	192	167	140
ENSG00000129682	136.467	0.930206	0.198554	4.68489	2.80106e-06	5.33486e-05	FGF13	protein_coding	96.621	74.5374	74.3063	173.408	169.934	121.997	50.0286	45.3474	47.1387	250.713	247.628	285.947	75	78	106	161	133	141	50	56	95	236	174	199
ENSG00000003096	197.688	1.36058	0.290464	4.68417	2.81094e-06	5.34784e-05	KLHL13	protein_coding	32.207	75.493	63.0902	156.175	146.936	141.898	67.0384	40.4887	33.7414	640.594	408.444	566.146	25	79	90	145	115	164	67	50	68	603	287	394
ENSG00000164124	35.0574	1.45941	0.311729	4.68166	2.84557e-06	5.40782e-05	TMEM144	protein_coding	21.9008	16.2453	28.0401	57.0847	66.4405	61.4314	14.008	16.1955	10.9163	38.2444	35.5787	54.6029	17	17	40	53	52	71	14	20	22	36	25	38
ENSG00000169174	13.3886	-3.59131	0.767779	-4.67753	2.90352e-06	5.51196e-05	PCSK9	protein_coding	15.4594	21.0234	25.9371	3.23121	1.2777	0.86523	20.0115	34.0105	34.2376	3.18704	1.42315	0	12	22	37	3	1	1	20	42	69	3	1	0
ENSG00000241135	95.841	1.43752	0.307343	4.67726	2.90738e-06	5.51327e-05	LINC00881	lincRNA	36.0718	43.0023	23.8341	118.478	88.1614	69.2184	14.008	20.2444	19.3517	173.162	300.284	244.276	28	45	34	110	69	80	14	25	39	163	211	170
ENSG00000257101	75.6343	-1.23978	0.265215	-4.67463	2.94478e-06	5.57814e-05	LRRC37A13P	processed_pseudogene	186.801	138.563	98.8414	58.1618	60.052	59.7009	71.0407	68.0211	48.1311	38.2444	42.6944	37.3599	145	145	141	54	47	69	71	84	97	36	30	26
ENSG00000141522	193.382	-1.34887	0.288576	-4.67424	2.95041e-06	5.58275e-05	ARHGDIA	protein_coding	367.16	424.29	304.235	143.25	123.937	161.798	201.115	158.716	108.171	140.23	56.9259	130.76	285	444	434	133	97	187	201	196	218	132	40	91
ENSG00000146250	933.753	-0.778095	0.166584	-4.67087	2.99923e-06	5.66604e-05	PRSS35	protein_coding	922.408	1264.27	1223.25	655.935	666.96	667.958	1344.77	1061.61	997.851	868.998	670.303	860.714	716	1323	1745	609	522	772	1344	1311	2011	818	471	599
ENSG00000196353	40.8393	2.31874	0.496437	4.67076	3.00093e-06	5.66604e-05	CPNE4	protein_coding	2.57656	13.3785	17.5251	56.0076	38.331	80.4664	27.0155	36.4399	52.5968	65.8654	74.0037	25.8645	2	14	25	52	30	93	27	45	106	62	52	18
ENSG00000163631	344.714	2.45293	0.525309	4.6695	3.0194e-06	5.69475e-05	ALB	protein_coding	128.828	53.514	231.331	547.151	1061.77	661.901	146.084	281.802	110.652	301.706	327.324	284.51	100	56	330	508	831	765	146	348	223	284	230	198
ENSG00000090382	7.29753	5.95378	1.27558	4.6675	3.04882e-06	5.74402e-05	LYZ	protein_coding	0	0	0.701003	25.8497	20.4432	17.3046	1.00057	0.809775	1.48859	4.24938	8.53889	7.18459	0	0	1	24	16	20	1	1	3	4	6	5
ENSG00000114784	705.376	0.799314	0.17126	4.66724	3.05267e-06	5.74507e-05	EIF1B	protein_coding	396.79	516.984	528.556	825.035	833.061	858.309	424.243	353.872	490.738	1105.9	883.775	1247.25	308	541	754	766	652	992	424	437	989	1041	621	868
ENSG00000109193	76.96	-1.35522	0.290426	-4.66633	3.06634e-06	5.76458e-05	SULT1E1	protein_coding	78.5851	49.6916	86.9243	22.6185	29.3871	32.0135	213.122	180.58	173.669	25.4963	18.5009	12.9323	61	52	124	21	23	37	213	223	350	24	13	9
ENSG00000079112	9.34469	4.94694	1.06034	4.66543	3.07969e-06	5.78345e-05	CDH17	protein_coding	0	0	2.10301	16.156	29.3871	35.4744	1.00057	0	3.47338	7.43642	14.2315	2.87384	0	0	3	15	23	41	1	0	7	7	10	2
ENSG00000257151	397.873	0.845671	0.181291	4.66471	3.09054e-06	5.79759e-05	PWAR6	lincRNA	233.179	249.414	211.002	403.901	431.863	409.254	239.137	289.899	220.808	543.921	861.005	681.099	181	261	301	375	338	473	239	358	445	512	605	474
ENSG00000197702	280.755	-0.640154	0.137433	-4.65794	3.19387e-06	5.985e-05	PARVA	protein_coding	376.178	357.397	361.717	256.343	219.765	225.825	335.192	320.671	342.872	171.038	176.47	225.596	292	374	516	238	172	261	335	396	691	161	124	157
ENSG00000204394	77.2365	-1.24166	0.266767	-4.65445	3.24844e-06	6.08072e-05	VARS	protein_coding	197.107	129.963	120.572	57.0847	56.2189	73.5446	58.0332	59.9233	52.1006	47.8055	24.1935	50.2921	153	136	172	53	44	85	58	74	105	45	17	35
ENSG00000100889	69.2091	-1.40894	0.302752	-4.65378	3.25911e-06	6.09416e-05	PCK2	protein_coding	78.5851	113.717	89.0273	29.0809	37.0533	39.8006	108.062	97.9828	179.127	18.0599	22.7704	17.243	61	119	127	27	29	46	108	121	361	17	16	12
ENSG00000198121	259.552	-0.755498	0.162393	-4.65228	3.28292e-06	6.1321e-05	LPAR1	protein_coding	416.114	344.019	390.458	257.42	213.376	210.251	339.194	324.72	412.836	69.0524	78.2732	58.9137	323	360	557	239	167	243	339	401	832	65	55	41
ENSG00000117394	219.157	-0.841283	0.181072	-4.64612	3.38242e-06	6.3112e-05	SLC2A1	protein_coding	258.944	384.154	291.617	156.175	172.49	192.946	164.094	178.15	194.509	197.596	199.241	239.965	201	402	416	145	135	223	164	220	392	186	140	167
ENSG00000124743	69.6156	1.26943	0.273298	4.64486	3.40306e-06	6.34293e-05	KLHL31	protein_coding	36.0718	34.4019	42.7612	89.3968	103.494	83.0621	32.0183	19.4346	17.3669	121.107	96.7741	159.498	28	36	61	83	81	96	32	24	35	114	68	111
ENSG00000033867	269.316	0.635205	0.136805	4.64314	3.43155e-06	6.38656e-05	SLC4A7	protein_coding	204.836	202.589	189.271	284.346	343.702	298.504	218.125	254.269	232.716	327.202	354.364	321.87	159	212	270	264	269	345	218	314	469	308	249	224
ENSG00000153707	857.013	0.636713	0.137134	4.643	3.43379e-06	6.38656e-05	PTPRD	protein_coding	613.221	646.946	704.508	971.517	1065.6	1022.7	715.41	833.258	937.315	872.185	845.35	1056.14	476	677	1005	902	834	1182	715	1029	1889	821	594	735
ENSG00000081138	45.1275	-1.24302	0.267907	-4.63977	3.48801e-06	6.48049e-05	CDH7	protein_coding	81.1616	87.9159	67.9973	33.3892	40.8865	26.8221	56.0321	65.5918	53.5892	9.56111	9.96204	8.62151	63	92	97	31	32	31	56	81	108	9	7	6
ENSG00000136367	45.7992	-1.40345	0.302964	-4.63239	3.61465e-06	6.70863e-05	ZFHX2	protein_coding	88.8913	107.984	93.2334	28.0038	37.0533	44.1268	32.0183	45.3474	25.8022	8.49876	17.0778	21.5538	69	113	133	26	29	51	32	56	52	8	12	15
ENSG00000064932	117.598	-1.51259	0.326599	-4.63134	3.63309e-06	6.7357e-05	SBNO2	protein_coding	360.718	203.544	152.819	56.0076	97.1053	96.9058	101.058	70.4504	67.9789	78.6135	48.387	77.5936	280	213	218	52	76	112	101	87	137	74	34	54
ENSG00000164330	77.2294	1.32721	0.286596	4.63094	3.64007e-06	6.74147e-05	EBF1	protein_coding	42.5132	45.8692	62.3892	112.015	97.1053	171.316	71.0407	72.07	93.285	52.0549	69.7343	37.3599	33	48	89	104	76	198	71	89	188	49	49	26
ENSG00000065911	1045.45	-0.808918	0.174742	-4.6292	3.67075e-06	6.79108e-05	MTHFD2	protein_coding	1361.71	1224.13	1440.56	807.802	762.788	728.524	1811.04	1604.16	1506.45	578.978	358.633	360.667	1057	1281	2055	750	597	842	1810	1981	3036	545	252	251
ENSG00000011304	596.918	-0.649498	0.140345	-4.62786	3.69469e-06	6.82813e-05	PTBP1	protein_coding	726.59	782.642	750.073	458.832	457.417	522.599	797.457	787.911	845.519	421.751	287.476	324.744	564	819	1070	426	358	604	797	973	1704	397	202	226
ENSG00000138347	35.0443	1.7623	0.381236	4.62259	3.78985e-06	6.99658e-05	MYPN	protein_coding	11.5945	11.4673	9.81404	42.0057	30.6648	37.2049	9.00516	5.66842	4.46577	62.6784	92.5046	103.458	9	12	14	39	24	43	9	7	9	59	65	72
ENSG00000074695	741.67	-0.668598	0.144679	-4.62125	3.81441e-06	7.03448e-05	LMAN1	protein_coding	914.679	749.196	840.502	551.46	537.912	486.26	1215.7	1166.08	1277.21	445.123	409.867	306.064	710	784	1199	512	421	562	1215	1440	2574	419	288	213
ENSG00000241644	5.64009	-6.12505	1.32706	-4.61551	3.92132e-06	7.22401e-05	INMT	protein_coding	21.9008	11.4673	8.41203	0	0	0	7.00401	10.5271	6.94675	0	1.42315	0	17	12	12	0	0	0	7	13	14	0	1	0
ENSG00000161270	10.4696	-3.20667	0.694885	-4.61467	3.93712e-06	7.24546e-05	NPHS1	protein_coding	30.9187	17.2009	28.0401	4.30828	0	3.46092	9.00516	17.815	14.8859	0	0	0	24	18	40	4	0	4	9	22	30	0	0	0
ENSG00000243444	46.7075	1.43254	0.310454	4.61436	3.94312e-06	7.24886e-05	PALM2	protein_coding	19.3242	32.4907	17.5251	53.8535	67.7182	64.8923	20.0115	11.3368	10.9163	84.9876	76.85	100.584	15	34	25	50	53	75	20	14	22	80	54	70
ENSG00000105696	21.7824	-2.14934	0.46617	-4.61063	4.01445e-06	7.37221e-05	TMEM59L	protein_coding	55.396	23.8902	37.1531	9.69363	6.38851	9.51753	30.0172	24.2932	37.2147	10.6235	4.26944	12.9323	43	25	53	9	5	11	30	30	75	10	3	9
ENSG00000069431	44.0423	1.62727	0.35332	4.60567	4.11149e-06	7.54248e-05	ABCC9	protein_coding	11.5945	11.4673	15.4221	30.1579	51.1081	40.6658	17.0097	21.0541	12.4049	111.546	86.812	119.264	9	12	22	28	40	47	17	26	25	105	61	83
ENSG00000100445	214.262	0.828215	0.179848	4.60509	4.12281e-06	7.5553e-05	SDR39U1	protein_coding	191.954	132.829	138.799	276.807	236.375	300.235	129.074	146.569	150.348	281.521	259.013	327.617	149	139	198	257	185	347	129	181	303	265	182	228
ENSG00000151692	53.0131	1.19668	0.259922	4.60399	4.14471e-06	7.58746e-05	RNF144A	protein_coding	24.4773	24.8458	31.5451	57.0847	66.4405	64.8923	28.016	22.6737	23.8174	93.4864	88.2352	110.643	19	26	45	53	52	75	28	28	48	88	62	77
ENSG00000184611	43.9861	1.13889	0.247412	4.60319	4.16066e-06	7.60868e-05	KCNH7	protein_coding	33.4953	30.5794	36.4521	68.9325	80.4952	73.5446	33.0189	28.3421	31.7566	33.995	38.425	38.7968	26	32	52	64	63	85	33	35	64	32	27	27
ENSG00000119711	258.91	0.839296	0.182458	4.59993	4.22634e-06	7.72071e-05	ALDH6A1	protein_coding	118.522	137.607	150.015	300.502	238.93	193.812	189.108	196.775	226.266	475.931	439.753	439.697	92	144	214	279	187	224	189	243	456	448	309	306
ENSG00000196850	219.21	0.771548	0.167798	4.59807	4.26424e-06	7.7797e-05	PPTC7	protein_coding	137.846	166.276	173.849	248.803	274.706	296.774	123.07	125.515	135.958	345.262	256.167	346.297	107	174	248	231	215	343	123	155	274	325	180	241
ENSG00000106333	259.776	-1.30813	0.284506	-4.59791	4.26755e-06	7.7797e-05	PCOLCE	protein_coding	212.566	380.332	465.466	138.942	154.602	135.841	607.348	437.278	357.262	94.5487	52.6565	80.4674	165	398	664	129	121	157	607	540	720	89	37	56
ENSG00000122547	56.8988	1.21903	0.265144	4.59759	4.274e-06	7.78332e-05	EEPD1	protein_coding	37.3601	43.9579	41.3592	86.1656	75.3844	122.863	32.0183	44.5376	43.1691	61.616	49.8102	44.5445	29	46	59	80	59	142	32	55	87	58	35	31
ENSG00000104756	96.8172	0.934634	0.203374	4.59564	4.3142e-06	7.84834e-05	KCTD9	protein_coding	59.2609	45.8692	59.5852	108.784	107.327	99.5015	69.0395	80.9775	71.9485	155.102	170.778	133.633	46	48	85	101	84	115	69	100	145	146	120	93
ENSG00000182771	34.8478	1.46671	0.31926	4.5941	4.34627e-06	7.89844e-05	GRID1	protein_coding	15.4594	14.3341	21.7311	54.9305	49.8304	41.5311	38.0218	35.6301	46.6425	37.1821	35.5787	27.3015	12	15	31	51	39	48	38	44	94	35	25	19
ENSG00000076984	331.033	-1.19466	0.260152	-4.59218	4.38649e-06	7.96323e-05	MAP2K7	protein_coding	588.744	629.745	474.579	185.256	291.316	263.03	264.151	220.259	137.446	373.945	217.742	326.181	457	659	677	172	228	304	264	272	277	352	153	227
ENSG00000181744	432.602	-0.783667	0.170747	-4.58964	4.44007e-06	8.05212e-05	C3orf58	protein_coding	517.888	636.434	648.427	382.36	337.313	329.653	567.325	514.207	534.9	312.329	207.78	202.606	402	666	925	355	264	381	567	635	1078	294	146	141
ENSG00000279519	88.2651	0.992983	0.216414	4.58836	4.46752e-06	8.0935e-05	AC007382,1	TEC	47.6664	49.6916	47.6682	81.8573	104.772	102.097	46.0264	40.4887	39.6957	157.227	148.007	193.984	37	52	68	76	82	118	46	50	80	148	104	135
ENSG00000108179	247.651	0.750766	0.163814	4.58303	4.58277e-06	8.29368e-05	PPIF	protein_coding	189.377	202.589	153.52	292.963	290.038	328.788	117.067	136.852	148.859	337.826	355.787	418.143	147	212	219	272	227	380	117	169	300	318	250	291
ENSG00000243566	12.6379	-5.81136	1.26819	-4.58242	4.59635e-06	8.30963e-05	UPK3B	protein_coding	19.3242	21.979	22.4321	0	0	0.86523	42.0241	29.1519	15.8783	0	0	0	15	23	32	0	0	1	42	36	32	0	0	0
ENSG00000083067	50.1224	1.70312	0.371698	4.58201	4.60538e-06	8.31734e-05	TRPM3	protein_coding	7.72968	11.4673	14.7211	51.6993	42.1642	22.496	25.0143	25.9128	21.3365	111.546	136.622	130.76	6	12	21	48	33	26	25	32	43	105	96	91
ENSG00000166947	23.153	-2.23774	0.48851	-4.58074	4.63335e-06	8.3592e-05	EPB42	protein_coding	24.4773	29.6238	44.1632	10.7707	6.38851	4.32615	34.0195	63.9722	45.1539	6.37407	5.69259	2.87384	19	31	63	10	5	5	34	79	91	6	4	2
ENSG00000009694	59.2195	1.07062	0.233743	4.58034	4.64224e-06	8.36074e-05	TENM1	protein_coding	33.4953	47.7804	43.4622	78.6261	91.9945	94.3101	46.0264	42.9181	40.6881	58.429	75.4269	57.4767	26	50	62	73	72	109	46	53	82	55	53	40
ENSG00000112276	328.155	1.11597	0.243648	4.58027	4.64379e-06	8.36074e-05	BVES	protein_coding	248.638	281.904	152.819	522.379	461.25	491.451	83.0476	61.5429	65.498	456.808	409.867	702.653	193	295	218	485	361	568	83	76	132	430	288	489
ENSG00000117152	115.99	-1.12509	0.245902	-4.57536	4.75402e-06	8.55037e-05	RGS4	protein_coding	171.341	196.855	172.447	89.3968	74.1067	83.9274	127.073	122.276	173.669	89.237	42.6944	48.8552	133	206	246	83	58	97	127	151	350	84	30	34
ENSG00000021645	29.8026	-1.57035	0.343239	-4.57509	4.76007e-06	8.55244e-05	NRXN3	protein_coding	56.6843	52.5584	42.0602	16.156	19.1655	15.5741	47.0269	30.7714	35.23	18.0599	8.53889	15.8061	44	55	60	15	15	18	47	38	71	17	6	11
ENSG00000220842	132.371	-1.09003	0.238269	-4.57479	4.76689e-06	8.55582e-05	RPL21P16	processed_pseudogene	298.881	189.21	188.57	99.0904	98.383	117.671	105.06	104.461	65.9942	105.172	105.313	110.643	232	198	269	92	77	136	105	129	133	99	74	77
ENSG00000008513	402.1	-0.648299	0.141718	-4.57458	4.77176e-06	8.55582e-05	ST3GAL1	protein_coding	450.898	507.428	597.955	341.431	342.424	314.079	413.237	447.805	438.142	325.078	286.053	360.667	350	531	853	317	268	363	413	553	883	306	201	251
ENSG00000151067	337.854	1.10539	0.241737	4.57267	4.81548e-06	8.62534e-05	CACNA1C	protein_coding	257.656	175.832	124.077	401.747	338.591	447.324	113.065	98.7925	74.4295	686.275	580.644	755.819	200	184	177	373	265	517	113	122	150	646	408	526
ENSG00000169297	9.48994	4.41247	0.965493	4.57017	4.87324e-06	8.71986e-05	NR0B1	protein_coding	0	0	2.80401	22.6185	21.7209	29.4178	1.00057	0.809775	2.48098	15.9352	15.6546	1.43692	0	0	4	21	17	34	1	1	5	15	11	1
ENSG00000088448	434.814	0.766116	0.167683	4.56884	4.90432e-06	8.76647e-05	ANKRD10	protein_coding	354.277	294.327	276.896	506.223	512.358	548.556	360.206	451.854	523.487	433.437	532.257	423.891	275	308	395	470	401	634	360	558	1055	408	374	295
ENSG00000228526	65.0065	1.22172	0.267449	4.56806	4.92259e-06	8.79012e-05	MIR34AHG	lincRNA	41.225	34.4019	25.9371	80.7802	63.8851	85.6578	24.0137	29.9617	24.8098	113.671	152.277	103.458	32	36	37	75	50	99	24	37	50	107	107	72
ENSG00000167996	1694.12	0.544331	0.119195	4.56672	4.9542e-06	8.83753e-05	FTH1	protein_coding	1159.45	1058.81	1151.05	1721.16	1623.96	1568.66	2048.17	1877.87	2429.38	2006.77	1788.9	1895.3	900	1108	1642	1598	1271	1813	2047	2319	4896	1889	1257	1319
ENSG00000150457	272.884	-0.717128	0.157075	-4.5655	4.98302e-06	8.87985e-05	LATS2	protein_coding	355.565	293.371	281.803	187.41	190.378	186.025	429.246	349.823	354.284	239.028	190.702	216.975	276	307	402	174	149	215	429	432	714	225	134	151
ENSG00000165323	341.132	-0.734856	0.161043	-4.56312	5.03993e-06	8.97211e-05	FAT3	protein_coding	346.547	424.29	384.85	205.72	258.096	232.747	500.286	479.387	370.163	283.646	293.169	314.685	269	444	549	191	202	269	500	592	746	267	206	219
ENSG00000136240	600.321	-0.616514	0.135184	-4.56056	5.10168e-06	9.07277e-05	KDELR2	protein_coding	708.554	599.166	622.49	426.52	407.587	422.232	995.57	892.372	1053.43	412.19	308.823	354.919	550	627	888	396	319	488	995	1102	2123	388	217	247
ENSG00000184937	982.17	-1.02681	0.225377	-4.55594	5.2151e-06	9.26503e-05	WT1	protein_coding	1214.85	1072.19	1229.56	568.693	540.468	616.044	1717.98	1945.08	2056.24	274.085	392.789	158.061	943	1122	1754	528	423	712	1717	2402	4144	258	276	110
ENSG00000198625	536.452	0.578928	0.127095	4.55507	5.23692e-06	9.29433e-05	MDM4	protein_coding	341.394	399.444	468.971	580.54	612.019	625.562	508.291	518.256	508.602	621.472	606.261	646.613	265	418	669	539	479	723	508	640	1025	585	426	450
ENSG00000152049	151.476	-1.08905	0.239117	-4.55449	5.25136e-06	9.31049e-05	KCNE4	protein_coding	256.368	271.392	279.7	117.401	129.048	133.245	213.122	145.759	113.629	72.2395	42.6944	43.1076	199	284	399	109	101	154	213	180	229	68	30	30
ENSG00000197965	439.762	-0.627699	0.137838	-4.5539	5.26608e-06	9.32711e-05	MPZL1	protein_coding	488.258	556.163	611.274	341.431	355.201	377.24	677.388	631.624	567.153	241.152	233.396	196.858	379	582	872	317	278	436	677	780	1143	227	164	137
ENSG00000137076	833.183	-0.660939	0.145167	-4.55296	5.28974e-06	9.35951e-05	TLN1	protein_coding	903.084	1181.13	1059.22	581.618	701.458	706.893	948.543	933.67	766.624	719.208	795.54	701.216	701	1236	1511	540	549	817	948	1153	1545	677	559	488
ENSG00000130940	193.489	1.41238	0.310343	4.55103	5.3383e-06	9.43586e-05	CASZ1	protein_coding	68.2788	149.075	68.6983	260.651	250.43	250.917	42.0241	25.9128	15.3821	440.873	342.979	406.648	53	156	98	242	196	290	42	32	31	415	241	283
ENSG00000197859	11.7151	-3.12146	0.686532	-4.54671	5.44915e-06	9.62206e-05	ADAMTSL2	protein_coding	20.6125	24.8458	26.6381	4.30828	1.2777	2.59569	20.0115	18.6248	8.43534	3.18704	1.42315	8.62151	16	26	38	4	1	3	20	23	17	3	1	6
ENSG00000132386	581.388	-0.969994	0.213443	-4.5445	5.50646e-06	9.71341e-05	SERPINF1	protein_coding	560.402	594.388	813.864	351.125	290.038	364.262	1031.59	1432.49	1211.71	112.609	140.892	73.2828	435	622	1161	326	227	421	1031	1769	2442	106	99	51
ENSG00000160209	272.989	-0.668086	0.147036	-4.5437	5.52756e-06	9.7408e-05	PDXK	protein_coding	387.772	322.04	321.059	204.643	204.432	235.343	337.193	334.437	304.169	235.841	196.394	192.547	301	337	458	190	160	272	337	413	613	222	138	134
ENSG00000136875	89.8695	-0.860535	0.189434	-4.54266	5.55489e-06	9.77907e-05	PRPF4	protein_coding	145.576	133.785	121.273	71.0866	77.9398	70.9489	101.058	93.9339	94.2774	62.6784	46.9639	58.9137	113	140	173	66	61	82	101	116	190	59	33	41
ENSG00000145708	20.9234	1.58067	0.348228	4.53918	5.64732e-06	9.92772e-05	CRHBP	protein_coding	12.8828	16.2453	14.0201	42.0057	43.4419	44.1268	9.00516	6.4782	6.94675	20.1846	18.5009	17.243	10	17	20	39	34	51	9	8	14	19	13	12
ENSG00000171345	156.489	-1.5918	0.350689	-4.53905	5.65071e-06	9.92772e-05	KRT19	protein_coding	270.539	290.505	243.248	67.8554	111.16	88.2535	251.144	178.96	232.716	89.237	37.0019	17.243	210	304	347	63	87	102	251	221	469	84	26	12
ENSG00000176887	681.419	0.581897	0.12821	4.53863	5.66198e-06	9.93751e-05	SOX11	protein_coding	494.699	471.114	495.609	719.482	720.624	746.694	651.373	635.673	631.658	987.981	907.969	714.149	384	493	707	668	564	863	651	785	1273	930	638	497
ENSG00000169062	176.891	0.72182	0.159215	4.53363	5.79791e-06	0.000101659	UPF3A	protein_coding	157.17	144.297	119.17	218.645	233.819	234.477	128.073	119.037	131.492	193.347	236.243	206.916	122	151	170	203	183	271	128	147	265	182	166	144
ENSG00000150630	21.1926	1.76074	0.388604	4.53094	5.87213e-06	0.000102857	VEGFC	protein_coding	14.1711	12.4229	12.618	46.314	51.1081	35.4744	4.00229	4.04887	3.47338	14.8728	24.1935	31.6122	11	13	18	43	40	41	4	5	7	14	17	22
ENSG00000164484	138.892	-1.10481	0.243854	-4.53064	5.88066e-06	0.000102903	TMEM200A	protein_coding	184.224	159.586	185.766	74.3178	84.3283	87.3883	280.16	250.22	225.273	62.6784	54.0796	18.6799	143	167	265	69	66	101	280	309	454	59	38	13
ENSG00000139182	17.3921	-1.94649	0.429782	-4.52902	5.92575e-06	0.000103509	CLSTN3	protein_coding	41.225	50.6472	36.4521	9.69363	10.2216	12.9785	16.0092	6.4782	10.4201	7.43642	4.26944	2.87384	32	53	52	9	8	15	16	8	21	7	3	2
ENSG00000130402	972.495	-1.25549	0.277212	-4.52897	5.92717e-06	0.000103509	ACTN4	protein_coding	882.472	1386.59	1460.89	487.913	457.417	616.909	1867.07	1340.18	1026.63	1016.66	525.142	602.069	685	1451	2084	453	358	713	1866	1655	2069	957	369	419
ENSG00000187210	63.1526	-1.2325	0.272334	-4.5257	6.01962e-06	0.000105018	GCNT1	protein_coding	99.1975	70.7149	103.047	32.3121	43.4419	40.6658	90.0516	102.841	127.523	22.3092	14.2315	11.4953	77	74	147	30	34	47	90	127	257	21	10	8
ENSG00000038427	3737.74	0.511655	0.113089	4.52437	6.05765e-06	0.000105576	VCAN	protein_coding	3665.16	4072.8	3633.3	5027.76	6042.25	5145.53	3041.74	3372.71	2797.56	2590	2731.02	2733.02	2845	4262	5183	4668	4729	5947	3040	4165	5638	2438	1919	1902
ENSG00000242060	43.7683	-1.39651	0.308707	-4.52373	6.0758e-06	0.000105787	RPS3AP49	processed_pseudogene	48.9546	84.0934	69.3993	25.8497	20.4432	30.2831	59.0338	45.3474	43.1691	41.4315	27.0398	30.1753	38	88	99	24	16	35	59	56	87	39	19	21
ENSG00000197296	103.38	1.14108	0.25233	4.52219	6.12041e-06	0.000106457	FITM2	protein_coding	82.4499	54.4696	51.1732	164.792	114.993	128.054	52.0298	42.1083	61.5284	128.544	173.624	186.799	64	57	73	153	90	148	52	52	124	121	122	130
ENSG00000133606	389.4	0.644067	0.142496	4.51991	6.18663e-06	0.000107502	MKRN1	protein_coding	318.205	246.547	292.318	490.067	407.587	437.807	323.185	360.35	364.705	435.561	523.719	472.746	247	258	417	455	319	506	323	445	735	410	368	329
ENSG00000136854	95.9141	-0.879911	0.194728	-4.51867	6.22297e-06	0.000108026	STXBP1	protein_coding	127.54	153.853	150.015	79.7031	83.0506	73.5446	103.059	99.6023	111.148	43.5561	56.9259	68.9721	99	161	214	74	65	85	103	123	224	41	40	48
ENSG00000082781	409.587	-0.84258	0.186553	-4.51658	6.28463e-06	0.000108988	ITGB5	protein_coding	476.664	440.535	431.117	294.04	199.321	256.108	640.367	689.928	680.286	249.651	348.671	208.353	370	461	615	273	156	296	640	852	1371	235	245	145
ENSG00000123191	135.698	-0.876139	0.194107	-4.51368	6.37108e-06	0.000110284	ATP7B	protein_coding	181.647	172.009	192.075	118.478	93.2722	86.523	201.115	180.58	236.686	53.1173	66.888	45.9814	141	180	274	110	73	100	201	223	477	50	47	32
ENSG00000069399	79.942	-1.36527	0.302475	-4.51365	6.37204e-06	0.000110284	BCL3	protein_coding	136.558	171.054	164.736	61.393	40.8865	79.6012	73.0418	53.4451	54.0854	65.8654	28.463	30.1753	106	179	235	57	32	92	73	66	109	62	20	21
ENSG00000141433	9.09869	-5.79243	1.28367	-4.5124	6.40983e-06	0.00011076	ADCYAP1	protein_coding	11.5945	14.3341	7.01003	0	0	0	18.0103	23.4835	24.8098	4.24938	5.69259	0	9	15	10	0	0	0	18	29	50	4	4	0
ENSG00000166669	166.511	0.874598	0.193824	4.51232	6.41224e-06	0.00011076	ATF7IP2	protein_coding	106.927	91.7383	99.5424	177.716	177.601	189.485	94.0539	118.227	153.821	244.339	287.476	257.208	83	96	142	165	139	219	94	146	310	230	202	179
ENSG00000242732	109.766	1.04422	0.231497	4.51074	6.46011e-06	0.000111477	RTL5	protein_coding	39.9367	55.4252	67.2963	119.555	95.8276	125.458	87.0498	93.9339	85.842	212.469	190.702	143.692	31	58	96	111	75	145	87	116	173	200	134	100
ENSG00000170681	37.8584	1.56957	0.348264	4.50683	6.58047e-06	0.000113442	CAVIN4	protein_coding	9.01796	16.2453	13.3191	47.3911	37.0533	32.8788	6.00344	11.3368	5.95436	97.7357	83.9657	93.3997	7	17	19	44	29	38	6	14	12	92	59	65
ENSG00000147421	234.659	0.955333	0.212167	4.50273	6.70847e-06	0.000115534	HMBOX1	protein_coding	133.981	124.229	130.387	267.113	229.986	255.243	142.081	200.014	252.564	302.768	428.368	349.171	104	130	186	248	180	295	142	247	509	285	301	243
ENSG00000166483	741.419	0.60049	0.133427	4.50051	6.77895e-06	0.000116633	WEE1	protein_coding	493.411	458.692	475.981	711.943	770.454	683.532	647.371	567.652	662.423	1309.87	981.972	1133.73	383	480	679	661	603	790	647	701	1335	1233	690	789
ENSG00000130528	284.466	1.15072	0.255708	4.50012	6.7916e-06	0.000116735	HRC	protein_coding	103.062	165.32	117.768	268.19	324.536	267.356	68.039	70.4504	36.7186	693.711	500.948	797.49	80	173	168	249	254	309	68	87	74	653	352	555
ENSG00000092621	532.678	-0.668234	0.148549	-4.4984	6.84667e-06	0.000117566	PHGDH	protein_coding	758.797	617.322	712.219	413.595	433.141	465.494	695.398	774.145	807.808	188.035	268.975	257.208	589	646	1016	384	339	538	695	956	1628	177	189	179
ENSG00000166405	38.23	1.7777	0.395394	4.49602	6.92388e-06	0.000118775	RIC3	protein_coding	20.6125	14.3341	15.4221	56.0076	60.052	54.5095	16.0092	16.1955	24.8098	36.1197	45.5407	99.1474	16	15	22	52	47	63	16	20	50	34	32	69
ENSG00000133731	180.659	0.717632	0.159679	4.49421	6.98279e-06	0.000119668	IMPA1	protein_coding	127.54	126.14	124.778	234.801	210.821	178.237	137.078	140.901	152.332	251.776	224.857	258.645	99	132	178	218	165	206	137	174	307	237	158	180
ENSG00000143753	366.366	-0.649421	0.144511	-4.49393	6.99196e-06	0.000119707	DEGS1	protein_coding	467.646	527.495	489.3	322.044	293.871	329.653	393.225	353.872	299.703	277.272	296.015	346.297	363	552	698	299	230	381	393	437	604	261	208	241
ENSG00000109814	335.946	-0.722538	0.160839	-4.4923	7.04571e-06	0.000120509	UGDH	protein_coding	462.492	395.621	417.097	281.115	254.263	237.073	455.261	509.348	527.457	185.91	185.009	120.701	359	414	595	261	199	274	455	629	1063	175	130	84
ENSG00000154330	211.746	0.977487	0.217629	4.49153	7.07137e-06	0.00012083	PGM5	protein_coding	100.486	112.762	115.665	222.953	245.319	183.429	192.11	205.683	263.48	267.711	240.512	390.842	78	118	165	207	192	212	192	254	531	252	169	272
ENSG00000174307	68.0443	-1.28644	0.286739	-4.48646	7.24172e-06	0.000123619	PHLDA3	protein_coding	128.828	107.984	81.3163	26.9267	38.331	62.2966	68.039	61.5429	60.536	60.5537	54.0796	66.0983	100	113	116	25	30	72	68	76	122	57	38	46
ENSG00000013441	484.604	0.71913	0.160358	4.48452	7.30778e-06	0.000124625	CLK1	protein_coding	300.169	307.706	323.863	513.762	475.305	545.095	567.325	531.212	440.623	722.395	589.183	498.611	233	322	462	477	372	630	567	656	888	680	414	347
ENSG00000100711	265.704	0.810879	0.180971	4.48072	7.43921e-06	0.000126743	ZFYVE21	protein_coding	211.278	134.741	177.354	308.042	260.651	342.631	217.124	237.264	262.984	347.387	372.865	316.122	164	141	253	286	204	396	217	293	530	327	262	220
ENSG00000233762	426.904	-0.919858	0.205669	-4.47252	7.7302e-06	0.000131572	AC007969,1	processed_pseudogene	798.733	755.885	553.091	319.89	405.031	387.623	366.21	306.905	218.327	318.704	311.669	380.783	620	791	789	297	317	448	366	379	440	300	219	265
ENSG00000148948	106.094	-1.06336	0.237776	-4.47209	7.74586e-06	0.00013171	LRRC4C	protein_coding	225.449	178.699	196.281	101.245	91.9945	93.4449	68.039	93.1241	107.178	23.3716	55.5028	38.7968	175	187	280	94	72	108	68	115	216	22	39	27
ENSG00000181722	231.009	0.896872	0.200617	4.47057	7.80107e-06	0.000132519	ZBTB20	protein_coding	104.351	170.098	145.809	216.491	307.926	264.761	236.135	263.177	196.494	284.708	276.091	306.064	81	178	208	201	241	306	236	325	396	268	194	213
ENSG00000250722	831.755	0.800177	0.179132	4.46697	7.93352e-06	0.000134638	SELENOP	protein_coding	505.006	489.271	672.963	998.443	927.611	982.902	1124.64	1264.87	1673.67	431.312	510.91	399.463	392	512	960	927	726	1136	1124	1562	3373	406	359	278
ENSG00000123159	100.3	-1.23006	0.275444	-4.46576	7.97859e-06	0.000135249	GIPC1	protein_coding	222.872	167.231	111.459	65.7012	76.6621	70.0837	77.0441	102.032	57.5588	87.1123	86.812	79.0305	173	175	159	61	60	81	77	126	116	82	61	55
ENSG00000163288	13.708	2.4272	0.543534	4.46559	7.98499e-06	0.000135249	GABRB1	protein_coding	2.57656	4.77804	7.71103	32.3121	28.1094	25.9569	3.00172	4.85865	4.96197	24.4339	7.11574	18.6799	2	5	11	30	22	30	3	6	10	23	5	13
ENSG00000213020	88.2422	0.965896	0.216315	4.46524	7.99802e-06	0.000135338	ZNF611	protein_coding	68.2788	69.7593	58.8842	114.169	145.658	123.728	47.0269	38.0594	35.23	97.7357	118.121	142.255	53	73	84	106	114	143	47	47	71	92	83	99
ENSG00000173848	293.65	-0.929476	0.208257	-4.46313	8.07716e-06	0.000136545	NET1	protein_coding	468.934	338.285	373.634	192.795	189.1	235.343	370.212	442.947	568.145	111.546	140.892	91.9628	364	354	533	179	148	272	370	547	1145	105	99	64
ENSG00000123689	62.3933	1.52572	0.341893	4.46256	8.09849e-06	0.000136773	G0S2	protein_coding	19.3242	13.3785	18.9271	58.1618	56.2189	35.4744	37.0212	33.2008	30.268	135.98	108.159	202.606	15	14	27	54	44	41	37	41	61	128	76	141
ENSG00000100092	78.5393	-1.41616	0.317676	-4.45788	8.27732e-06	0.000139658	SH3BP1	protein_coding	248.638	116.584	114.964	49.5452	71.5513	57.9704	61.0349	51.0158	53.5892	48.8679	27.0398	41.6706	193	122	164	46	56	67	61	63	108	46	19	29
ENSG00000175155	179.762	1.02583	0.230284	4.45466	8.40281e-06	0.000141638	YPEL2	protein_coding	66.9905	100.339	96.7384	177.716	198.044	167.855	164.094	153.857	105.69	382.444	274.668	268.704	52	105	138	165	155	194	164	190	213	360	193	187
ENSG00000174738	133.292	1.0778	0.241991	4.45387	8.43345e-06	0.000142017	NR1D2	protein_coding	81.1616	60.2033	54.6782	163.715	122.659	121.997	91.0521	109.32	118.591	165.726	266.129	244.276	63	63	78	152	96	141	91	135	239	156	187	170
ENSG00000177963	425.518	-0.67178	0.150867	-4.45279	8.47603e-06	0.000142597	RIC8A	protein_coding	638.987	708.105	576.224	371.589	413.975	420.502	339.194	332.817	342.872	253.9	333.017	375.036	496	741	822	345	324	486	339	411	691	239	234	261
ENSG00000162522	81.5219	-0.947045	0.212709	-4.45231	8.49497e-06	0.000142778	KIAA1522	protein_coding	115.945	149.075	142.304	71.0866	65.1628	75.275	96.055	83.4068	89.3154	19.1222	34.1556	37.3599	90	156	203	66	51	87	96	103	180	18	24	26
ENSG00000225475	105.074	-1.43096	0.32153	-4.45049	8.56765e-06	0.000143861	AC099789,1	processed_pseudogene	185.512	184.432	176.653	47.3911	40.8865	111.615	72.0412	99.6023	80.3839	63.7407	113.852	84.7782	144	193	252	44	32	129	72	123	162	60	80	59
ENSG00000108829	420.517	-0.542813	0.122028	-4.44826	8.65675e-06	0.000145217	LRRC59	protein_coding	475.375	487.36	483.692	317.736	328.369	346.092	654.375	555.506	603.375	237.965	268.975	287.384	369	510	690	295	257	400	654	686	1216	224	189	200
ENSG00000203724	55.5477	-1.52739	0.343409	-4.44771	8.67906e-06	0.000145451	C1orf53	protein_coding	162.323	71.6706	79.2133	38.7745	37.0533	32.0135	59.0338	50.206	77.4067	15.9352	17.0778	25.8645	126	75	113	36	29	37	59	62	156	15	12	18
ENSG00000153234	38.9993	2.05561	0.462232	4.44713	8.70239e-06	0.000145702	NR4A2	protein_coding	12.8828	19.1121	14.0201	34.4662	61.3297	95.1753	36.0206	28.3421	43.6653	70.1148	31.3093	21.5538	10	20	20	32	48	110	36	35	88	66	22	15
ENSG00000131473	475.727	-0.880369	0.198068	-4.44478	8.79832e-06	0.000147167	ACLY	protein_coding	806.463	574.32	592.347	399.593	376.922	295.044	552.316	587.897	757.196	206.095	283.207	277.325	626	601	845	371	295	341	552	726	1526	194	199	193
ENSG00000169604	433.41	-0.595613	0.134158	-4.43965	9.01039e-06	0.00015057	ANTXR1	protein_coding	542.366	590.565	540.473	370.512	337.313	397.141	567.325	511.778	441.615	319.766	284.63	297.442	421	618	771	344	264	459	567	632	890	301	200	207
ENSG00000175175	16.0864	-2.36927	0.53386	-4.43801	9.07957e-06	0.000151581	PPM1E	protein_coding	24.4773	19.1121	31.5451	8.61656	2.5554	3.46092	25.0143	30.7714	33.2452	4.24938	7.11574	2.87384	19	20	45	8	2	4	25	38	67	4	5	2
ENSG00000005022	904.24	0.635962	0.143306	4.43777	9.08941e-06	0.0001516	SLC25A5	protein_coding	751.067	631.656	643.52	1218.17	940.388	984.632	628.36	617.858	731.89	1143.08	1370.49	1189.77	583	661	918	1131	736	1138	628	763	1475	1076	963	828
ENSG00000140740	1007.57	0.76175	0.171678	4.43709	9.11839e-06	0.000151938	UQCRC2	protein_coding	624.816	700.46	644.922	1140.62	1069.44	1130.86	580.332	659.966	883.726	1286.5	1818.78	1550.44	485	733	920	1059	837	1307	580	815	1781	1211	1278	1079
ENSG00000136205	474.092	-0.527998	0.119003	-4.43685	9.12847e-06	0.000151961	TNS3	protein_coding	592.609	524.628	607.068	401.747	393.532	400.602	684.392	654.298	735.363	215.656	223.434	255.772	460	549	866	373	308	463	684	808	1482	203	157	178
ENSG00000143499	223.298	0.81137	0.182985	4.43408	9.24669e-06	0.000153782	SMYD2	protein_coding	112.08	157.675	149.314	261.728	247.874	231.882	154.088	135.232	117.599	413.252	392.789	306.064	87	165	213	243	194	268	154	167	237	389	276	213
ENSG00000184678	118.625	1.06814	0.240926	4.43349	9.2721e-06	0.000154058	HIST2H2BE	protein_coding	94.0444	58.292	77.8113	173.408	152.046	154.011	19.0109	27.5323	41.6805	209.282	182.163	234.218	73	61	111	161	119	178	19	34	84	197	128	163
ENSG00000182636	1125.62	-0.61443	0.1386	-4.43311	9.28829e-06	0.00015418	NDN	protein_coding	1512.44	1809.92	1459.49	1063.07	994.052	1065.1	1000.57	1060.8	1179.96	658.654	822.58	880.831	1174	1894	2082	987	778	1231	1000	1310	2378	620	578	613
ENSG00000009413	620.552	0.762264	0.171963	4.43271	9.30552e-06	0.000154319	REV3L	protein_coding	479.24	452.958	403.077	777.644	775.565	708.624	453.26	536.071	472.875	581.103	890.891	915.317	372	474	575	722	607	819	453	662	953	547	626	637
ENSG00000112280	79.9449	0.943374	0.212933	4.43039	9.40634e-06	0.000155843	COL9A1	protein_coding	48.9546	57.3364	49.0702	112.015	98.383	89.1187	25.0143	34.0105	32.2528	128.544	135.199	149.44	38	60	70	104	77	103	25	42	65	121	95	104
ENSG00000115840	123.552	1.03813	0.234436	4.42823	9.501e-06	0.000157262	SLC25A12	protein_coding	91.4679	66.8925	60.2862	136.788	137.992	166.989	54.0309	59.9233	71.4523	160.414	217.742	258.645	71	70	86	127	108	193	54	74	144	151	153	180
ENSG00000164465	72.9223	-1.38471	0.312735	-4.42773	9.52286e-06	0.000157475	DCBLD1	protein_coding	113.369	86.0047	67.9973	25.8497	43.4419	32.8788	151.087	154.667	108.667	29.7457	44.1176	17.243	88	90	97	24	34	38	151	191	219	28	31	12
ENSG00000169756	275.375	-0.558306	0.126103	-4.42737	9.53912e-06	0.000157594	LIMS1	protein_coding	394.214	340.196	363.82	263.882	251.707	230.151	297.17	305.285	299.207	182.723	182.163	193.984	306	356	519	245	197	266	297	377	603	172	128	135
ENSG00000162599	1358.78	-0.440704	0.0995649	-4.4263	9.58623e-06	0.000158223	NFIA	protein_coding	1494.4	1481.19	1498.04	1091.07	1147.38	1059.91	1793.03	2051.16	1777.38	1001.79	1009.01	900.948	1160	1550	2137	1013	898	1225	1792	2533	3582	943	709	627
ENSG00000141753	469.289	-1.08827	0.245901	-4.42566	9.61482e-06	0.000158545	IGFBP4	protein_coding	298.881	454.869	584.636	194.95	209.543	226.69	776.445	928.002	793.418	498.24	394.212	271.578	232	476	834	181	164	262	776	1146	1599	469	277	189
ENSG00000167874	11.4432	-2.83235	0.640021	-4.42541	9.62607e-06	0.00015858	TMEM88	protein_coding	21.9008	30.5794	34.3491	3.23121	2.5554	6.05661	16.0092	13.7662	4.96197	1.06235	2.8463	0	17	32	49	3	2	7	16	17	10	1	2	0
ENSG00000103888	17.3219	-2.35897	0.533506	-4.42163	9.79581e-06	0.000161224	CEMIP	protein_coding	52.8195	22.9346	33.6481	9.69363	6.38851	5.19138	33.0189	16.1955	15.8783	6.37407	2.8463	2.87384	41	24	48	9	5	6	33	20	32	6	2	2
ENSG00000179954	79.3832	-1.28806	0.291379	-4.42057	9.84392e-06	0.000161863	SSC5D	protein_coding	76.0085	73.5818	89.7283	26.9267	42.1642	30.2831	215.123	192.726	135.958	24.4339	32.7324	12.9323	59	77	128	25	33	35	215	238	274	23	23	9
ENSG00000247809	41.4463	1.40898	0.318818	4.4194	9.89773e-06	0.000162453	NR2F2-AS1	antisense_RNA	18.0359	23.8902	13.3191	46.314	53.6635	44.992	36.0206	42.9181	37.7109	64.803	72.5806	43.1076	14	25	19	43	42	52	36	53	76	61	51	30
ENSG00000114790	54.4692	-1.31246	0.296979	-4.41938	9.89841e-06	0.000162453	ARHGEF26	protein_coding	106.927	83.1378	57.4822	28.0038	35.7756	34.6092	65.0372	65.5918	60.536	47.8055	25.6167	43.1076	83	87	82	26	28	40	65	81	122	45	18	30
ENSG00000002933	74.086	-1.25258	0.283646	-4.41601	1.00538e-05	0.000164848	TMEM176A	protein_coding	108.216	162.453	126.881	49.5452	79.2175	40.6658	66.0378	53.4451	40.6881	53.1173	45.5407	63.2244	84	170	181	46	62	47	66	66	82	50	32	44
ENSG00000085832	378.813	0.648342	0.146844	4.41519	1.00923e-05	0.000165323	EPS15	protein_coding	327.223	266.614	277.597	508.377	436.974	416.176	304.174	306.095	318.558	402.629	453.984	527.349	254	279	396	472	342	481	304	378	642	379	319	367
ENSG00000046653	47.1308	1.30875	0.296736	4.41049	1.03136e-05	0.000168791	GPM6B	protein_coding	20.6125	24.8458	36.4521	63.5471	74.1067	70.9489	26.0149	22.6737	29.7718	59.4913	86.812	50.2921	16	26	52	59	58	82	26	28	60	56	61	35
ENSG00000137547	404.227	0.643425	0.145917	4.40954	1.03591e-05	0.000169377	MRPL15	protein_coding	280.845	295.283	278.298	441.599	434.419	457.707	248.142	258.318	295.237	506.739	684.534	669.604	218	309	397	410	340	529	248	319	595	477	481	466
ENSG00000143850	209.32	0.661354	0.15001	4.40874	1.03973e-05	0.000169843	PLEKHA6	protein_coding	171.341	127.096	156.324	241.264	244.041	231.882	182.104	191.917	179.623	269.836	239.089	277.325	133	133	223	224	191	268	182	237	362	254	168	193
ENSG00000132329	39.6836	-1.77794	0.403302	-4.40845	1.04113e-05	0.000169912	RAMP1	protein_coding	106.927	56.3808	42.0602	16.156	19.1655	23.3612	25.0143	26.7226	20.3441	58.429	27.0398	54.6029	83	59	60	15	15	27	25	33	41	55	19	38
ENSG00000185739	98.4371	1.46828	0.333125	4.40759	1.04529e-05	0.000170431	SRL	protein_coding	12.8828	32.4907	47.6682	79.7031	89.4391	97.771	38.0218	63.1624	64.5056	259.212	169.355	227.033	10	34	68	74	70	113	38	78	130	244	119	158
ENSG00000170345	1299	1.40016	0.31775	4.40649	1.05058e-05	0.000170999	FOS	protein_coding	995.84	474.937	725.538	2228.46	1549.85	2013.39	896.513	982.257	1622.07	1983.4	1273.72	842.034	773	497	1035	2069	1213	2327	896	1213	3269	1867	895	586
ENSG00000055732	76.8098	0.971014	0.220361	4.40646	1.05073e-05	0.000170999	MCOLN3	protein_coding	60.5491	62.1145	60.9872	126.017	100.938	131.515	82.047	87.4557	107.178	32.9327	44.1176	25.8645	47	65	87	117	79	152	82	108	216	31	31	18
ENSG00000103550	172.562	-0.682435	0.154989	-4.40311	1.06708e-05	0.000173497	KNOP1	protein_coding	204.836	237.946	215.909	127.094	132.881	149.685	228.131	204.873	192.028	124.294	130.93	122.138	159	249	308	118	104	173	228	253	387	117	92	85
ENSG00000144036	296.284	0.733126	0.16652	4.40263	1.06947e-05	0.000173724	EXOC6B	protein_coding	154.594	215.967	172.447	282.192	279.817	340.901	176.101	206.493	173.173	469.557	518.026	566.146	120	226	246	262	219	394	176	255	349	442	364	394
ENSG00000158747	15.2925	-2.04742	0.465261	-4.40058	1.07964e-05	0.000175214	NBL1	protein_coding	25.7656	27.7126	32.9471	6.46242	8.94391	6.05661	18.0103	25.9128	18.8555	4.24938	2.8463	5.74767	20	29	47	6	7	7	18	32	38	4	2	4
ENSG00000250280	131.978	1.31552	0.299041	4.39913	1.08686e-05	0.000176135	AC026124,1	sense_intronic	70.8554	73.5818	58.8842	112.015	229.986	163.529	75.043	114.988	66.4904	146.604	250.474	221.285	55	77	84	104	180	189	75	142	134	138	176	154
ENSG00000160161	211.658	-3.14752	0.715503	-4.39903	1.08734e-05	0.000176135	CILP2	protein_coding	105.639	372.687	358.212	30.1579	33.2202	31.1483	721.413	491.533	260.999	89.237	34.1556	11.4953	82	390	511	28	26	36	721	607	526	84	24	8
ENSG00000173698	26.0178	1.80378	0.410402	4.39516	1.10691e-05	0.000179138	ADGRG2	protein_coding	6.4414	7.64486	14.7211	31.235	43.4419	32.0135	22.0126	13.7662	24.3136	30.808	41.2713	44.5445	5	8	21	29	34	37	22	17	49	29	29	31
ENSG00000143127	29.0109	2.02172	0.460203	4.39311	1.11742e-05	0.000180533	ITGA10	protein_coding	7.72968	7.64486	7.71103	26.9267	44.7196	23.3612	7.00401	10.5271	14.3897	47.8055	58.3491	91.9628	6	8	11	25	35	27	7	13	29	45	41	64
ENSG00000241158	8.85731	-5.63892	1.28359	-4.39307	1.11759e-05	0.000180533	ADAMTS9-AS1	antisense_RNA	18.0359	21.979	16.8241	0	0	0.86523	24.0137	14.5759	8.93154	1.06235	0	0	14	23	24	0	0	1	24	18	18	1	0	0
ENSG00000105825	854.538	-1.00584	0.228974	-4.39281	1.11893e-05	0.000180581	TFPI2	protein_coding	1110.5	983.32	949.158	464.217	451.029	597.874	1452.83	1519.95	1710.39	444.06	375.711	195.421	862	1029	1354	431	353	691	1452	1877	3447	418	264	136
ENSG00000127831	8.97688	3.27659	0.74603	4.39204	1.12291e-05	0.000181056	VIL1	protein_coding	3.86484	0.955607	3.50501	14.0019	43.4419	23.3612	0	0.809775	2.48098	5.31173	7.11574	2.87384	3	1	5	13	34	27	0	1	5	5	5	2
ENSG00000166689	284.003	0.92325	0.210236	4.3915	1.1257e-05	0.000181339	PLEKHA7	protein_coding	166.188	164.364	148.613	330.66	298.982	277.739	107.061	97.173	96.2621	465.307	463.946	791.742	129	172	212	307	234	321	107	120	194	438	326	551
ENSG00000108819	246.025	-1.35439	0.308692	-4.3875	1.14663e-05	0.00018454	PPP1R9B	protein_coding	725.302	434.801	316.152	175.562	203.155	197.273	200.115	129.564	108.667	175.287	99.6204	186.799	563	455	451	163	159	228	200	160	219	165	70	130
ENSG00000135424	214.052	1.03836	0.236738	4.3861	1.15401e-05	0.000185556	ITGA7	protein_coding	83.7382	93.6495	92.5324	173.408	186.544	195.542	52.0298	43.7278	27.787	567.292	388.519	663.856	65	98	132	161	146	226	52	54	56	534	273	462
ENSG00000148356	119.193	-1.53822	0.351092	-4.38123	1.18009e-05	0.000189575	LRSAM1	protein_coding	285.998	231.257	140.902	48.4681	88.1614	89.1187	60.0344	57.494	27.787	151.915	86.812	162.372	222	242	201	45	69	103	60	71	56	143	61	113
ENSG00000100985	11.0437	-3.03693	0.693566	-4.37872	1.19377e-05	0.000191597	MMP9	protein_coding	25.7656	23.8902	18.9271	0	3.8331	4.32615	1.00057	0.809775	0.992393	24.4339	19.9241	8.62151	20	25	27	0	3	5	1	1	2	23	14	6
ENSG00000163466	2067.8	-0.644359	0.147191	-4.37771	1.19931e-05	0.000192186	ARPC2	protein_coding	2179.77	2924.16	2495.57	1527.28	1613.74	1721.81	2607.49	2382.36	1971.89	1990.83	1737.66	1661.08	1692	3060	3560	1418	1263	1990	2606	2942	3974	1874	1221	1156
ENSG00000138615	17.9678	-1.9578	0.447227	-4.37765	1.19965e-05	0.000192186	CILP	protein_coding	38.6484	45.8692	26.6381	9.69363	10.2216	8.6523	16.0092	9.7173	16.3745	13.8105	14.2315	5.74767	30	48	38	9	8	10	16	12	33	13	10	4
ENSG00000130147	301.18	-0.654643	0.149574	-4.37672	1.2048e-05	0.000192835	SH3BP4	protein_coding	458.628	362.175	398.17	260.651	267.04	245.725	302.173	302.046	368.674	195.471	216.319	237.092	356	379	568	242	209	284	302	373	743	184	152	165
ENSG00000197168	19.1187	-1.81617	0.414989	-4.37643	1.20637e-05	0.000192909	NEK5	protein_coding	29.6304	37.2687	31.5451	8.61656	7.66621	11.248	31.0178	26.7226	35.7262	4.24938	1.42315	4.31076	23	39	45	8	6	13	31	33	72	4	1	3
ENSG00000147684	742.637	0.669664	0.153025	4.37617	1.20782e-05	0.000192963	NDUFB9	protein_coding	651.87	471.114	473.878	881.043	753.844	893.783	488.28	472.099	524.48	991.168	1088.71	1221.38	506	493	676	818	590	1033	488	583	1057	933	765	850
ENSG00000187840	131.981	-0.915411	0.210105	-4.35692	1.31908e-05	0.000210546	EIF4EBP1	protein_coding	221.584	194.944	228.527	118.478	122.659	102.097	158.091	136.042	137.943	57.3666	29.8861	76.1567	172	204	326	110	96	118	158	168	278	54	21	53
ENSG00000075618	2110.52	-1.30765	0.300219	-4.35567	1.32658e-05	0.000211549	FSCN1	protein_coding	7517.11	3502.3	2632.97	1808.4	1935.72	1769.4	1535.88	1405.77	1047.97	829.692	552.182	788.868	5835	3665	3756	1679	1515	2045	1535	1736	2112	781	388	549
ENSG00000210195	346.85	1.10506	0.253801	4.35402	1.33663e-05	0.000212957	MT-TT	Mt_tRNA	185.512	266.614	255.866	444.83	498.304	583.165	127.073	129.564	138.935	345.262	426.944	760.13	144	279	365	413	390	674	127	160	280	325	300	529
ENSG00000122884	764.332	-0.963518	0.221345	-4.35301	1.34284e-05	0.000213752	P4HA1	protein_coding	705.977	781.687	914.108	383.437	428.03	421.367	1710.98	1398.48	1429.05	454.684	338.709	205.479	548	818	1304	356	335	487	1710	1727	2880	428	238	143
ENSG00000060982	1066.03	-0.818449	0.188065	-4.35194	1.34939e-05	0.000214598	BCAT1	protein_coding	1381.04	1362.7	1413.92	837.96	762.788	757.077	1738	1765.31	1878.6	328.265	382.827	183.926	1072	1426	2017	778	597	875	1737	2180	3786	309	269	128
ENSG00000171552	89.2599	-1.19015	0.273605	-4.34988	1.36214e-05	0.000216429	BCL2L1	protein_coding	155.882	155.764	123.376	58.1618	61.3297	70.0837	62.0355	48.5865	43.1691	137.043	96.7741	58.9137	121	163	176	54	48	81	62	60	87	129	68	41
ENSG00000107518	178.671	-0.637902	0.146669	-4.34925	1.36604e-05	0.000216851	ATRNL1	protein_coding	230.602	236.991	242.547	145.404	150.769	160.068	234.134	234.835	237.678	92.424	105.313	73.2828	179	248	346	135	118	185	234	290	479	87	74	51
ENSG00000227615	142.714	-1.15911	0.266653	-4.34688	1.38087e-05	0.000219006	AP001324,1	processed_pseudogene	385.196	213.1	182.962	90.4738	122.659	134.111	125.072	114.988	104.201	75.4265	89.6583	74.7198	299	223	261	84	96	155	125	142	210	71	63	52
ENSG00000146648	120.518	0.775821	0.178695	4.34159	1.41457e-05	0.000224147	EGFR	protein_coding	94.0444	98.4276	112.861	168.023	164.824	192.081	144.082	141.711	163.745	47.8055	66.888	51.7291	73	103	161	156	129	222	144	175	330	45	47	36
ENSG00000234745	77.889	-1.08513	0.250012	-4.34033	1.42269e-05	0.000225229	HLA-B	protein_coding	91.4679	109.895	99.5424	53.8535	37.0533	50.1834	123.07	106.89	99.7355	61.616	68.3111	33.0491	71	115	142	50	29	58	123	132	201	58	48	23
ENSG00000133048	13.2098	-2.70913	0.624264	-4.33972	1.42663e-05	0.000225648	CHI3L1	protein_coding	16.7476	50.6472	22.4321	2.15414	7.66621	4.32615	15.0086	18.6248	19.8479	1.06235	0	0	13	53	32	2	6	5	15	23	40	1	0	0
ENSG00000160877	40.5133	-1.53477	0.353704	-4.33913	1.43045e-05	0.000225939	NACC1	protein_coding	68.2788	71.6706	51.1732	21.5414	20.4432	23.3612	49.0281	35.6301	33.7414	58.429	31.3093	21.5538	53	75	73	20	16	27	49	44	68	55	22	15
ENSG00000115274	23.7545	-1.66352	0.383396	-4.3389	1.43198e-05	0.000225939	INO80B	protein_coding	47.6664	57.3364	38.5551	11.8478	17.8878	15.5741	15.0086	17.815	8.43534	14.8728	18.5009	21.5538	37	60	55	11	14	18	15	22	17	14	13	15
ENSG00000122877	51.9892	1.73891	0.400778	4.33884	1.43235e-05	0.000225939	EGR2	protein_coding	30.9187	21.979	25.2361	85.0885	70.2736	102.962	13.0074	29.9617	56.5664	69.0524	45.5407	73.2828	24	23	36	79	55	119	13	37	114	65	32	51
ENSG00000273489	5.79588	-5.73335	1.32151	-4.3385	1.4346e-05	0.000226089	AC008264,2	antisense_RNA	7.72968	9.55607	13.3191	0	0	0	11.0063	13.7662	9.92393	4.24938	0	0	6	10	19	0	0	0	11	17	20	4	0	0
ENSG00000163586	9.79556	3.22577	0.743571	4.33821	1.43645e-05	0.000226176	FABP1	protein_coding	0	1.91121	4.20602	20.4643	17.8878	26.8221	6.00344	7.28797	4.46577	4.24938	18.5009	5.74767	0	2	6	19	14	31	6	9	9	4	13	4
ENSG00000128510	14.312	-2.60701	0.602243	-4.32884	1.49898e-05	0.000235809	CPA4	protein_coding	38.6484	16.2453	17.5251	3.23121	5.11081	3.46092	30.0172	28.3421	23.8174	1.06235	2.8463	1.43692	30	17	25	3	4	4	30	35	48	1	2	1
ENSG00000225968	108.388	-1.23152	0.284537	-4.32816	1.50363e-05	0.000236328	ELFN1	protein_coding	260.233	168.187	187.869	73.2407	109.882	79.6012	88.0504	111.749	62.5208	64.803	32.7324	61.7875	202	176	268	68	86	92	88	138	126	61	23	43
ENSG00000130429	44.9387	-1.32068	0.305349	-4.32515	1.52431e-05	0.000239363	ARPC1B	protein_coding	76.0085	81.2266	60.2862	25.8497	24.2763	35.4744	73.0418	51.8256	42.1767	27.621	19.9241	21.5538	59	85	86	24	19	41	73	64	85	26	14	15
ENSG00000151239	94.1087	-0.779384	0.180286	-4.32304	1.53897e-05	0.000241447	TWF1	protein_coding	137.846	150.03	141.603	86.1656	77.9398	85.6578	94.0539	93.9339	98.2469	55.2419	64.0417	44.5445	107	157	202	80	61	99	94	116	198	52	45	31
ENSG00000125355	19.0988	-2.03975	0.471896	-4.32245	1.54306e-05	0.000241871	TMEM255A	protein_coding	20.6125	40.1355	37.8541	9.69363	8.94391	6.05661	31.0178	21.0541	36.7186	4.24938	8.53889	4.31076	16	42	54	9	7	7	31	26	74	4	6	3
ENSG00000214960	81.2466	0.93236	0.215749	4.3215	1.54969e-05	0.000242692	ISPD	protein_coding	60.5491	54.4696	54.6782	90.4738	109.882	121.132	39.0223	46.9669	55.0778	116.858	122.391	103.458	47	57	78	84	86	140	39	58	111	110	86	72
ENSG00000103657	292.815	0.575334	0.133264	4.31724	1.5799e-05	0.000247023	HERC1	protein_coding	200.972	219.79	191.374	304.811	315.592	291.583	289.166	268.845	249.587	365.447	399.905	416.706	156	230	273	283	247	337	289	332	503	344	281	290
ENSG00000049283	34.1815	1.96103	0.454236	4.3172	1.58018e-05	0.000247023	EPN3	protein_coding	9.01796	7.64486	5.60802	20.4643	20.4432	41.5311	6.00344	2.42932	2.48098	98.7981	113.852	81.9044	7	8	8	19	16	48	6	3	5	93	80	57
ENSG00000135486	1798.99	-0.455554	0.10553	-4.31683	1.58283e-05	0.000247216	HNRNPA1	protein_coding	1983.95	2122.4	2043.42	1462.66	1534.52	1489.06	2266.3	2050.35	2262.16	1629.64	1444.5	1298.97	1540	2221	2915	1358	1201	1721	2265	2532	4559	1534	1015	904
ENSG00000130707	22.2204	-2.15524	0.500012	-4.31038	1.62972e-05	0.000254193	ASS1	protein_coding	20.6125	61.1589	33.6481	9.69363	7.66621	8.6523	50.0286	34.8203	28.2832	6.37407	4.26944	1.43692	16	64	48	9	6	10	50	43	57	6	3	1
ENSG00000153214	216.543	-0.681938	0.158212	-4.31029	1.63041e-05	0.000254193	TMEM87B	protein_coding	297.593	331.596	300.73	187.41	217.209	177.372	298.171	249.411	282.336	100.923	88.2352	67.5352	231	347	429	174	170	205	298	308	569	95	62	47
ENSG00000175756	76.9541	-0.991199	0.230107	-4.30756	1.65066e-05	0.000257119	AURKAIP1	protein_coding	87.603	127.096	111.459	64.6242	42.1642	57.1052	61.0349	46.9669	53.093	93.4864	82.5426	96.2735	68	133	159	60	33	66	61	58	107	88	58	67
ENSG00000131669	152.976	-0.813795	0.188953	-4.30686	1.65591e-05	0.000257708	NINJ1	protein_coding	171.341	199.722	203.291	102.322	111.16	114.21	209.12	196.775	156.302	149.791	108.159	113.517	133	209	290	95	87	132	209	243	315	141	76	79
ENSG00000170876	391.491	-0.640552	0.148749	-4.30626	1.66036e-05	0.000258169	TMEM43	protein_coding	444.457	452.958	471.775	263.882	325.814	290.717	699.4	562.793	708.073	159.352	182.163	136.507	345	474	673	245	255	336	699	695	1427	150	128	95
ENSG00000085871	224.267	0.797782	0.185336	4.30452	1.6735e-05	0.000259981	MGST2	protein_coding	150.729	126.14	137.397	264.959	231.264	222.364	137.078	150.618	212.868	356.948	335.863	364.977	117	132	196	246	181	257	137	186	429	336	236	254
ENSG00000165655	932.032	-0.623853	0.144973	-4.30324	1.68319e-05	0.000261254	ZNF503	protein_coding	1096.33	1275.74	1384.48	702.249	815.174	921.47	1286.74	1276.21	1439.96	333.576	286.053	366.414	851	1335	1975	652	638	1065	1286	1576	2902	314	201	255
ENSG00000111145	211.687	-0.725005	0.168792	-4.29527	1.74484e-05	0.000270582	ELK3	protein_coding	262.809	312.484	362.418	194.95	194.211	181.698	268.154	241.313	237.678	115.796	85.3889	83.3413	204	327	517	181	152	210	268	298	479	109	60	58
ENSG00000120694	533.253	-0.584398	0.136069	-4.29485	1.7481e-05	0.000270847	HSPH1	protein_coding	714.995	779.776	672.963	426.52	489.36	527.791	492.282	480.196	483.792	395.192	518.026	418.143	555	816	960	396	383	610	492	593	975	372	364	291
ENSG00000248958	7.63714	3.21964	0.750291	4.29119	1.77721e-05	0.000275112	ZSWIM5P3	processed_pseudogene	1.28828	0	4.20602	16.156	17.8878	23.3612	3.00172	3.2391	3.96957	4.24938	8.53889	5.74767	1	0	6	15	14	27	3	4	8	4	6	4
ENSG00000078596	127.041	-0.984169	0.229609	-4.28627	1.81696e-05	0.000281016	ITM2A	protein_coding	109.504	101.294	96.7384	66.7783	47.275	41.5311	278.159	310.954	292.26	71.1771	39.8482	68.9721	85	106	138	62	37	48	278	384	589	67	28	48
ENSG00000139629	16.7404	-1.83171	0.427419	-4.2855	1.82327e-05	0.000281743	GALNT6	protein_coding	43.8015	28.6682	39.2562	7.53949	11.4993	12.1132	11.0063	13.7662	12.9011	3.18704	9.96204	7.18459	34	30	56	7	9	14	11	17	26	3	7	5
ENSG00000119917	81.4667	0.841349	0.196361	4.28471	1.82978e-05	0.000282499	IFIT3	protein_coding	59.2609	76.4486	77.8113	124.94	126.492	134.976	72.0412	76.1188	79.8877	46.7432	59.7722	43.1076	46	80	111	116	99	156	72	94	161	44	42	30
ENSG00000109445	274.767	0.66623	0.155504	4.28432	1.83298e-05	0.000282743	ZNF330	protein_coding	229.314	193.988	188.57	351.125	320.703	295.044	184.105	183.819	217.83	333.576	424.098	375.036	178	203	269	326	251	341	184	227	439	314	298	261
ENSG00000154928	39.2567	1.62834	0.380248	4.28231	1.84967e-05	0.000285065	EPHB1	protein_coding	12.8828	9.55607	22.4321	49.5452	42.1642	51.0486	46.0264	55.0647	79.8877	42.4938	38.425	21.5538	10	10	32	46	33	59	46	68	161	40	27	15
ENSG00000107566	149.671	-0.807401	0.188695	-4.27887	1.87843e-05	0.000289241	ERLIN1	protein_coding	230.602	193.988	184.364	104.476	100.938	138.437	223.128	210.541	186.57	70.1148	88.2352	64.6613	179	203	263	97	79	160	223	260	376	66	62	45
ENSG00000118271	12.5852	2.55106	0.596619	4.27587	1.90396e-05	0.000292915	TTR	protein_coding	2.57656	3.82243	4.20602	20.4643	19.1655	24.2265	7.00401	8.09775	5.95436	16.9975	29.8861	8.62151	2	4	6	19	15	28	7	10	12	16	21	6
ENSG00000110047	167.222	-0.797186	0.186456	-4.27546	1.90747e-05	0.000293196	EHD1	protein_coding	193.242	222.657	207.497	119.555	108.605	129.785	236.135	229.976	187.562	148.728	128.083	94.8366	150	233	296	111	85	150	236	284	378	140	90	66
ENSG00000198353	64.8827	-1.02227	0.239159	-4.27442	1.91638e-05	0.000294307	HOXC4	protein_coding	77.2968	76.4486	92.5324	36.6204	47.275	38.9354	131.075	108.51	120.08	21.2469	17.0778	11.4953	60	80	132	34	37	45	131	134	242	20	12	8
ENSG00000185760	89.5134	1.13083	0.264592	4.27387	1.9211e-05	0.000294771	KCNQ5	protein_coding	50.2429	57.3364	67.2963	113.092	139.269	134.111	36.0206	65.5918	77.4067	89.237	119.544	125.012	39	60	96	105	109	155	36	81	156	84	84	87
ENSG00000120832	84.4751	1.18443	0.277167	4.27333	1.92575e-05	0.000295009	MTERF2	protein_coding	60.5491	37.2687	45.5652	113.092	121.382	89.1187	36.0206	54.2549	65.9942	98.7981	152.277	139.381	47	39	65	105	95	103	36	67	133	93	107	97
ENSG00000197943	38.5096	1.71515	0.401369	4.27324	1.92649e-05	0.000295009	PLCG2	protein_coding	14.1711	7.64486	14.7211	51.6993	44.7196	25.0917	16.0092	13.7662	20.3441	59.4913	99.6204	94.8366	11	8	21	48	35	29	16	17	41	56	70	66
ENSG00000091592	623.772	-0.670071	0.156811	-4.2731	1.92772e-05	0.000295009	NLRP1	protein_coding	1095.04	857.18	828.585	583.772	586.465	574.513	546.313	622.717	753.227	366.509	307.4	363.54	850	897	1182	542	459	664	546	769	1518	345	216	253
ENSG00000271533	77.157	1.09013	0.255173	4.27213	1.93618e-05	0.000296044	Z83843,1	sense_intronic	37.3601	52.5584	50.4722	96.9363	109.882	96.0406	80.0458	72.8797	44.1615	88.1746	95.3509	102.021	29	55	72	90	86	111	80	90	89	83	67	71
ENSG00000157911	111.735	-0.997807	0.233625	-4.27098	1.94615e-05	0.000297307	PEX10	protein_coding	216.431	166.276	134.593	78.6261	100.938	78.736	85.0487	75.3091	60.0398	111.546	96.7741	136.507	168	174	192	73	79	91	85	93	121	105	68	95
ENSG00000099901	257.842	-1.01382	0.237594	-4.26705	1.98072e-05	0.000302325	RANBP1	protein_coding	273.115	424.29	368.026	173.408	191.655	164.394	363.208	261.557	254.549	279.397	153.7	186.799	212	444	525	161	150	190	363	323	513	263	108	130
ENSG00000130702	912.479	-1.30068	0.304907	-4.26582	1.99172e-05	0.000303635	LAMA5	protein_coding	2575.27	965.163	1029.07	599.928	738.512	515.677	960.55	830.019	935.331	619.347	473.908	706.964	1999	1010	1468	557	578	596	960	1025	1885	583	333	492
ENSG00000105251	78.4353	1.59798	0.374621	4.26558	1.99383e-05	0.000303635	SHD	protein_coding	37.3601	30.5794	32.2461	104.476	97.1053	100.367	13.0074	5.66842	5.45816	155.102	83.9657	275.888	29	32	46	97	76	116	13	7	11	146	59	192
ENSG00000100300	105.545	-0.948075	0.222266	-4.2655	1.99453e-05	0.000303635	TSPO	protein_coding	122.387	116.584	100.243	70.0095	51.1081	53.6443	148.085	134.423	113.133	142.354	99.6204	114.953	95	122	143	65	40	62	148	166	228	134	70	80
ENSG00000136643	138.529	0.810789	0.190145	4.26405	2.00756e-05	0.000305352	RPS6KC1	protein_coding	136.558	102.25	99.5424	206.797	200.599	180.833	120.069	147.379	155.31	120.045	105.313	87.652	106	107	142	192	157	209	120	182	313	113	74	61
ENSG00000163171	1191	0.621703	0.14583	4.2632	2.01516e-05	0.000306241	CDC42EP3	protein_coding	818.058	741.551	739.558	1245.09	1199.76	1091.06	881.505	928.812	947.736	1546.77	1848.67	2303.38	635	776	1055	1156	939	1261	881	1147	1910	1456	1299	1603
ENSG00000150510	18.4917	2.52139	0.591639	4.2617	2.02875e-05	0.000308038	FAM124A	protein_coding	2.57656	5.73364	1.40201	17.2331	25.554	12.1132	4.00229	4.04887	3.47338	49.9302	45.5407	50.2921	2	6	2	16	20	14	4	5	7	47	32	35
ENSG00000132639	59.2151	1.01975	0.239305	4.2613	2.03244e-05	0.00030833	SNAP25	protein_coding	42.5132	35.3575	46.2662	100.167	85.606	68.3532	45.0258	42.9181	45.1539	69.0524	61.1954	68.9721	33	37	66	93	67	79	45	53	91	65	43	48
ENSG00000133138	87.4237	-0.801991	0.188338	-4.25825	2.06033e-05	0.000312289	TBC1D8B	protein_coding	118.522	134.741	138.098	73.2407	74.1067	77.8707	91.0521	99.6023	101.72	45.6808	39.8482	54.6029	92	141	197	68	58	90	91	123	205	43	28	38
ENSG00000166068	327.935	-0.538727	0.126698	-4.25205	2.11819e-05	0.000320781	SPRED1	protein_coding	338.818	370.776	387.654	252.034	236.375	267.356	489.28	507.729	518.029	208.22	177.894	181.052	263	388	553	234	185	309	489	627	1044	196	125	126
ENSG00000102287	53.4571	1.42497	0.335305	4.24977	2.13988e-05	0.000323785	GABRE	protein_coding	16.7476	21.979	23.8341	45.2369	76.6621	50.1834	34.0195	49.3963	23.3212	91.3617	108.159	100.584	13	23	34	42	60	58	34	61	47	86	76	70
ENSG00000118298	55.2355	1.2631	0.297245	4.24937	2.14373e-05	0.000324086	CA14	protein_coding	11.5945	29.6238	23.1331	58.1618	49.8304	51.0486	19.0109	10.5271	13.3973	143.417	129.506	123.575	9	31	33	54	39	59	19	13	27	135	91	86
ENSG00000111850	93.6431	0.852181	0.200566	4.24888	2.14838e-05	0.000324507	SMIM8	protein_coding	68.2788	61.1589	62.3892	104.476	114.993	124.593	72.0412	72.8797	55.0778	118.983	133.776	135.07	53	64	89	97	90	144	72	90	111	112	94	94
ENSG00000168427	15.4597	2.00866	0.473132	4.24545	2.18153e-05	0.00032923	KLHL30	protein_coding	5.15312	7.64486	6.30902	28.0038	30.6648	19.9003	2.00115	2.42932	1.48859	27.621	31.3093	22.9907	4	8	9	26	24	23	2	3	3	26	22	16
ENSG00000119487	404.546	-0.632452	0.149063	-4.24286	2.20688e-05	0.000332767	MAPKAP1	protein_coding	564.267	591.521	495.609	372.666	338.591	352.149	351.201	433.23	322.032	358.01	304.554	370.725	438	619	707	346	265	407	351	535	649	337	214	258
ENSG00000144357	402.523	0.802705	0.189241	4.2417	2.21829e-05	0.0003342	UBR3	protein_coding	320.782	258.014	231.331	521.302	479.138	407.524	231.132	320.671	326.001	483.367	650.379	600.632	249	270	330	484	375	471	231	396	657	455	457	418
ENSG00000139044	31.5291	1.75366	0.413613	4.23986	2.2366e-05	0.000336666	B4GALNT3	protein_coding	5.15312	14.3341	6.30902	28.0038	22.9986	35.4744	10.0057	17.0053	9.92393	73.3018	81.1195	74.7198	4	15	9	26	18	41	10	21	20	69	57	52
ENSG00000077150	50.4468	-1.48006	0.349213	-4.23827	2.25253e-05	0.000338772	NFKB2	protein_coding	112.08	120.407	84.1203	23.6955	47.275	42.3963	35.0201	24.2932	14.3897	32.9327	22.7704	45.9814	87	126	120	22	37	49	35	30	29	31	16	32
ENSG00000185624	565.697	-0.468775	0.110637	-4.23706	2.26467e-05	0.000340305	P4HB	protein_coding	671.194	630.701	658.943	506.223	444.64	464.629	865.496	827.59	778.533	332.514	287.476	320.433	521	660	940	470	348	537	865	1022	1569	313	202	223
ENSG00000121236	30.954	-1.62293	0.383209	-4.2351	2.28452e-05	0.000342992	TRIM6	protein_coding	33.4953	69.7593	52.5752	10.7707	14.0547	25.0917	46.0264	44.5376	41.6805	14.8728	9.96204	8.62151	26	73	75	10	11	29	46	55	84	14	7	6
ENSG00000127863	328.214	0.808713	0.191038	4.23325	2.30339e-05	0.000345528	TNFRSF19	protein_coding	195.819	237.946	257.268	460.986	408.865	346.957	154.088	128.754	176.15	531.173	421.252	619.312	152	249	367	428	320	401	154	159	355	500	296	431
ENSG00000021762	79.2287	-1.04468	0.246953	-4.23028	2.33399e-05	0.000349818	OSBPL5	protein_coding	113.369	101.294	108.655	43.0828	56.2189	57.1052	97.0556	74.4993	56.5664	95.6111	74.0037	73.2828	88	106	155	40	44	66	97	92	114	90	52	51
ENSG00000075223	200.774	-0.945014	0.223901	-4.22068	2.43568e-05	0.000364745	SEMA3C	protein_coding	306.611	227.435	257.268	160.483	135.436	115.076	249.143	305.285	386.041	77.5512	74.0037	114.953	238	238	367	149	106	133	249	377	778	73	52	80
ENSG00000282057	16.9612	-2.43193	0.576859	-4.21581	2.48886e-05	0.000372088	AC092807,3	lincRNA	20.6125	21.0234	15.4221	4.30828	2.5554	3.46092	38.0218	46.1572	32.749	6.37407	8.53889	4.31076	16	22	22	4	2	4	38	57	66	6	6	3
ENSG00000122694	330.8	-0.644413	0.152857	-4.2158	2.48898e-05	0.000372088	GLIPR2	protein_coding	481.817	477.804	441.632	291.886	277.261	324.461	394.226	395.98	449.058	183.786	125.237	126.449	374	500	630	271	217	375	394	489	905	173	88	88
ENSG00000185559	6448.86	-0.702462	0.166915	-4.2085	2.5707e-05	0.000383947	DLK1	protein_coding	7234.98	6413.08	7169.15	4572.16	4230.47	3990.44	12352.1	12600.1	12991.9	2471.01	1936.9	1423.99	5616	6711	10227	4245	3311	4612	12345	15560	26183	2326	1361	991
ENSG00000148843	158.146	-0.702971	0.167043	-4.20832	2.57271e-05	0.000383947	PDCD11	protein_coding	180.359	227.435	194.879	109.861	116.271	142.763	176.101	180.58	192.524	129.606	125.237	122.138	140	238	278	102	91	165	176	223	388	122	88	85
ENSG00000107242	35.1174	1.59599	0.379408	4.20652	2.59329e-05	0.000386688	PIP5K1B	protein_coding	10.3062	11.4673	14.0201	39.8516	31.9425	38.0701	11.0063	6.4782	5.45816	92.424	56.9259	103.458	8	12	20	37	25	44	11	8	11	87	40	72
ENSG00000117791	80.657	1.19043	0.28307	4.20541	2.60611e-05	0.000388269	MARC2	protein_coding	27.0539	30.5794	36.4521	84.0114	61.3297	71.8141	29.0166	32.391	48.1311	169.975	229.127	148.003	21	32	52	78	48	83	29	40	97	160	161	103
ENSG00000034677	486.648	0.521769	0.124187	4.20147	2.65186e-05	0.000394747	RNF19A	protein_coding	346.547	286.682	330.873	416.826	470.194	494.047	476.273	428.371	439.63	736.205	721.536	692.595	269	300	472	387	368	571	476	529	886	693	507	482
ENSG00000161298	84.3835	0.951558	0.226502	4.20111	2.65614e-05	0.000395047	ZNF382	protein_coding	37.3601	61.1589	72.2033	100.167	126.492	112.48	50.0286	45.3474	45.6501	120.045	120.968	120.701	29	64	103	93	99	130	50	56	92	113	85	84
ENSG00000060762	349.035	0.77315	0.184062	4.20048	2.66345e-05	0.000395798	MPC1	protein_coding	219.008	245.591	195.58	350.048	314.315	458.572	145.083	127.944	111.148	620.41	621.916	778.81	170	257	279	325	246	530	145	158	224	584	437	542
ENSG00000160932	44.3788	-1.42216	0.338674	-4.1992	2.67861e-05	0.000397711	LY6E	protein_coding	65.7023	103.206	104.449	23.6955	24.2763	52.7791	45.0258	44.5376	33.2452	12.7481	11.3852	11.4953	51	108	149	22	19	61	45	55	67	12	8	8
ENSG00000143862	544.58	-1.15214	0.274437	-4.19818	2.69065e-05	0.000399158	ARL8A	protein_coding	909.526	579.098	566.41	274.653	364.145	285.526	658.377	530.402	499.174	884.933	607.684	375.036	706	606	808	255	285	330	658	655	1006	833	427	261
ENSG00000134762	546.367	-0.834283	0.198766	-4.19732	2.70097e-05	0.00040035	DSC3	protein_coding	684.077	748.241	750.073	415.749	401.198	407.524	810.464	898.85	1099.08	141.292	135.199	64.6613	531	783	1070	386	314	471	810	1110	2215	133	95	45
ENSG00000197614	5.8564	-5.57642	1.32907	-4.19575	2.71975e-05	0.000402791	MFAP5	protein_coding	10.3062	4.77804	12.618	0	0	0	19.0109	9.7173	9.92393	1.06235	1.42315	1.43692	8	5	18	0	0	0	19	12	20	1	1	1
ENSG00000109756	280.842	0.682041	0.162667	4.19287	2.75451e-05	0.000407593	RAPGEF2	protein_coding	225.449	217.878	177.354	312.35	373.089	307.157	172.099	196.775	209.891	339.95	405.597	432.512	175	228	253	290	292	355	172	243	423	320	285	301
ENSG00000106617	172.543	1.16821	0.278794	4.19023	2.78676e-05	0.000412016	PRKAG2	protein_coding	76.0085	93.6495	52.5752	189.564	172.49	134.976	93.0533	43.7278	48.1311	431.312	367.172	367.851	59	98	75	176	135	156	93	54	97	406	258	256
ENSG00000081189	211.657	0.858044	0.204798	4.18971	2.79311e-05	0.000412604	MEF2C	protein_coding	136.558	160.542	105.15	236.955	268.317	221.499	93.0533	115.798	74.9257	338.888	365.749	422.454	106	168	150	220	210	256	93	143	151	319	257	294
ENSG00000006283	147.126	0.812106	0.193857	4.18921	2.79929e-05	0.000413168	CACNA1G	protein_coding	90.1796	106.072	105.851	203.566	155.88	173.046	116.066	106.08	122.064	185.91	159.393	241.402	70	111	151	189	122	200	116	131	246	175	112	168
ENSG00000101400	627.51	1.20603	0.287935	4.18855	2.80748e-05	0.000414026	SNTA1	protein_coding	142.999	366.953	283.906	538.535	617.13	681.802	145.083	131.993	82.3686	1748.62	1164.14	1626.59	111	384	405	500	483	788	145	163	166	1646	818	1132
ENSG00000114698	124.85	-0.930704	0.222298	-4.18674	2.82988e-05	0.000416977	PLSCR4	protein_coding	112.08	88.8715	117.067	48.4681	63.8851	55.3747	283.162	258.318	322.528	62.6784	46.9639	38.7968	87	93	167	45	50	64	283	319	650	59	33	27
ENSG00000131459	47.594	-1.39243	0.332634	-4.18606	2.83837e-05	0.000417875	GFPT2	protein_coding	136.558	77.4042	77.1103	39.8516	34.4979	35.4744	27.0155	43.7278	52.1006	11.6858	22.7704	12.9323	106	81	110	37	27	41	27	54	105	11	16	9
ENSG00000138131	45.1573	-1.36571	0.32629	-4.18558	2.84439e-05	0.000418409	LOXL4	protein_coding	45.0898	62.1145	83.4193	17.2331	22.9986	33.744	77.0441	80.1677	84.8496	13.8105	14.2315	7.18459	35	65	119	16	18	39	77	99	171	13	10	5
ENSG00000157240	668.126	0.718196	0.171635	4.18444	2.85874e-05	0.000420165	FZD1	protein_coding	431.574	401.355	383.448	752.872	700.18	547.691	444.254	358.73	430.699	1120.77	1009.01	1436.92	335	420	547	699	548	633	444	443	868	1055	709	1000
ENSG00000115266	39.3629	-1.59571	0.381875	-4.17861	2.93302e-05	0.00043072	APC2	protein_coding	54.1078	27.7126	47.6682	11.8478	14.0547	16.4394	74.0424	80.9775	118.095	11.6858	8.53889	7.18459	42	29	68	11	11	19	74	100	238	11	6	5
ENSG00000132437	3.29768	5.96503	1.42825	4.17646	2.96079e-05	0.000434432	DDC	protein_coding	0	0	0	8.61656	10.2216	13.8437	0	0	0.496197	2.12469	4.26944	0	0	0	0	8	8	16	0	0	1	2	3	0
ENSG00000188738	156.971	0.843787	0.202057	4.176	2.96685e-05	0.000434955	FSIP2	protein_coding	141.711	109.895	106.552	217.568	221.042	199.868	106.061	116.608	85.842	154.04	237.666	186.799	110	115	152	202	173	231	106	144	173	145	167	130
ENSG00000187672	79.0847	0.91353	0.218791	4.17535	2.97534e-05	0.000435834	ERC2	protein_coding	46.3781	47.7804	51.8742	94.7821	83.0506	97.771	36.0206	46.9669	42.1767	126.419	157.969	117.827	36	50	74	88	65	113	36	58	85	119	111	82
ENSG00000153993	403.272	-0.708732	0.169871	-4.17219	3.01691e-05	0.000441552	SEMA3D	protein_coding	403.232	466.336	485.795	295.117	228.709	304.561	913.523	786.291	699.637	86.05	101.044	68.9721	313	488	693	274	179	352	913	971	1410	81	71	48
ENSG00000197576	45.8892	-1.22088	0.292667	-4.17158	3.02495e-05	0.000442358	HOXA4	protein_coding	85.0265	56.3808	60.9872	29.0809	22.9986	32.8788	64.0367	73.6895	85.3458	11.6858	18.5009	10.0584	66	59	87	27	18	38	64	91	172	11	13	7
ENSG00000172346	9.5366	-2.39182	0.573424	-4.17113	3.03097e-05	0.000442867	CSDC2	protein_coding	23.189	21.979	25.9371	5.38535	3.8331	4.32615	12.0069	7.28797	6.94675	2.12469	1.42315	0	18	23	37	5	3	5	12	9	14	2	1	0
ENSG00000164708	36.0921	1.69187	0.405844	4.16876	3.06262e-05	0.000447117	PGAM2	protein_coding	15.4594	9.55607	4.20602	32.3121	21.7209	32.0135	6.00344	5.66842	3.96957	97.7357	105.313	99.1474	12	10	6	30	17	37	6	7	8	92	74	69
ENSG00000197780	217.656	-0.589955	0.141623	-4.16566	3.10458e-05	0.000452863	TAF13	protein_coding	300.169	295.283	254.464	179.871	203.155	180.833	236.135	204.873	225.769	179.536	175.047	176.741	233	309	363	167	159	209	236	253	455	169	123	123
ENSG00000185008	180.291	-0.721522	0.173238	-4.16492	3.11464e-05	0.000453952	ROBO2	protein_coding	273.115	267.57	260.773	168.023	162.268	155.741	164.094	189.487	223.288	77.5512	118.121	103.458	212	280	372	156	127	180	164	234	450	73	83	72
ENSG00000109610	18.8763	-2.25364	0.541135	-4.16465	3.1183e-05	0.000454106	SOD3	protein_coding	30.9187	42.0467	16.8241	7.53949	3.8331	6.92184	28.016	16.1955	18.3593	28.6833	12.8083	14.3692	24	44	24	7	3	8	28	20	37	27	9	10
ENSG00000130303	160.959	-1.16408	0.279595	-4.16345	3.13481e-05	0.000456129	BST2	protein_coding	188.089	307.706	293.72	106.63	136.714	110.749	275.158	204.873	188.059	62.6784	35.5787	21.5538	146	322	419	99	107	128	275	253	379	59	25	15
ENSG00000165238	188.594	1.10178	0.264716	4.16213	3.15287e-05	0.000458342	WNK2	protein_coding	126.251	63.0701	59.5852	183.102	182.711	159.202	49.0281	47.7767	45.6501	470.619	337.286	538.844	98	66	85	170	143	184	49	59	92	443	237	375
ENSG00000178343	472.629	-0.786494	0.188972	-4.16196	3.15527e-05	0.000458342	SHISA3	protein_coding	714.995	763.53	862.934	445.907	407.587	503.564	512.293	515.827	599.406	162.539	99.6204	83.3413	555	799	1231	414	319	582	512	637	1208	153	70	58
ENSG00000147676	69.2949	-0.934603	0.224734	-4.15871	3.20052e-05	0.000464529	MAL2	protein_coding	81.1616	84.0934	85.5223	46.314	39.6087	44.992	122.07	135.232	148.363	12.7481	18.5009	12.9323	63	88	122	43	31	52	122	167	299	12	13	9
ENSG00000106701	70.4625	1.03904	0.249884	4.1581	3.20907e-05	0.000465381	FSD1L	protein_coding	32.207	37.2687	37.1531	77.549	61.3297	80.4664	35.0201	41.2985	44.1615	114.733	163.662	120.701	25	39	53	72	48	93	35	51	89	108	115	84
ENSG00000075420	638.409	-0.618001	0.148681	-4.15655	3.23085e-05	0.000468152	FNDC3B	protein_coding	879.895	897.315	835.595	518.07	629.907	555.478	859.492	748.232	699.141	390.943	273.244	373.599	683	939	1192	481	493	642	859	924	1409	368	192	260
ENSG00000243701	46.9204	1.17272	0.282205	4.15557	3.24476e-05	0.000469777	DUBR	lincRNA	24.4773	32.4907	31.5451	58.1618	72.829	70.9489	28.016	30.7714	26.7946	46.7432	56.9259	83.3413	19	34	45	54	57	82	28	38	54	44	40	58
ENSG00000184313	16.5991	2.57798	0.620589	4.15408	3.26599e-05	0.000472458	MROH7	protein_coding	1.28828	1.91121	4.90702	11.8478	17.8878	23.3612	4.00229	5.66842	8.43534	33.995	34.1556	51.7291	1	2	7	11	14	27	4	7	17	32	24	36
ENSG00000120057	359.521	-0.958964	0.230862	-4.15385	3.26928e-05	0.000472542	SFRP5	protein_coding	425.132	373.642	555.194	234.801	273.428	191.216	410.235	451.045	266.458	409.003	308.823	415.269	330	391	792	218	214	221	410	557	537	385	217	289
ENSG00000173281	113.232	1.05337	0.253652	4.15282	3.28402e-05	0.00047428	PPP1R3B	protein_coding	74.7202	59.2477	46.2662	150.79	104.772	112.48	30.0172	44.5376	48.6273	202.908	278.937	205.479	58	62	66	140	82	130	30	55	98	191	196	143
ENSG00000197249	11.6936	2.13481	0.514147	4.15214	3.29387e-05	0.00047531	SERPINA1	protein_coding	6.4414	3.82243	8.41203	25.8497	37.0533	21.6308	4.00229	6.4782	3.47338	7.43642	8.53889	7.18459	5	4	12	24	29	25	4	8	7	7	6	5
ENSG00000163435	18.9498	1.71843	0.413995	4.15086	3.31234e-05	0.000477352	ELF3	protein_coding	9.01796	13.3785	11.216	34.4662	38.331	38.9354	10.0057	4.85865	5.95436	29.7457	12.8083	18.6799	7	14	16	32	30	45	10	6	12	28	9	13
ENSG00000121691	133.042	0.842492	0.202973	4.15076	3.31378e-05	0.000477352	CAT	protein_coding	103.062	81.2266	91.1303	172.331	146.936	171.316	88.0504	94.7437	132.981	152.978	185.009	176.741	80	85	130	160	115	198	88	117	268	144	130	123
ENSG00000012660	553.659	-0.758382	0.182717	-4.15059	3.31624e-05	0.000477352	ELOVL5	protein_coding	760.085	520.806	504.021	370.512	379.477	303.696	882.505	867.269	1058.88	346.324	358.633	291.694	590	545	719	344	297	351	882	1071	2134	326	252	203
ENSG00000138071	914.15	-0.532295	0.128277	-4.14956	3.33112e-05	0.000479084	ACTR2	protein_coding	1057.68	1280.51	1131.42	819.65	784.509	796.012	1131.65	960.393	987.431	769.138	609.107	642.303	821	1340	1614	761	614	920	1131	1186	1990	724	428	447
ENSG00000130988	8.83492	3.61328	0.870801	4.14938	3.33376e-05	0.000479084	RGN	protein_coding	0	2.86682	0.701003	12.9248	21.7209	11.248	3.00172	1.61955	0.992393	18.0599	17.0778	15.8061	0	3	1	12	17	13	3	2	2	17	12	11
ENSG00000133657	457.804	0.710918	0.171356	4.14878	3.34254e-05	0.000479951	ATP13A3	protein_coding	293.728	391.799	287.411	523.456	528.968	539.904	250.143	251.84	195.501	742.579	627.608	860.714	228	410	410	486	414	624	250	311	394	699	441	599
ENSG00000130204	214.187	-1.33283	0.321319	-4.14801	3.35375e-05	0.000481164	TOMM40	protein_coding	592.609	317.262	259.371	154.021	152.046	156.607	139.08	143.33	73.4371	263.462	146.584	172.43	460	332	370	143	119	181	139	177	148	248	103	120
ENSG00000169764	722.447	0.505967	0.122009	4.14697	3.36905e-05	0.000482962	UGP2	protein_coding	503.717	611.589	494.207	784.107	798.563	705.163	537.308	519.875	468.41	1105.9	1090.13	1050.39	391	640	705	728	625	815	537	642	944	1041	766	731
ENSG00000090776	127.31	-0.802125	0.193434	-4.14676	3.37207e-05	0.000482998	EFNB1	protein_coding	158.458	156.72	167.54	90.4738	93.2722	93.4449	178.102	170.862	144.889	113.671	66.888	93.3997	123	164	239	84	73	108	178	211	292	107	47	65
ENSG00000115756	109.657	-1.05315	0.254012	-4.14608	3.38216e-05	0.000484045	HPCAL1	protein_coding	163.612	89.8271	111.459	57.0847	61.3297	56.24	160.092	191.917	216.342	67.9901	85.3889	54.6029	127	94	159	53	48	65	160	237	436	64	60	38
ENSG00000047648	154.381	-0.667228	0.16099	-4.14453	3.40509e-05	0.000486928	ARHGAP6	protein_coding	166.188	199.722	182.962	108.784	116.271	121.132	258.148	261.557	232.22	66.9277	74.0037	64.6613	129	209	261	101	91	140	258	323	468	63	52	45
ENSG00000272398	29.4463	1.38138	0.333359	4.14381	3.41578e-05	0.000488057	CD24	protein_coding	37.3601	16.2453	25.2361	68.9325	71.5513	61.4314	8.00458	12.1466	15.3821	12.7481	11.3852	12.9323	29	17	36	64	56	71	8	15	31	12	8	9
ENSG00000162981	15.6826	1.76946	0.427141	4.14257	3.43433e-05	0.000489977	FAM84A	protein_coding	12.8828	9.55607	10.515	37.6974	37.0533	36.3397	3.00172	6.4782	7.93915	5.31173	14.2315	7.18459	10	10	15	35	29	42	3	8	16	5	10	5
ENSG00000163659	373.817	0.698504	0.168617	4.14254	3.43484e-05	0.000489977	TIPARP	protein_coding	246.061	269.481	295.823	465.294	447.196	409.254	229.131	204.873	253.06	590.664	429.791	645.176	191	282	422	432	350	473	229	253	510	556	302	449
ENSG00000133275	317.936	-1.17473	0.283643	-4.14157	3.44938e-05	0.000491649	CSNK1G2	protein_coding	954.615	422.378	386.252	255.265	245.319	277.739	254.146	221.069	192.028	202.908	175.047	228.47	741	442	551	237	192	321	254	273	387	191	123	159
ENSG00000091428	44.3408	1.44248	0.348491	4.13924	3.48466e-05	0.000496272	RAPGEF4	protein_coding	9.01796	23.8902	12.618	43.0828	39.6087	42.3963	6.00344	14.5759	7.93915	112.609	96.7741	123.575	7	25	18	40	31	49	6	18	16	106	68	86
ENSG00000186174	320.14	-1.12218	0.271235	-4.1373	3.51419e-05	0.00050007	BCL9L	protein_coding	337.529	618.278	579.028	224.03	215.932	265.626	323.185	274.514	179.623	363.322	214.895	245.713	262	647	826	208	169	307	323	339	362	342	151	171
ENSG00000108298	2460.73	-0.46579	0.11261	-4.13631	3.52928e-05	0.000501808	RPL19	protein_coding	3180.76	3224.22	3200.78	2257.54	2412.3	2286.8	2494.43	2400.17	2356.44	1593.52	2008.06	2113.71	2469	3374	4566	2096	1888	2643	2493	2964	4749	1500	1411	1471
ENSG00000113658	782.699	-0.410141	0.0991625	-4.13605	3.53343e-05	0.000501988	SMAD5	protein_coding	818.058	820.867	867.841	592.388	669.516	628.157	993.569	988.735	914.987	718.145	671.726	708.401	635	859	1238	550	524	726	993	1221	1844	676	472	493
ENSG00000146278	1311.01	0.443843	0.107419	4.13189	3.59797e-05	0.000510742	PNRC1	protein_coding	1160.74	1050.21	1201.52	1533.75	1574.13	1535.78	1381.79	1343.42	1264.31	1284.38	1083.02	1319.09	901	1099	1714	1424	1232	1775	1381	1659	2548	1209	761	918
ENSG00000104435	114.449	-1.32473	0.320642	-4.1315	3.60409e-05	0.000511195	STMN2	protein_coding	300.169	211.189	181.56	86.1656	90.7168	98.6363	98.0561	93.1241	63.017	59.4913	72.5806	18.6799	233	221	259	80	71	114	98	115	127	56	51	13
ENSG00000089157	2061.28	-0.533595	0.129201	-4.12996	3.62827e-05	0.000514207	RPLP0	protein_coding	2630.67	2747.37	2513.09	1686.69	1828.39	1934.66	2042.17	1979.9	1742.64	1650.88	1773.24	2205.67	2042	2875	3585	1566	1431	2236	2041	2445	3512	1554	1246	1535
ENSG00000168246	335.857	-0.682732	0.165496	-4.12536	3.70159e-05	0.000524171	UBTD2	protein_coding	391.637	355.486	379.943	253.111	231.264	218.038	461.264	492.343	395.965	328.265	304.554	218.412	304	372	542	235	181	252	461	608	798	309	214	152
ENSG00000160305	189.135	0.608988	0.147688	4.12349	3.73179e-05	0.000528019	DIP2A	protein_coding	161.035	172.009	157.726	252.034	238.93	256.108	127.073	123.086	132.981	200.783	196.394	251.461	125	180	225	234	187	296	127	152	268	189	138	175
ENSG00000158716	28.5821	-1.76222	0.42784	-4.11887	3.80732e-05	0.00053799	DUSP23	protein_coding	85.0265	35.3575	36.4521	18.3102	15.3324	12.1132	33.0189	27.5323	45.6501	12.7481	11.3852	10.0584	66	37	52	17	12	14	33	34	92	12	8	7
ENSG00000141510	90.863	-0.891641	0.21648	-4.1188	3.80843e-05	0.00053799	TP53	protein_coding	168.765	144.297	133.191	85.0885	70.2736	83.0621	99.0567	107.7	72.4447	47.8055	37.0019	41.6706	131	151	190	79	55	96	99	133	146	45	26	29
ENSG00000136720	31.3061	-1.29924	0.315521	-4.11777	3.82562e-05	0.000539983	HS6ST1	protein_coding	52.8195	43.9579	54.6782	26.9267	15.3324	19.0351	38.0218	34.8203	36.2224	18.0599	12.8083	22.9907	41	46	78	25	12	22	38	43	73	17	9	16
ENSG00000280138	33.8316	1.66495	0.404416	4.11692	3.83966e-05	0.000541526	AC027290,2	TEC	14.1711	21.0234	11.216	37.6974	49.8304	57.9704	33.0189	25.103	12.9011	45.6808	35.5787	61.7875	11	22	16	35	39	67	33	31	26	43	25	43
ENSG00000148248	750.434	-0.490586	0.119173	-4.11659	3.84526e-05	0.000541877	SURF4	protein_coding	796.157	738.684	858.027	577.309	562.189	564.995	1175.67	1118.3	1157.63	551.357	483.87	421.017	618	773	1224	536	440	653	1175	1381	2333	519	340	293
ENSG00000143344	446.908	-0.572099	0.13901	-4.11552	3.86302e-05	0.000543574	RGL1	protein_coding	486.97	484.493	503.32	320.967	338.591	333.114	753.431	655.918	679.293	320.828	266.129	219.849	378	507	718	298	265	385	753	810	1369	302	187	153
ENSG00000184156	98.9712	0.768697	0.186781	4.11549	3.86353e-05	0.000543574	KCNQ3	protein_coding	92.7561	79.3154	98.8414	158.329	168.657	137.572	81.0464	64.782	74.4295	77.5512	83.9657	70.409	72	83	141	147	132	159	81	80	150	73	59	49
ENSG00000204634	75.1273	1.30717	0.317696	4.11454	3.87959e-05	0.000545393	TBC1D8	protein_coding	16.7476	37.2687	36.4521	59.2388	77.9398	91.7144	41.0235	42.9181	48.1311	113.671	129.506	206.916	13	39	52	55	61	106	41	53	97	107	91	144
ENSG00000166974	278.985	0.609233	0.148151	4.11224	3.91835e-05	0.000550399	MAPRE2	protein_coding	200.972	188.255	171.045	304.811	272.15	273.413	147.084	126.325	160.272	507.801	455.407	540.281	156	197	244	283	213	316	147	156	323	478	320	376
ENSG00000103257	146.214	-2.3554	0.572992	-4.11071	3.94446e-05	0.00055362	SLC7A5	protein_coding	139.134	450.091	412.19	42.0057	71.5513	82.1969	245.14	153.047	60.536	37.1821	29.8861	31.6122	108	471	588	39	56	95	245	189	122	35	21	22
ENSG00000177606	1856.2	0.882733	0.214836	4.10888	3.97583e-05	0.000557575	JUN	protein_coding	1046.08	1097.04	1249.19	2256.46	2077.54	1924.27	1519.87	1592.02	1918.79	3426.06	2518.97	1648.15	812	1148	1782	2095	1626	2224	1519	1966	3867	3225	1770	1147
ENSG00000164105	107.553	0.871521	0.212126	4.10851	3.98223e-05	0.000557923	SAP30	protein_coding	85.0265	69.7593	68.6983	151.867	134.159	120.267	82.047	62.3527	90.3078	161.476	119.544	145.129	66	73	98	141	105	139	82	77	182	152	84	101
ENSG00000196268	73.1431	0.957009	0.232942	4.10836	3.98471e-05	0.000557923	ZNF493	protein_coding	36.0718	54.4696	56.7812	85.0885	98.383	107.289	55.0315	53.4451	47.6349	93.4864	111.006	79.0305	28	57	81	79	77	124	55	66	96	88	78	55
ENSG00000154358	129.817	1.20051	0.292241	4.10796	3.99172e-05	0.000558457	OBSCN	protein_coding	72.1437	78.3598	60.2862	143.25	169.934	169.585	65.0372	44.5376	38.7033	256.025	135.199	324.744	56	82	86	133	133	196	65	55	78	241	95	226
ENSG00000138100	58.0024	1.54397	0.375902	4.10739	4.00158e-05	0.000559387	TRIM54	protein_coding	23.189	37.2687	20.3291	76.4719	54.9412	102.097	5.00286	10.5271	1.48859	128.544	95.3509	140.818	18	39	29	71	43	118	5	13	3	121	67	98
ENSG00000196932	49.1778	-1.22902	0.299237	-4.10718	4.00517e-05	0.000559441	TMEM26	protein_coding	45.0898	40.1355	44.1632	18.3102	15.3324	20.7655	110.063	97.9828	112.14	36.1197	27.0398	22.9907	35	42	63	17	12	24	110	121	226	34	19	16
ENSG00000158050	30.4162	1.7823	0.433985	4.10681	4.01159e-05	0.000559465	DUSP2	protein_coding	14.1711	11.4673	19.6281	35.5433	39.6087	81.3317	29.0166	38.0594	36.7186	30.808	9.96204	18.6799	11	12	28	33	31	94	29	47	74	29	7	13
ENSG00000163380	47.1987	2.02129	0.492181	4.1068	4.01175e-05	0.000559465	LMOD3	protein_coding	2.57656	8.60047	2.80401	12.9248	22.9986	20.7655	8.00458	8.90752	4.96197	146.604	187.856	139.381	2	9	4	12	18	24	8	11	10	138	132	97
ENSG00000166147	700.14	-0.780537	0.190073	-4.10651	4.0169e-05	0.000559735	FBN1	protein_coding	659.599	691.86	768.299	359.741	420.364	454.246	1400.8	1537.76	1523.32	235.841	227.704	122.138	512	724	1096	334	329	525	1400	1899	3070	222	160	85
ENSG00000161681	16.0989	-2.61184	0.636151	-4.10569	4.03101e-05	0.000561254	SHANK1	protein_coding	61.8374	16.2453	21.0301	7.53949	5.11081	3.46092	15.0086	24.2932	32.2528	2.12469	2.8463	1.43692	48	17	30	7	4	4	15	30	65	2	2	1
ENSG00000128487	164.189	-0.699925	0.170488	-4.10543	4.03567e-05	0.000561453	SPECC1	protein_coding	265.386	242.724	231.331	123.863	176.323	154.876	154.088	174.102	148.859	87.1123	109.582	102.021	206	254	330	115	138	179	154	215	300	82	77	71
ENSG00000134363	255.441	-0.592011	0.144244	-4.10425	4.05633e-05	0.000563878	FST	protein_coding	358.142	326.818	353.305	230.493	224.875	232.747	287.164	292.329	338.902	157.227	113.852	149.44	278	342	504	214	176	269	287	361	683	148	80	104
ENSG00000171766	202.295	0.734218	0.17891	4.10383	4.06361e-05	0.000564441	GATM	protein_coding	185.512	206.411	174.55	345.739	347.535	250.917	85.0487	68.0211	85.3458	222.03	200.664	255.772	144	216	249	321	272	290	85	84	172	209	141	178
ENSG00000137965	31.4671	1.52628	0.371986	4.10305	4.07743e-05	0.00056591	IFI44	protein_coding	18.0359	7.64486	12.618	44.1599	29.3871	33.744	51.0292	56.6842	64.5056	21.2469	25.6167	12.9323	14	8	18	41	23	39	51	70	130	20	18	9
ENSG00000002834	741.968	-0.787745	0.19209	-4.10091	4.11532e-05	0.000570715	LASP1	protein_coding	820.634	824.689	865.738	508.377	453.584	492.316	1505.86	1268.92	1359.08	351.636	281.783	170.993	637	863	1235	472	355	569	1505	1567	2739	331	198	119
ENSG00000188613	47.4034	-1.26105	0.307542	-4.10041	4.12425e-05	0.000571499	NANOS1	protein_coding	54.1078	52.5584	65.8943	28.0038	16.6101	26.8221	59.0338	60.7331	62.5208	59.4913	28.463	54.6029	42	55	94	26	13	31	59	75	126	56	20	38
ENSG00000105464	23.0908	-1.7696	0.431723	-4.09891	4.15099e-05	0.000574748	GRIN2D	protein_coding	42.5132	64.9813	43.4622	18.3102	8.94391	16.4394	28.016	25.103	12.9011	6.37407	1.42315	8.62151	33	68	62	17	7	19	28	31	26	6	1	6
ENSG00000116459	462.632	0.580997	0.141885	4.09486	4.22421e-05	0.000584421	ATP5F1	protein_coding	359.43	379.376	332.275	508.377	562.189	530.386	266.152	282.611	323.52	568.355	684.534	754.382	279	397	474	472	440	613	266	349	652	535	481	525
ENSG00000120833	21.8002	1.66217	0.406059	4.09343	4.25043e-05	0.000587584	SOCS2	protein_coding	12.8828	17.2009	12.618	47.3911	47.275	40.6658	1.00057	1.61955	3.96957	33.995	12.8083	30.1753	10	18	18	44	37	47	1	2	8	32	9	21
ENSG00000196365	165.971	-0.881972	0.215565	-4.09144	4.287e-05	0.00059217	LONP1	protein_coding	234.467	240.813	229.228	112.015	137.992	132.38	197.113	146.569	119.087	165.726	109.582	166.683	182	252	327	104	108	153	197	181	240	156	77	116
ENSG00000176204	26.4854	-1.6121	0.39419	-4.08965	4.32026e-05	0.000596291	LRRTM4	protein_coding	32.207	42.0467	59.5852	12.9248	12.777	18.1698	37.0212	35.6301	56.0702	4.24938	4.26944	2.87384	25	44	85	12	10	21	37	44	113	4	3	2
ENSG00000116604	238.046	0.807027	0.197505	4.0861	4.38682e-05	0.000604999	MEF2D	protein_coding	162.323	124.229	126.18	298.348	217.209	202.464	249.143	268.035	300.199	345.262	308.823	254.335	126	130	180	277	170	234	249	331	605	325	217	177
ENSG00000140332	124.804	-0.813042	0.199008	-4.08548	4.39864e-05	0.000606151	TLE3	protein_coding	212.566	163.409	180.859	94.7821	98.383	121.132	169.097	187.868	135.958	47.8055	44.1176	41.6706	165	171	258	88	77	140	169	232	274	45	31	29
ENSG00000069493	90.2766	0.819399	0.200583	4.08508	4.40615e-05	0.000606707	CLEC2D	protein_coding	56.6843	71.6706	64.4922	100.167	127.77	115.076	79.0453	92.3143	78.8953	91.3617	111.006	94.8366	44	75	92	93	100	133	79	114	159	86	78	66
ENSG00000189184	320.412	-0.746588	0.182768	-4.0849	4.40967e-05	0.000606712	PCDH18	protein_coding	488.258	365.042	418.499	278.961	222.32	254.378	478.274	502.87	610.322	94.5487	75.4269	56.0398	379	382	597	259	174	294	478	621	1230	89	53	39
ENSG00000170677	172.332	0.664284	0.162634	4.08453	4.41657e-05	0.000607182	SOCS6	protein_coding	130.116	119.451	131.789	230.493	194.211	180.833	134.077	118.227	140.92	235.841	210.626	241.402	101	125	188	214	152	209	134	146	284	222	148	168
ENSG00000211584	91.4123	-0.90545	0.221886	-4.08071	4.48993e-05	0.000616781	SLC48A1	protein_coding	88.8913	102.25	140.902	60.3159	57.4966	61.4314	107.061	103.651	94.7736	95.6111	82.5426	102.021	69	107	201	56	45	71	107	128	191	90	58	71
ENSG00000085831	20.8378	1.708	0.418871	4.07764	4.54958e-05	0.000624416	TTC39A	protein_coding	7.72968	7.64486	9.81404	25.8497	24.2763	32.8788	8.00458	4.85865	3.96957	47.8055	38.425	38.7968	6	8	14	24	19	38	8	6	8	45	27	27
ENSG00000099814	119.055	-0.997985	0.244755	-4.07748	4.55266e-05	0.000624416	CEP170B	protein_coding	242.197	157.675	146.51	89.3968	93.2722	89.1187	139.08	111.749	84.3534	105.172	88.2352	81.9044	188	165	209	83	73	103	139	138	170	99	62	57
ENSG00000167617	26.3866	-1.416	0.347529	-4.07448	4.61164e-05	0.000632008	CDC42EP5	protein_coding	78.5851	50.6472	43.4622	23.6955	19.1655	20.7655	20.0115	18.6248	18.8555	8.49876	4.26944	10.0584	61	53	62	22	15	24	20	23	38	8	3	7
ENSG00000110693	330.358	-0.85544	0.209961	-4.07428	4.61564e-05	0.00063206	SOX6	protein_coding	271.827	409	429.715	159.406	223.598	232.747	424.243	525.544	438.142	307.018	307.4	235.655	211	428	613	148	175	269	424	649	883	289	216	164
ENSG00000110108	376.438	-0.62647	0.153793	-4.07346	4.63202e-05	0.000633806	TMEM109	protein_coding	383.907	441.491	389.757	272.499	228.709	283.796	569.326	510.968	471.883	377.133	287.476	300.316	298	462	556	253	179	328	569	631	951	355	202	209
ENSG00000120899	109.76	-1.25991	0.309314	-4.07323	4.63651e-05	0.000633923	PTK2B	protein_coding	121.098	189.21	219.414	51.6993	79.2175	90.8492	127.073	115.798	70.4599	101.985	58.3491	91.9628	94	198	313	48	62	105	127	143	142	96	41	64
ENSG00000134056	203.447	0.68299	0.167766	4.07108	4.67961e-05	0.000639315	MRPS36	protein_coding	171.341	151.942	149.314	260.651	246.596	248.321	119.068	111.749	145.386	234.778	281.783	320.433	133	159	213	242	193	287	119	138	293	221	198	223
ENSG00000111424	10.246	-2.51374	0.617683	-4.06963	4.70877e-05	0.000642423	VDR	protein_coding	27.0539	18.1565	16.8241	3.23121	6.38851	1.73046	15.0086	13.7662	16.8707	1.06235	1.42315	1.43692	21	19	24	3	5	2	15	17	34	1	1	1
ENSG00000155011	500.207	-0.841721	0.206832	-4.06958	4.70973e-05	0.000642423	DKK2	protein_coding	780.698	899.227	763.392	457.755	407.587	496.642	712.408	576.56	493.716	190.16	129.506	94.8366	606	941	1089	425	319	574	712	712	995	179	91	66
ENSG00000164236	34.2713	1.3189	0.324189	4.0683	4.73582e-05	0.000645478	ANKRD33B	protein_coding	20.6125	17.2009	18.2261	39.8516	62.6074	38.0701	20.0115	14.5759	16.8707	48.8679	61.1954	53.166	16	18	26	37	49	44	20	18	34	46	43	37
ENSG00000064692	324.04	-0.632592	0.155594	-4.06566	4.7896e-05	0.000652286	SNCAIP	protein_coding	383.907	370.776	419.901	238.032	265.762	255.243	423.242	515.017	599.406	145.541	140.892	130.76	298	388	599	221	208	295	423	636	1208	137	99	91
ENSG00000119471	243.935	0.628546	0.154605	4.06549	4.79325e-05	0.000652286	HSDL2	protein_coding	124.963	168.187	135.995	219.722	238.93	208.521	187.107	183.819	191.036	431.312	455.407	382.22	97	176	194	204	187	241	187	227	385	406	320	266
ENSG00000149256	122.176	-0.862166	0.212283	-4.06139	4.87811e-05	0.000663317	TENM4	protein_coding	126.251	169.143	201.188	85.0885	89.4391	100.367	178.102	183.819	160.768	64.803	64.0417	43.1076	98	177	287	79	70	116	178	227	324	61	45	30
ENSG00000117592	657.973	-0.577841	0.142466	-4.056	4.99195e-05	0.000678268	PRDX6	protein_coding	872.165	710.016	712.92	540.689	511.081	483.664	663.38	674.542	802.846	564.105	644.686	715.585	677	743	1017	502	400	559	663	833	1618	531	453	498
ENSG00000177374	183.746	-1.29698	0.319948	-4.05371	5.04113e-05	0.000684416	HIC1	protein_coding	538.501	252.28	248.856	128.171	157.157	136.706	202.116	218.639	141.912	81.8006	34.1556	64.6613	418	264	355	119	123	158	202	270	286	77	24	45
ENSG00000117069	19.4479	-2.36942	0.584546	-4.05343	5.04725e-05	0.000684715	ST6GALNAC5	protein_coding	76.0085	36.3131	30.8441	12.9248	7.66621	6.92184	9.00516	10.5271	27.787	1.06235	5.69259	8.62151	59	38	44	12	6	8	9	13	56	1	4	6
ENSG00000162885	35.6278	1.25853	0.310772	4.0497	5.12826e-05	0.000695164	B3GALNT2	protein_coding	15.4594	22.9346	18.9271	45.2369	53.6635	40.6658	30.0172	25.9128	19.3517	50.9926	54.0796	50.2921	12	24	27	42	42	47	30	32	39	48	38	35
ENSG00000198380	492.937	-0.598284	0.147748	-4.04935	5.13594e-05	0.000695664	GFPT1	protein_coding	620.951	583.876	572.719	398.516	373.089	400.602	719.412	578.989	610.322	416.439	352.941	287.384	482	611	817	370	292	463	719	715	1230	392	248	200
ENSG00000144645	57.726	-1.2531	0.309522	-4.0485	5.15463e-05	0.000697655	OSBPL10	protein_coding	77.2968	90.7827	112.16	25.8497	48.5527	44.1268	68.039	92.3143	61.0322	33.995	24.1935	14.3692	60	95	160	24	38	51	68	114	123	32	17	10
ENSG00000105270	106.619	-0.867266	0.214259	-4.04774	5.17142e-05	0.000698958	CLIP3	protein_coding	140.422	179.654	190.673	93.7051	98.383	89.984	126.072	126.325	87.3306	50.9926	39.8482	56.0398	109	188	272	87	77	104	126	156	176	48	28	39
ENSG00000196188	3.10216	5.67238	1.40138	4.0477	5.17228e-05	0.000698958	CTSE	protein_coding	0	0	0	6.46242	12.777	7.78707	0	0.809775	0.496197	3.18704	4.26944	1.43692	0	0	0	6	10	9	0	1	1	3	3	1
ENSG00000095752	30.0554	-1.28724	0.318046	-4.04735	5.17999e-05	0.000699459	IL11	protein_coding	63.1257	46.8248	46.9672	20.4643	20.4432	22.496	44.0252	38.0594	36.2224	10.6235	8.53889	2.87384	49	49	67	19	16	26	44	47	73	10	6	2
ENSG00000131368	197.318	0.719435	0.177798	4.04636	5.20206e-05	0.000701896	MRPS25	protein_coding	166.188	158.631	151.417	219.722	254.263	306.292	137.078	131.993	112.637	209.282	281.783	238.528	129	166	216	204	199	354	137	163	227	197	198	166
ENSG00000144744	258.91	0.562009	0.138979	4.04384	5.25828e-05	0.000708933	UBA3	protein_coding	191.954	192.077	216.61	294.04	290.038	305.426	178.102	201.634	192.028	332.514	318.785	393.716	149	201	309	273	227	353	178	249	387	313	224	274
ENSG00000060491	47.6689	-1.46949	0.363632	-4.04114	5.31925e-05	0.000716062	OGFR	protein_coding	139.134	76.4486	59.5852	26.9267	31.9425	38.9354	45.0258	41.2985	24.8098	35.0574	31.3093	21.5538	108	80	85	25	25	45	45	51	50	33	22	15
ENSG00000171714	84.6702	0.863902	0.213777	4.04113	5.31937e-05	0.000716062	ANO5	protein_coding	42.5132	43.9579	44.8642	84.0114	77.9398	77.8707	43.0246	46.1572	45.1539	165.726	152.277	192.547	33	46	64	78	61	90	43	57	91	156	107	134
ENSG00000163754	233.748	0.647691	0.160285	4.04086	5.32544e-05	0.000716328	GYG1	protein_coding	203.548	170.098	164.736	286.501	264.484	286.391	134.077	119.037	147.37	292.145	354.364	382.22	158	178	235	266	207	331	134	147	297	275	249	266
ENSG00000174165	59.7938	-1.00876	0.24971	-4.03972	5.35154e-05	0.000719028	ZDHHC24	protein_coding	82.4499	79.3154	77.8113	40.9286	42.1642	36.3397	105.06	74.4993	68.4751	36.1197	37.0019	37.3599	64	83	111	38	33	42	105	92	138	34	26	26
ENSG00000182809	1482.84	1.27967	0.316779	4.03962	5.35376e-05	0.000719028	CRIP2	protein_coding	935.291	925.984	757.784	2237.07	2183.59	1936.39	262.15	195.156	150.844	2489.07	1303.6	4417.09	726	969	1081	2077	1709	2238	262	241	304	2343	916	3074
ENSG00000115419	894.726	-0.656439	0.162529	-4.0389	5.37036e-05	0.000720702	GLS	protein_coding	1178.78	1030.14	1021.36	667.783	668.238	711.219	1358.78	1210.61	992.393	772.325	596.299	528.786	915	1078	1457	620	523	822	1358	1495	2000	727	419	368
ENSG00000049246	58.0158	1.1605	0.287386	4.03813	5.38799e-05	0.000722513	PER3	protein_coding	21.9008	21.979	31.5451	58.1618	72.829	43.2615	38.0218	29.1519	39.6957	105.172	122.391	112.08	17	23	45	54	57	50	38	36	80	99	86	78
ENSG00000169752	7.23381	-5.15437	1.27684	-4.03682	5.41799e-05	0.000725977	NRG4	protein_coding	11.5945	16.2453	12.618	0	1.2777	0	10.0057	12.1466	16.8707	3.18704	1.42315	1.43692	9	17	18	0	1	0	10	15	34	3	1	1
ENSG00000167461	112.735	-0.752662	0.186495	-4.03582	5.4411e-05	0.000728514	RAB8A	protein_coding	172.629	154.808	133.191	82.9344	102.216	87.3883	138.079	125.515	122.064	88.1746	76.85	68.9721	134	162	190	77	80	101	138	155	246	83	54	48
ENSG00000139200	44.9505	-1.27381	0.315672	-4.03523	5.45484e-05	0.000729793	PIANP	protein_coding	59.2609	55.4252	68.6983	26.9267	22.9986	25.9569	79.0453	79.3579	49.1235	33.995	18.5009	20.1169	46	58	98	25	18	30	79	98	99	32	13	14
ENSG00000166676	25.3252	-1.65597	0.410442	-4.0346	5.4695e-05	0.000731195	TVP23A	protein_coding	20.6125	28.6682	35.0501	7.53949	11.4993	8.6523	59.0338	51.8256	48.6273	13.8105	9.96204	8.62151	16	30	50	7	9	10	59	64	98	13	7	6
ENSG00000130332	200.209	-1.12409	0.278685	-4.03356	5.4938e-05	0.000733655	LSM7	protein_coding	425.132	365.042	309.843	155.098	177.601	171.316	158.091	105.271	93.7812	123.232	92.5046	225.596	330	382	442	144	139	198	158	130	189	116	65	157
ENSG00000007402	109.238	0.930879	0.23079	4.03345	5.49631e-05	0.000733655	CACNA2D2	protein_coding	30.9187	38.2243	35.0501	73.2407	57.4966	68.3532	44.0252	55.8745	61.0322	301.706	261.859	283.073	24	40	50	68	45	79	44	69	123	284	184	197
ENSG00000196743	128.136	0.801284	0.198858	4.02944	5.59107e-05	0.000745733	GM2A	protein_coding	72.1437	106.072	82.0173	138.942	149.491	166.124	95.0544	104.461	93.285	169.975	210.626	149.44	56	111	117	129	117	192	95	129	188	160	148	104
ENSG00000204525	165.16	-0.697544	0.173232	-4.02665	5.6578e-05	0.000754056	HLA-C	protein_coding	191.954	205.456	183.663	129.248	94.5499	131.515	194.111	166.004	188.555	183.786	166.508	146.566	149	215	262	120	74	152	194	205	380	173	117	102
ENSG00000134986	1514.29	0.718789	0.178592	4.02474	5.70372e-05	0.00075926	NREP	protein_coding	1294.72	1078.88	1026.97	2025.97	1917.83	1649.13	752.431	769.286	1054.42	1847.42	2114.8	2639.62	1005	1129	1465	1881	1501	1906	752	950	2125	1739	1486	1837
ENSG00000171793	104.502	-0.814451	0.202365	-4.02467	5.70555e-05	0.00075926	CTPS1	protein_coding	152.017	131.874	114.263	80.7802	74.1067	70.0837	128.073	111.749	134.965	81.8006	102.467	71.8459	118	138	163	75	58	81	128	138	272	77	72	50
ENSG00000154175	110.14	1.36871	0.340311	4.02193	5.7724e-05	0.000767571	ABI3BP	protein_coding	34.7836	26.757	50.4722	76.4719	86.8837	128.054	156.089	241.313	227.754	123.232	116.698	53.166	27	28	72	71	68	148	156	298	459	116	82	37
ENSG00000123472	188.877	0.636005	0.158176	4.02087	5.79845e-05	0.000770448	ATPAF1	protein_coding	113.369	153.853	122.675	210.029	200.599	197.273	108.062	114.178	118.591	285.771	315.939	326.181	88	161	175	195	157	228	108	141	239	269	222	227
ENSG00000165629	419.498	0.689157	0.171738	4.01284	5.99915e-05	0.000796252	ATP5C1	protein_coding	331.088	276.171	288.112	540.689	440.807	458.572	255.146	274.514	349.819	504.614	629.032	685.41	257	289	411	502	345	530	255	339	705	475	442	477
ENSG00000119147	8.26758	-3.15425	0.786068	-4.01269	6.0031e-05	0.000796252	C2orf40	protein_coding	18.0359	14.3341	14.7211	1.07707	2.5554	1.73046	13.0074	9.7173	14.3897	1.06235	4.26944	4.31076	14	15	21	1	2	2	13	12	29	1	3	3
ENSG00000138821	61.4584	-1.22134	0.304385	-4.01248	6.00833e-05	0.000796252	SLC39A8	protein_coding	97.9093	104.161	85.5223	46.314	44.7196	32.8788	68.039	62.3527	84.8496	19.1222	34.1556	57.4767	76	109	122	43	35	38	68	77	171	18	24	40
ENSG00000225528	105.799	-0.996479	0.248351	-4.01238	6.01091e-05	0.000796252	Z82206,1	protein_coding	208.701	213.1	156.324	86.1656	88.1614	113.345	96.055	68.8309	50.6121	59.4913	54.0796	74.7198	162	223	223	80	69	131	96	85	102	56	38	52
ENSG00000011009	103.743	-1.23454	0.307784	-4.01104	6.04519e-05	0.00079982	LYPLA2	protein_coding	177.783	155.764	124.778	50.6223	75.3844	68.3532	92.0527	89.0752	70.4599	176.349	98.1972	66.0983	138	163	178	47	59	79	92	110	142	166	69	46
ENSG00000245904	27.128	1.66363	0.414769	4.01097	6.04702e-05	0.00079982	AC025164,2	antisense_RNA	9.01796	7.64486	9.81404	33.3892	33.2202	19.0351	7.00401	12.1466	13.8935	61.616	52.6565	66.0983	7	8	14	31	26	22	7	15	28	58	37	46
ENSG00000133943	157.907	0.928675	0.231624	4.00941	6.08716e-05	0.00080452	C14orf159	protein_coding	57.9726	116.584	89.7283	146.481	162.268	198.138	67.0384	98.7925	78.8953	282.584	288.899	307.501	45	122	128	136	127	229	67	122	159	266	203	214
ENSG00000183779	292.861	-1.18239	0.29505	-4.00742	6.13848e-05	0.000810688	ZNF703	protein_coding	269.25	665.103	676.468	215.414	212.098	282.93	240.137	230.786	225.769	218.843	126.66	150.876	209	696	965	200	166	327	240	285	455	206	89	105
ENSG00000126267	662.186	0.716878	0.178917	4.00677	6.15558e-05	0.000812332	COX6B1	protein_coding	499.853	491.182	399.572	802.417	723.179	755.346	360.206	318.241	400.927	1009.23	836.811	1349.27	388	514	570	745	566	873	360	393	808	950	588	939
ENSG00000052126	1204.2	0.526336	0.131387	4.00599	6.1757e-05	0.000814371	PLEKHA5	protein_coding	832.229	894.448	944.251	1199.86	1402.92	1250.26	998.572	1179.84	1344.69	1409.73	1434.53	1559.06	646	936	1347	1114	1098	1445	998	1457	2710	1327	1008	1085
ENSG00000134698	140.614	0.716886	0.179033	4.00422	6.22224e-05	0.000819888	2004-08-01	protein_coding	99.1975	93.6495	82.0173	155.098	159.713	134.976	97.0556	99.6023	76.9105	240.09	220.588	228.47	77	98	117	144	125	156	97	123	155	226	155	159
ENSG00000026025	4087.77	-0.497303	0.124368	-3.99863	6.37099e-05	0.000838855	VIM	protein_coding	4155.99	4565.89	5082.27	3422.93	3236.42	3124.35	6051.46	5877.35	7443.94	2093.88	2101.99	1896.73	3226	4778	7250	3178	2533	3611	6048	7258	15002	1971	1477	1320
ENSG00000087258	166.934	0.900069	0.225133	3.99795	6.38926e-05	0.000840626	GNAO1	protein_coding	56.6843	51.6028	57.4822	115.246	111.16	84.7926	35.0201	39.679	27.2908	384.569	512.333	527.349	44	54	82	107	87	98	35	49	55	362	360	367
ENSG00000119280	307.808	-0.752056	0.188126	-3.99762	6.39826e-05	0.000840869	C1orf198	protein_coding	322.07	375.554	379.943	214.337	208.265	218.038	379.217	322.29	303.176	358.01	227.704	385.094	250	393	542	199	163	252	379	398	611	337	160	268
ENSG00000206384	36.5701	1.28706	0.321964	3.99753	6.40074e-05	0.000840869	COL6A6	protein_coding	10.3062	22.9346	23.1331	42.0057	48.5527	51.9138	41.0235	46.1572	39.1995	47.8055	29.8861	35.923	8	24	33	39	38	60	41	57	79	45	21	25
ENSG00000151388	41.9587	-1.15335	0.28864	-3.99583	6.44687e-05	0.000846291	ADAMTS12	protein_coding	45.0898	56.3808	61.6882	28.0038	21.7209	24.2265	52.0298	62.3527	45.1539	38.2444	37.0019	31.6122	35	59	88	26	17	28	52	77	91	36	26	22
ENSG00000107104	228.992	-0.566311	0.141811	-3.99343	6.51251e-05	0.000854265	KANK1	protein_coding	275.692	244.635	232.733	166.946	172.49	166.989	183.105	185.438	173.669	332.514	283.207	330.491	214	256	332	155	135	193	183	229	350	313	199	230
ENSG00000106771	724.43	0.451372	0.113137	3.98962	6.61794e-05	0.000867443	TMEM245	protein_coding	546.231	602.033	539.772	765.796	808.785	735.446	543.311	552.266	616.772	957.173	940.701	1084.87	424	630	770	711	633	850	543	682	1243	901	661	755
ENSG00000140199	91.0622	0.78983	0.197983	3.98939	6.62441e-05	0.000867638	SLC12A6	protein_coding	48.9546	60.2033	61.6882	92.628	102.216	103.828	69.0395	71.2602	72.9409	149.791	136.622	123.575	38	63	88	86	80	120	69	88	147	141	96	86
ENSG00000203685	9.21225	3.03962	0.762012	3.98894	6.63695e-05	0.000868628	STUM	protein_coding	1.28828	1.91121	2.80401	19.3873	15.3324	17.3046	1.00057	5.66842	7.44295	21.2469	8.53889	8.62151	1	2	4	18	12	20	1	7	15	20	6	6
ENSG00000162704	778.884	-0.60965	0.152869	-3.98807	6.6614e-05	0.000871175	ARPC5	protein_coding	758.797	783.598	853.12	518.07	528.968	524.33	1284.74	1093.2	952.698	818.006	630.455	600.632	589	820	1217	481	414	606	1284	1350	1920	770	443	418
ENSG00000165973	74.7773	-1.16178	0.291585	-3.98435	6.76641e-05	0.000884246	NELL1	protein_coding	118.522	100.339	127.582	77.549	39.6087	38.0701	94.0539	80.1677	128.019	27.621	31.3093	34.486	92	105	182	72	31	44	94	99	258	26	22	24
ENSG00000149257	1254.61	-1.07437	0.269695	-3.98363	6.78706e-05	0.000886281	SERPINH1	protein_coding	1294.72	1329.25	1446.87	674.246	541.745	716.411	2712.55	2267.37	2288.46	882.809	599.145	301.753	1005	1391	2064	626	424	828	2711	2800	4612	831	421	210
ENSG00000159173	2353.23	1.05737	0.265448	3.98335	6.79503e-05	0.000886657	TNNI1	protein_coding	618.374	1554.77	1242.88	2358.78	2246.2	2510.9	531.304	489.104	333.444	6008.62	4609.58	5734.74	480	1627	1773	2190	1758	2902	531	604	672	5656	3239	3991
ENSG00000233264	23.5974	1.78666	0.448712	3.98176	6.84082e-05	0.000891965	AC006042,3	processed_pseudogene	15.4594	6.68925	11.917	32.3121	48.5527	35.4744	11.0063	24.2932	12.9011	15.9352	35.5787	33.0491	12	7	17	30	38	41	11	30	26	15	25	23
ENSG00000007944	306.32	0.574516	0.14433	3.98057	6.87509e-05	0.0008956	MYLIP	protein_coding	211.278	256.103	244.65	306.965	396.087	362.532	268.154	253.46	271.42	385.631	331.594	387.968	164	268	349	285	310	419	268	313	547	363	233	270
ENSG00000160219	15.5268	2.19722	0.552027	3.98027	6.88373e-05	0.0008956	GAB3	protein_coding	5.15312	4.77804	2.80401	17.2331	16.6101	21.6308	5.00286	4.85865	1.98479	27.621	39.8482	38.7968	4	5	4	16	13	25	5	6	4	26	28	27
ENSG00000078699	194.935	0.653411	0.164163	3.98026	6.8841e-05	0.0008956	CBFA2T2	protein_coding	168.765	141.43	156.324	247.726	221.042	261.3	152.087	179.77	191.036	193.347	186.432	239.965	131	148	223	230	173	302	152	222	385	182	131	167
ENSG00000198825	255.947	-0.690157	0.173464	-3.97869	6.92974e-05	0.000900867	INPP5F	protein_coding	292.44	273.304	343.491	186.333	189.1	189.485	438.251	370.067	391.995	166.788	128.083	102.021	227	286	490	173	148	219	438	457	790	157	90	71
ENSG00000148908	24.1226	-1.85412	0.466315	-3.97611	7.00524e-05	0.000910003	RGS10	protein_coding	43.8015	18.1565	26.6381	6.46242	8.94391	8.6523	55.0315	46.1572	63.5132	2.12469	7.11574	2.87384	34	19	38	6	7	10	55	57	128	2	5	2
ENSG00000184068	23.5543	1.62185	0.408098	3.97416	7.06282e-05	0.0009168	AL021453,1	antisense_RNA	6.4414	10.5117	11.917	29.0809	40.8865	23.3612	6.00344	8.09775	5.95436	53.1173	38.425	48.8552	5	11	17	27	32	27	6	10	12	50	27	34
ENSG00000254585	100.703	-1.0286	0.258902	-3.97293	7.09949e-05	0.000920875	MAGEL2	protein_coding	202.26	122.318	159.829	102.322	75.3844	59.7009	111.064	114.988	150.844	33.995	44.1176	31.6122	157	128	228	95	59	69	111	142	304	32	31	22
ENSG00000170456	401.585	0.591766	0.148991	3.97183	7.13231e-05	0.000924445	DENND5B	protein_coding	251.215	318.217	308.441	406.055	480.416	442.998	267.153	277.753	227.754	651.218	648.956	538.844	195	333	440	377	376	512	267	343	459	613	456	375
ENSG00000111215	47.9147	1.17808	0.296802	3.96925	7.20978e-05	0.000933241	PRR4	protein_coding	29.6304	31.535	23.1331	61.393	68.9959	58.8357	39.0223	49.3963	34.2376	41.4315	59.7722	77.5936	23	33	33	57	54	68	39	61	69	39	42	54
ENSG00000079841	275.136	-0.947362	0.238677	-3.96922	7.21087e-05	0.000933241	RIMS1	protein_coding	352.989	427.156	412.19	202.489	206.988	209.386	415.238	389.502	446.081	108.359	96.7741	34.486	274	447	588	188	162	242	415	481	899	102	68	24
ENSG00000125505	142.144	-0.686869	0.173156	-3.96677	7.28536e-05	0.000942183	MBOAT7	protein_coding	194.53	209.278	163.334	127.094	116.271	108.154	156.089	133.613	130.996	127.481	111.006	127.886	151	219	233	118	91	125	156	165	264	120	78	89
ENSG00000166073	40.8027	-1.11493	0.281102	-3.96629	7.29989e-05	0.000943362	GPR176	protein_coding	60.5491	53.514	60.2862	34.4662	28.1094	19.0351	53.0304	56.6842	51.6045	22.3092	25.6167	24.4276	47	56	86	32	22	22	53	70	104	21	18	17
ENSG00000090530	131.031	-0.819447	0.20684	-3.96174	7.44065e-05	0.00096084	P3H2	protein_coding	220.296	151.942	161.932	102.322	91.9945	105.558	184.105	176.531	173.669	66.9277	88.2352	48.8552	171	159	231	95	72	122	184	218	350	63	62	34
ENSG00000142235	9.6945	-2.69981	0.681579	-3.96111	7.46031e-05	0.000962667	LMTK3	protein_coding	39.9367	17.2009	18.9271	2.15414	5.11081	4.32615	9.00516	4.85865	1.98479	4.24938	4.26944	4.31076	31	18	27	2	4	5	9	6	4	4	3	3
ENSG00000151718	306.807	-0.686227	0.173292	-3.95994	7.49682e-05	0.000966663	WWC2	protein_coding	332.376	333.507	327.368	217.568	229.986	172.181	470.269	377.355	333.94	276.21	273.244	337.676	258	349	467	202	180	199	470	466	673	260	192	235
ENSG00000006128	20.1387	-2.09989	0.530334	-3.95955	7.50896e-05	0.000967243	TAC1	protein_coding	41.225	24.8458	33.6481	3.23121	11.4993	8.6523	44.0252	37.2496	15.8783	4.24938	8.53889	8.62151	32	26	48	3	9	10	44	46	32	4	6	6
ENSG00000243646	105.193	-0.754071	0.190449	-3.95945	7.5124e-05	0.000967243	IL10RB	protein_coding	139.134	134.741	133.892	78.6261	80.4952	82.1969	155.089	159.526	132.981	49.9302	71.1574	44.5445	108	141	191	73	63	95	155	197	268	47	50	31
ENSG00000168765	143.716	0.992298	0.250736	3.95755	7.57228e-05	0.000974233	GSTM4	protein_coding	63.1257	106.072	92.5324	158.329	164.824	200.733	85.0487	63.9722	48.1311	237.965	200.664	303.19	49	111	132	147	129	232	85	79	97	224	141	211
ENSG00000164100	21.7683	-1.50619	0.380942	-3.95386	7.68994e-05	0.000988642	NDST3	protein_coding	46.3781	37.2687	38.5551	15.079	12.777	14.7089	38.0218	21.0541	30.268	4.24938	1.42315	1.43692	36	39	55	14	10	17	38	26	61	4	1	1
ENSG00000181541	444.637	-0.865702	0.218965	-3.95361	7.69797e-05	0.000988945	MAB21L2	protein_coding	444.457	598.21	683.478	313.427	306.648	328.788	561.321	655.918	731.394	304.893	249.051	158.061	345	626	975	291	240	380	561	810	1474	287	175	110
ENSG00000243279	136.545	-0.905635	0.229239	-3.95061	7.79511e-05	0.00100069	PRAF2	protein_coding	141.711	254.192	201.188	87.2426	122.659	110.749	163.093	149.808	140.92	96.6734	71.1574	99.1474	110	266	287	81	96	128	163	185	284	91	50	69
ENSG00000130706	69.811	-1.14304	0.289456	-3.94893	7.85009e-05	0.00100701	ADRM1	protein_coding	112.08	164.364	123.376	48.4681	61.3297	70.9489	44.0252	45.3474	23.3212	45.6808	37.0019	61.7875	87	172	176	45	48	82	44	56	47	43	26	43
ENSG00000145362	274.662	0.812452	0.205832	3.94716	7.90832e-05	0.00101373	ANK2	protein_coding	148.152	146.208	145.809	268.19	229.986	273.413	166.095	222.688	199.471	353.761	611.954	530.223	115	153	208	249	180	316	166	275	402	333	430	369
ENSG00000247556	702.826	0.466207	0.118139	3.94625	7.93844e-05	0.00101684	OIP5-AS1	processed_transcript	523.042	581.009	558.699	767.951	774.287	757.942	460.264	463.191	457.99	930.614	970.587	1188.33	406	608	797	713	606	876	460	572	923	876	682	827
ENSG00000133247	90.8917	-1.3708	0.347663	-3.94289	8.05046e-05	0.00103044	KMT5C	protein_coding	298.881	145.252	112.861	72.1637	68.9959	72.6794	68.039	55.8745	35.7262	70.1148	42.6944	47.4183	232	152	161	67	54	84	68	69	72	66	30	33
ENSG00000121297	343.67	-0.713631	0.181016	-3.94237	8.06812e-05	0.00103194	TSHZ3	protein_coding	390.349	360.264	450.044	232.647	244.041	256.108	528.302	667.254	789.945	76.4888	75.4269	53.166	303	377	642	216	191	296	528	824	1592	72	53	37
ENSG00000160285	105.132	-0.796441	0.202127	-3.94029	8.1383e-05	0.00104015	LSS	protein_coding	124.963	136.652	154.922	86.1656	74.1067	80.4664	120.069	108.51	119.583	78.6135	66.888	110.643	97	143	221	80	58	93	120	134	241	74	47	77
ENSG00000168461	209.443	-0.638397	0.162031	-3.93998	8.14893e-05	0.00104075	RAB31	protein_coding	239.62	297.194	274.793	168.023	189.1	166.989	245.14	278.563	221.8	143.417	163.662	125.012	186	311	392	156	148	193	245	344	447	135	115	87
ENSG00000137962	149.008	-0.780832	0.198231	-3.939	8.18219e-05	0.00104423	ARHGAP29	protein_coding	164.9	170.098	189.271	93.7051	113.715	99.5015	203.116	192.726	144.889	123.232	167.931	125.012	128	178	270	87	89	115	203	238	292	116	118	87
ENSG00000168672	450.326	-0.875012	0.222167	-3.93853	8.19829e-05	0.00104552	FAM84B	protein_coding	622.239	360.264	372.933	232.647	233.819	269.087	484.277	461.572	644.559	488.679	643.263	590.574	483	377	532	216	183	311	484	570	1299	460	452	411
ENSG00000182718	1175.1	-0.852669	0.216585	-3.93689	8.25458e-05	0.00105193	ANXA2	protein_coding	1517.59	1225.09	1374.67	777.644	780.676	721.602	1487.85	1871.39	2050.28	476.993	916.507	900.948	1178	1282	1961	722	611	834	1487	2311	4132	449	644	627
ENSG00000063180	126.067	-0.805496	0.204769	-3.93368	8.36556e-05	0.0010653	CA11	protein_coding	191.954	174.876	201.889	99.0904	127.77	100.367	152.087	150.618	143.401	69.0524	32.7324	68.9721	149	183	288	92	100	116	152	186	289	65	23	48
ENSG00000179564	23.8627	1.75257	0.445907	3.93034	8.48247e-05	0.0010794	LSMEM2	protein_coding	7.72968	7.64486	7.01003	26.9267	16.6101	30.2831	6.00344	2.42932	1.98479	55.2419	54.0796	70.409	6	8	10	25	13	35	6	3	4	52	38	49
ENSG00000128011	215.771	-0.820524	0.208873	-3.92834	8.55325e-05	0.00108761	LRFN1	protein_coding	423.844	324.907	368.727	191.718	212.098	227.556	214.123	183.009	130.004	120.045	78.2732	114.953	329	340	526	178	166	263	214	226	262	113	55	80
ENSG00000169570	42.3565	1.21728	0.309965	3.92716	8.59548e-05	0.00109218	DTWD2	protein_coding	33.4953	23.8902	19.6281	59.2388	60.052	55.3747	13.0074	25.103	20.8403	57.3666	55.5028	84.7782	26	25	28	55	47	64	13	31	42	54	39	59
ENSG00000065534	284.975	-0.732524	0.186587	-3.92592	8.63986e-05	0.00109649	MYLK	protein_coding	255.079	240.813	222.218	143.25	155.88	133.245	435.249	468.86	485.28	294.27	370.019	215.538	198	252	317	133	122	154	435	579	978	277	260	150
ENSG00000167978	2178.64	0.390578	0.0994885	3.92586	8.64194e-05	0.00109649	SRRM2	protein_coding	1585.87	1836.68	1774.24	2182.14	2413.58	2225.37	2456.41	2395.31	2226.43	2223.49	2477.7	2346.49	1231	1922	2531	2026	1889	2572	2455	2958	4487	2093	1741	1633
ENSG00000128595	2097.19	-0.573045	0.145983	-3.92543	8.65752e-05	0.00109767	CALU	protein_coding	2295.71	2928.94	2918.27	1696.38	1873.11	1906.97	2835.62	2450.38	2064.67	1507.47	1310.72	1378	1782	3065	4163	1575	1466	2204	2834	3026	4161	1419	921	959
ENSG00000259291	135.966	0.784927	0.199989	3.92485	8.67827e-05	0.0010995	ZNF710-AS1	antisense_RNA	100.486	81.2266	73.6053	156.175	131.603	146.224	45.0258	54.2549	60.536	231.591	243.358	307.501	78	85	105	145	103	169	45	67	122	218	171	214
ENSG00000206149	66.1566	1.17634	0.29974	3.92452	8.69039e-05	0.00110024	HERC2P9	transcribed_unprocessed_pseudogene	70.8554	34.4019	33.6481	92.628	99.6607	113.345	53.0304	55.8745	62.0246	79.6759	42.6944	56.0398	55	36	48	86	78	131	53	69	125	75	30	39
ENSG00000165556	3.88837	6.26871	1.59773	3.9235	8.72709e-05	0.00110408	CDX2	protein_coding	0	0	0	4.30828	15.3324	20.7655	0	0	1.98479	0	4.26944	0	0	0	0	4	12	24	0	0	4	0	3	0
ENSG00000153002	16.4631	-4.86221	1.23956	-3.92254	8.76209e-05	0.00110771	CPB1	protein_coding	11.5945	9.55607	11.917	0	0	0.86523	55.0315	53.4451	54.0854	1.06235	0	0	9	10	17	0	0	1	55	66	109	1	0	0
ENSG00000218596	14.7634	2.05655	0.525223	3.91557	9.01891e-05	0.00113935	AL162578,1	processed_pseudogene	5.15312	4.77804	7.01003	24.7726	26.8317	20.7655	12.0069	9.7173	5.45816	10.6235	25.6167	24.4276	4	5	10	23	21	24	12	12	11	10	18	17
ENSG00000162614	3323.59	0.839547	0.214459	3.91471	9.05116e-05	0.00114259	NEXN	protein_coding	2400.07	2140.56	1497.34	3601.72	3951.93	3245.48	1344.77	1530.47	1304	4597.83	8286.99	5981.89	1863	2240	2136	3344	3093	3751	1344	1890	2628	4328	5823	4163
ENSG00000184743	116.625	-0.752437	0.192229	-3.91427	9.06765e-05	0.00114385	ATL3	protein_coding	130.116	154.808	155.623	101.245	79.2175	82.1969	199.114	162.765	185.578	53.1173	56.9259	38.7968	101	162	222	94	62	95	199	201	374	50	40	27
ENSG00000121871	15.9228	-1.82907	0.467342	-3.91378	9.08635e-05	0.00114487	SLITRK3	protein_coding	23.189	32.4907	28.0401	7.53949	5.11081	10.3828	21.012	13.7662	21.3365	5.31173	9.96204	12.9323	18	34	40	7	4	12	21	17	43	5	7	9
ENSG00000108424	1439.53	-0.430432	0.109981	-3.91371	9.08888e-05	0.00114487	KPNB1	protein_coding	1788.13	1713.4	1528.19	1233.24	1296.87	1200.07	1602.92	1605.78	1659.28	1088.9	1350.57	1207.01	1388	1793	2180	1145	1015	1387	1602	1983	3344	1025	949	840
ENSG00000116690	26.3626	-2.17721	0.556398	-3.91304	9.11421e-05	0.00114682	PRG4	protein_coding	37.3601	18.1565	14.0201	4.30828	7.66621	3.46092	64.0367	98.7925	65.0018	2.12469	1.42315	0	29	19	20	4	6	4	64	122	131	2	1	0
ENSG00000240563	6.37083	-3.27223	0.836256	-3.91295	9.11753e-05	0.00114682	L1TD1	protein_coding	21.9008	14.3341	15.4221	0	3.8331	1.73046	4.00229	4.04887	5.45816	0	2.8463	2.87384	17	15	22	0	3	2	4	5	11	0	2	2
ENSG00000107404	177.051	-1.04136	0.266161	-3.91254	9.13317e-05	0.00114796	DVL1	protein_coding	405.808	218.834	208.198	127.094	134.159	141.033	142.081	157.096	133.973	194.409	106.736	155.187	315	229	297	118	105	163	142	194	270	183	75	108
ENSG00000182199	212.837	-0.787163	0.20126	-3.91118	9.18455e-05	0.00115359	SHMT2	protein_coding	220.296	235.079	260.773	138.942	144.38	133.245	394.226	310.144	321.039	178.474	99.6204	117.827	171	246	372	129	113	154	394	383	647	168	70	82
ENSG00000131018	337.431	0.659013	0.168509	3.91085	9.19703e-05	0.00115433	SYNE1	protein_coding	180.359	207.367	196.281	254.188	365.423	306.292	305.175	342.535	269.435	530.11	599.145	492.863	140	217	280	236	286	354	305	423	543	499	421	343
ENSG00000102401	912.434	0.448295	0.114662	3.9097	9.24126e-05	0.00115887	ARMCX3	protein_coding	660.888	677.526	739.558	944.59	972.331	924.066	885.507	972.54	991.401	975.233	1198.29	1007.28	513	709	1055	877	761	1068	885	1201	1998	918	842	701
ENSG00000115183	453.054	0.584498	0.149505	3.90956	9.24653e-05	0.00115887	TANC1	protein_coding	359.43	316.306	270.587	490.067	474.027	448.189	291.167	261.557	273.404	697.961	675.995	877.957	279	331	386	455	371	518	291	323	551	657	475	611
ENSG00000164674	18.8127	1.67109	0.427506	3.90892	9.27107e-05	0.00116111	SYTL3	protein_coding	9.01796	6.68925	9.11303	26.9267	29.3871	23.3612	8.00458	10.5271	11.4125	29.7457	22.7704	38.7968	7	7	13	25	23	27	8	13	23	28	16	27
ENSG00000134595	15.3112	2.28095	0.583723	3.9076	9.32182e-05	0.00116622	SOX3	protein_coding	6.4414	4.77804	4.20602	31.235	19.1655	22.496	3.00172	2.42932	1.48859	49.9302	24.1935	14.3692	5	5	6	29	15	26	3	3	3	47	17	10
ENSG00000224631	159.553	-0.905494	0.231732	-3.90751	9.32519e-05	0.00116622	RPS27AP16	transcribed_processed_pseudogene	368.448	215.012	211.703	138.942	145.658	137.572	126.072	119.847	134.965	81.8006	106.736	127.886	286	225	302	129	114	159	126	148	272	77	75	89
ENSG00000136925	144.642	0.668258	0.171029	3.90729	9.33367e-05	0.00116644	TSTD2	protein_coding	105.639	107.028	89.0273	147.559	169.934	159.202	141.081	144.14	136.95	167.851	206.356	160.935	82	112	127	137	133	184	141	178	276	158	145	112
ENSG00000133243	130.216	-1.09674	0.28071	-3.90703	9.34367e-05	0.00116686	BTBD2	protein_coding	331.088	213.1	183.663	106.63	152.046	82.1969	79.0453	66.4015	60.0398	109.422	68.3111	110.643	257	223	262	99	119	95	79	82	121	103	48	77
ENSG00000119782	40.1021	-1.20487	0.308413	-3.90669	9.35691e-05	0.00116767	FKBP1B	protein_coding	77.2968	74.5374	49.0702	25.8497	38.331	23.3612	29.0166	30.7714	39.1995	26.5586	31.3093	35.923	60	78	70	24	30	27	29	38	79	25	22	25
ENSG00000138678	57.545	1.33106	0.340752	3.90623	9.37469e-05	0.00116906	GPAT3	protein_coding	27.0539	38.2243	23.1331	66.7783	56.2189	96.9058	13.0074	18.6248	9.42774	130.668	75.4269	135.07	21	40	33	62	44	112	13	23	19	123	53	94
ENSG00000157557	318.513	-0.587193	0.150436	-3.90328	9.48988e-05	0.00118258	ETS2	protein_coding	364.583	421.423	412.19	255.265	272.15	271.682	464.266	404.078	347.834	224.155	206.356	178.178	283	441	588	237	213	314	464	499	701	211	145	124
ENSG00000281508	232.359	-0.785466	0.201369	-3.90064	9.59397e-05	0.00119469	CDR1	antisense_RNA	316.917	326.818	359.614	187.41	222.32	174.777	338.194	340.915	217.83	118.983	85.3889	99.1474	246	342	513	174	174	202	338	421	439	112	60	69
ENSG00000200257	13.0823	2.25712	0.579084	3.89775	9.70905e-05	0.00120799	RNU6-97P	snRNA	2.57656	2.86682	4.90702	22.6185	12.777	16.4394	13.0074	7.28797	10.4201	25.4963	21.3472	17.243	2	3	7	21	10	19	13	9	21	24	15	12
ENSG00000110042	44.8578	-1.151	0.295309	-3.89761	9.71462e-05	0.00120799	DTX4	protein_coding	60.5491	43.9579	50.4722	21.5414	25.554	22.496	88.0504	83.4068	105.194	8.49876	17.0778	11.4953	47	46	72	20	20	26	88	103	212	8	12	8
ENSG00000176454	61.3555	1.46466	0.37596	3.89578	9.78813e-05	0.00121604	LPCAT4	protein_coding	20.6125	31.535	53.9772	121.709	77.9398	99.5015	41.0235	31.5812	32.2528	49.9302	55.5028	120.701	16	33	77	113	61	115	41	39	65	47	39	84
ENSG00000186767	260.334	-0.787453	0.202136	-3.89566	9.79325e-05	0.00121604	SPIN4	protein_coding	226.737	311.528	379.943	170.177	187.822	177.372	388.222	368.448	281.84	218.843	226.281	186.799	176	326	542	158	147	205	388	455	568	206	159	130
ENSG00000188315	108.679	0.742833	0.190729	3.89471	9.83171e-05	0.0012191	C3orf62	protein_coding	85.0265	81.2266	79.2133	121.709	139.269	147.954	67.0384	76.9286	85.3458	120.045	140.892	159.498	66	85	113	113	109	171	67	95	172	113	99	111
ENSG00000152518	407.198	0.735542	0.188858	3.89468	9.83292e-05	0.0012191	ZFP36L2	protein_coding	251.215	185.388	227.826	431.905	334.758	337.44	400.229	325.529	397.454	795.696	537.95	660.983	195	194	325	401	262	390	400	402	801	749	378	460
ENSG00000274976	13.4017	2.00952	0.515986	3.89453	9.83887e-05	0.0012191	AC087588,2	sense_intronic	7.72968	3.82243	7.71103	15.079	25.554	36.3397	4.00229	4.04887	4.46577	14.8728	17.0778	20.1169	6	4	11	14	20	42	4	5	9	14	12	14
ENSG00000067182	344.243	-0.847601	0.217678	-3.89382	9.86777e-05	0.00122181	TNFRSF1A	protein_coding	623.527	341.152	375.737	232.647	222.32	285.526	545.312	540.12	569.634	151.915	129.506	113.517	484	357	536	216	174	330	545	667	1148	143	91	79
ENSG00000168389	15.9695	-2.06915	0.531432	-3.89354	9.8792e-05	0.00122236	MFSD2A	protein_coding	24.4773	25.8014	21.7311	3.23121	1.2777	11.248	31.0178	30.7714	29.2756	4.24938	7.11574	1.43692	19	27	31	3	1	13	31	38	59	4	5	1
ENSG00000114423	235.309	0.548737	0.141009	3.89152	9.96198e-05	0.00123173	CBLB	protein_coding	226.737	195.9	208.198	285.423	302.815	330.518	247.142	259.938	231.228	199.721	163.662	172.43	176	205	297	265	237	382	247	321	466	188	115	120
ENSG00000171877	62.5039	1.1517	0.296048	3.89024	0.000100145	0.00123734	FRMD5	protein_coding	15.4594	33.4463	25.2361	56.0076	49.8304	61.4314	26.0149	11.3368	14.3897	150.853	150.854	155.187	12	35	36	52	39	71	26	14	29	142	106	108
ENSG00000133466	91.88	-1.26236	0.324546	-3.88963	0.000100399	0.00123885	C1QTNF6	protein_coding	115.945	219.79	218.012	59.2388	70.2736	101.232	79.0453	85.8361	76.4143	42.4938	21.3472	12.9323	90	230	311	55	55	117	79	106	154	40	15	9
ENSG00000103549	152.579	-0.737269	0.189549	-3.8896	0.000100409	0.00123885	RNF40	protein_coding	235.755	221.701	196.982	129.248	118.826	141.898	167.096	145.759	124.545	140.23	91.0815	117.827	183	232	281	120	93	164	167	180	251	132	64	82
ENSG00000106266	147.314	-0.756635	0.1946	-3.88815	0.000101012	0.00124541	SNX8	protein_coding	158.458	223.612	235.537	132.48	103.494	130.65	144.082	170.053	135.462	113.671	105.313	114.953	123	234	336	123	81	151	144	210	273	107	74	80
ENSG00000136295	602.28	-1.0791	0.277614	-3.88704	0.000101475	0.00124953	TTYH3	protein_coding	1143.99	818	864.336	438.367	415.253	482.799	803.46	620.287	516.045	587.477	303.131	234.218	888	856	1233	407	325	558	803	766	1040	553	213	163
ENSG00000163468	588.148	-0.636716	0.163806	-3.887	0.000101489	0.00124953	CCT3	protein_coding	588.744	882.026	729.744	462.063	449.751	504.429	578.331	550.647	471.883	687.337	550.758	602.069	457	923	1041	429	352	583	578	680	951	647	387	419
ENSG00000105671	63.4937	-0.985483	0.253624	-3.8856	0.000102077	0.00125588	DDX49	protein_coding	99.1975	81.2266	87.6253	40.9286	52.3858	42.3963	69.0395	64.782	50.6121	76.4888	48.387	48.8552	77	85	125	38	41	49	69	80	102	72	34	34
ENSG00000163347	31.9319	-1.49073	0.383767	-3.88446	0.000102556	0.00126088	CLDN1	protein_coding	46.3781	48.736	37.8541	16.156	15.3324	15.5741	79.0453	53.4451	46.1463	15.9352	4.26944	4.31076	36	51	54	15	12	18	79	66	93	15	3	3
ENSG00000101346	221.138	-0.55981	0.14418	-3.88272	0.000103293	0.00126905	POFUT1	protein_coding	244.773	276.171	271.288	164.792	180.156	192.946	259.148	258.318	246.114	212.469	175.047	172.43	190	289	387	153	141	223	259	319	496	200	123	120
ENSG00000171848	191.102	-0.669496	0.17248	-3.88158	0.00010378	0.00127326	RRM2	protein_coding	260.233	189.21	247.454	145.404	150.769	141.898	255.146	205.683	251.076	140.23	142.315	163.809	202	198	353	135	118	164	255	254	506	132	100	114
ENSG00000226094	9.53116	4.3613	1.12359	3.88158	0.000103781	0.00127326	RPL7P3	processed_pseudogene	2.57656	0	0	10.7707	11.4993	16.4394	5.00286	3.2391	1.48859	23.3716	25.6167	14.3692	2	0	0	10	9	19	5	4	3	22	18	10
ENSG00000198805	28.2748	-1.37956	0.355608	-3.87945	0.000104694	0.00128355	PNP	protein_coding	82.4499	51.6028	56.7812	28.0038	24.2763	20.7655	8.00458	17.0053	20.8403	9.56111	11.3852	8.62151	64	54	81	26	19	24	8	21	42	9	8	6
ENSG00000103196	515.576	-0.764396	0.197062	-3.87896	0.000104902	0.0012852	CRISPLD2	protein_coding	696.959	451.047	569.915	339.277	319.425	350.418	890.51	967.681	1314.92	92.424	112.429	81.9044	541	472	813	315	250	405	890	1195	2650	87	79	57
ENSG00000162836	85.1509	0.912681	0.235426	3.87672	0.000105873	0.00129619	ACP6	protein_coding	50.2429	62.1145	51.8742	95.8592	111.16	102.962	45.0258	51.8256	45.1539	104.11	176.47	125.012	39	65	74	89	87	119	45	64	91	98	124	87
ENSG00000100505	52.1603	1.19435	0.308097	3.87655	0.000105949	0.00129621	TRIM9	protein_coding	25.7656	42.0467	20.3291	64.6242	84.3283	52.7791	14.008	14.5759	15.3821	86.05	91.0815	114.953	20	44	29	60	66	61	14	18	31	81	64	80
ENSG00000196628	688.839	-0.494997	0.127712	-3.8759	0.000106232	0.00129876	TCF4	protein_coding	864.436	893.493	923.221	597.774	651.628	654.114	792.454	899.66	845.519	321.891	449.715	372.162	671	935	1317	555	510	756	792	1111	1704	303	316	259
ENSG00000130309	326.269	-1.02556	0.264685	-3.87467	0.000106771	0.00130443	COLGALT1	protein_coding	386.484	394.666	362.418	171.254	192.933	197.273	651.373	400.839	436.653	361.197	203.51	156.624	300	413	517	159	151	228	651	495	880	340	143	109
ENSG00000139438	71.3215	0.859213	0.221822	3.87344	0.000107311	0.00131011	FAM222A	protein_coding	54.1078	45.8692	36.4521	85.0885	80.4952	77.0055	34.0195	33.2008	33.2452	118.983	129.506	127.886	42	48	52	79	63	89	34	41	67	112	91	89
ENSG00000121057	152.531	0.740244	0.191167	3.87224	0.000107838	0.00131562	AKAP1	protein_coding	88.8913	92.6939	80.6153	117.401	139.269	177.372	77.0441	74.4993	86.3382	285.771	318.785	291.694	69	97	115	109	109	205	77	92	174	269	224	203
ENSG00000165300	272.087	-0.732797	0.189415	-3.86875	0.000109395	0.00133369	SLITRK5	protein_coding	374.889	447.224	481.589	268.19	259.373	258.704	335.192	336.866	291.267	103.047	52.6565	56.0398	291	468	687	249	203	299	335	416	587	97	37	39
ENSG00000087263	138.017	-0.831284	0.214906	-3.86813	0.000109675	0.00133616	OGFOD1	protein_coding	172.629	235.079	182.962	98.0133	136.714	99.5015	182.104	136.852	138.439	109.422	78.2732	86.2151	134	246	261	91	107	115	182	169	279	103	55	60
ENSG00000135631	82.6085	-1.18053	0.305303	-3.86675	0.000110297	0.00134281	RAB11FIP5	protein_coding	64.414	86.9603	104.449	32.3121	40.8865	40.6658	125.072	138.471	124.049	99.8604	93.9278	40.2337	50	91	149	30	32	47	125	171	250	94	66	28
ENSG00000176697	91.8864	-0.795187	0.205681	-3.86611	0.000110586	0.00134538	BDNF	protein_coding	180.359	158.631	134.593	80.7802	97.1053	93.4449	109.062	86.6459	97.2545	27.621	22.7704	14.3692	140	166	192	75	76	108	109	107	196	26	16	10
ENSG00000163064	7.25789	-4.57185	1.18299	-3.86464	0.000111252	0.00135254	EN1	protein_coding	10.3062	11.4673	27.3391	2.15414	0	0	12.0069	15.3857	8.43534	0	0	0	8	12	39	2	0	0	12	19	17	0	0	0
ENSG00000099960	7.80966	-3.1913	0.825853	-3.86425	0.000111432	0.0013538	SLC7A4	protein_coding	12.8828	12.4229	22.4321	2.15414	2.5554	0.86523	18.0103	11.3368	8.93154	2.12469	0	0	10	13	32	2	2	1	18	14	18	2	0	0
ENSG00000149115	166.663	-0.783663	0.202828	-3.86367	0.000111694	0.00135603	TNKS1BP1	protein_coding	264.097	240.813	246.052	159.406	134.159	141.898	213.122	212.161	152.332	95.6111	52.6565	87.652	205	252	351	148	105	164	213	262	307	90	37	61
ENSG00000119508	33.685	1.30485	0.33787	3.86198	0.000112471	0.00136451	NR4A3	protein_coding	19.3242	9.55607	14.7211	28.0038	39.6087	38.0701	47.0269	42.1083	49.6197	40.3691	35.5787	40.2337	15	10	21	26	31	44	47	52	100	38	25	28
ENSG00000248927	10.1797	2.26649	0.587549	3.85754	0.000114533	0.00138856	AC114284,1	lincRNA	3.86484	3.82243	6.30902	16.156	29.3871	24.2265	6.00344	6.4782	12.4049	6.37407	5.69259	1.43692	3	4	9	15	23	28	6	8	25	6	4	1
ENSG00000278817	21.5483	1.71272	0.444298	3.85489	0.000115782	0.00140273	AC007325,4	protein_coding	6.4414	11.4673	7.71103	35.5433	22.9986	25.9569	2.00115	4.04887	1.48859	43.5561	35.5787	61.7875	5	12	11	33	18	30	2	5	3	41	25	43
ENSG00000099783	1226.7	-0.802238	0.208421	-3.84913	0.000118537	0.00143511	HNRNPM	protein_coding	1593.6	1276.69	1118.8	761.488	790.897	733.715	1851.06	1594.45	1487.1	1357.68	1383.3	771.625	1237	1336	1596	707	619	848	1850	1969	2997	1278	972	537
ENSG00000117500	167.07	-0.709297	0.184291	-3.84879	0.000118701	0.0014361	TMED5	protein_coding	260.233	197.811	248.856	157.252	130.326	143.628	140.08	152.238	190.043	116.858	122.391	145.129	202	207	355	146	102	166	140	188	383	110	86	101
ENSG00000101134	32.3222	-1.34443	0.349343	-3.84844	0.000118871	0.00143716	DOK5	protein_coding	63.1257	37.2687	39.9572	12.9248	21.7209	19.9003	57.0327	57.494	48.1311	11.6858	5.69259	12.9323	49	39	57	12	17	23	57	71	97	11	4	9
ENSG00000077312	74.3511	-0.968929	0.251809	-3.84787	0.000119152	0.00143956	SNRPA	protein_coding	76.0085	123.273	127.582	67.8554	49.8304	51.0486	80.0458	86.6459	71.4523	62.6784	49.8102	45.9814	59	129	182	63	39	59	80	107	144	59	35	32
ENSG00000255965	50.9806	-1.48904	0.387278	-3.84488	0.000120612	0.00145619	AC073916,1	processed_pseudogene	57.9726	149.075	108.655	29.0809	35.7756	47.5877	27.0155	33.2008	12.9011	40.3691	28.463	41.6706	45	156	155	27	28	55	27	41	26	38	20	29
ENSG00000114019	329.731	-0.732756	0.190611	-3.84426	0.000120918	0.00145888	AMOTL2	protein_coding	325.935	314.395	323.162	173.408	205.71	200.733	660.378	478.577	458.982	305.955	207.78	301.753	253	329	461	161	161	232	660	591	925	288	146	210
ENSG00000176049	52.7466	-1.02138	0.26577	-3.84308	0.000121498	0.00146487	JAKMIP2	protein_coding	82.4499	69.7593	64.4922	26.9267	42.1642	37.2049	51.0292	63.9722	67.9789	33.995	42.6944	50.2921	64	73	92	25	33	43	51	79	137	32	30	35
ENSG00000164574	181.611	-0.736537	0.191803	-3.84007	0.000122999	0.00148194	GALNT10	protein_coding	179.071	211.189	211.703	100.167	131.603	130.65	292.167	353.062	364.705	80.7382	75.4269	48.8552	139	221	302	93	103	151	292	436	735	76	53	34
ENSG00000138031	54.8988	-1.06429	0.277172	-3.83982	0.000123125	0.00148242	ADCY3	protein_coding	61.8374	43.0023	63.0902	22.6185	28.1094	29.4178	129.074	110.129	116.606	14.8728	21.3472	18.6799	48	45	90	21	22	34	129	136	235	14	15	13
ENSG00000106484	920.914	-0.736642	0.191971	-3.83725	0.00012442	0.00149699	MEST	protein_coding	1239.33	927.895	1113.19	736.716	624.796	606.527	1542.88	1609.83	2072.12	251.776	176.47	149.44	962	971	1588	684	489	701	1542	1988	4176	237	124	104
ENSG00000072954	48.6561	1.08399	0.282659	3.83496	0.000125587	0.00150999	TMEM38A	protein_coding	24.4773	39.1799	30.8441	68.9325	54.9412	77.0055	12.0069	11.3368	8.43534	96.6734	92.5046	67.5352	19	41	44	64	43	89	12	14	17	91	65	47
ENSG00000157350	263.806	-0.531179	0.138551	-3.83383	0.000126164	0.00151588	ST3GAL2	protein_coding	398.078	430.979	363.82	288.655	260.651	274.278	206.118	220.259	177.142	179.536	175.047	191.11	309	451	519	268	204	317	206	272	357	169	123	133
ENSG00000141985	226.005	-0.621792	0.162274	-3.83175	0.000127234	0.00152768	SH3GL1	protein_coding	258.944	300.061	276.195	152.944	196.766	193.812	274.157	263.177	215.349	206.095	197.818	176.741	201	314	394	142	154	224	274	325	434	194	139	123
ENSG00000126243	43.9575	-1.71086	0.446553	-3.83126	0.00012749	0.00152971	LRFN3	protein_coding	185.512	69.7593	59.5852	31.235	39.6087	25.0917	27.0155	19.4346	12.4049	14.8728	14.2315	28.7384	144	73	85	29	31	29	27	24	25	14	10	20
ENSG00000163931	435.366	-1.29238	0.337463	-3.82969	0.000128305	0.00153843	TKT	protein_coding	343.971	800.799	769	216.491	278.539	287.257	845.484	619.478	375.621	317.641	212.049	158.061	267	838	1097	201	218	332	845	765	757	299	149	110
ENSG00000176046	130.593	-0.944845	0.246825	-3.82799	0.000129193	0.00154801	NUPR1	protein_coding	197.107	144.297	126.18	64.6242	80.4952	95.1753	211.121	251.03	268.939	42.4938	58.3491	27.3015	153	151	180	60	63	110	211	310	542	40	41	19
ENSG00000159403	50.998	-1.38148	0.361076	-3.82601	0.000130237	0.00155945	C1R	protein_coding	45.0898	32.4907	31.5451	22.6185	11.4993	7.78707	150.086	131.993	154.317	11.6858	7.11574	5.74767	35	34	45	21	9	9	150	163	311	11	5	4
ENSG00000171316	247.876	0.630287	0.164812	3.82428	0.000131157	0.00156938	CHD7	protein_coding	177.783	217.878	194.178	282.192	341.146	293.313	91.0521	80.1677	62.5208	395.192	452.561	386.531	138	228	277	262	267	339	91	99	126	372	318	269
ENSG00000143549	314.963	-0.675832	0.176748	-3.82371	0.000131459	0.00157192	TPM3	protein_coding	508.871	372.687	303.534	244.495	255.54	237.938	431.247	434.849	431.691	195.471	180.74	182.489	395	390	433	227	200	275	431	537	870	184	127	127
ENSG00000118526	40.3039	-1.09833	0.287333	-3.8225	0.000132107	0.00157859	TCF21	protein_coding	70.8554	80.271	79.9143	39.8516	35.7756	32.8788	29.0166	32.391	21.8327	30.808	12.8083	17.243	55	84	114	37	28	38	29	40	44	29	9	12
ENSG00000118495	1046.67	-0.683053	0.178721	-3.8219	0.000132427	0.00158133	PLAGL1	protein_coding	1314.05	1060.72	1231.66	666.706	764.066	814.182	1588.91	1704.58	2433.84	375.008	300.284	306.064	1020	1110	1757	619	598	941	1588	2105	4905	353	211	213
ENSG00000102755	112.89	0.978459	0.256045	3.82144	0.000132675	0.00158321	FLT1	protein_coding	68.2788	67.8481	48.3692	136.788	126.492	97.771	38.0218	37.2496	28.7794	174.225	231.973	298.879	53	71	69	127	99	113	38	46	58	164	163	208
ENSG00000167674	251.565	-1.04646	0.273925	-3.82023	0.000133326	0.00158989	HDGFL2	protein_coding	472.799	338.285	321.76	171.254	186.544	189.485	301.172	214.59	154.317	276.21	139.469	252.898	367	354	459	159	146	219	301	265	311	260	98	176
ENSG00000184281	77.6684	-1.23914	0.32478	-3.81533	0.000136004	0.00162071	TSSC4	protein_coding	152.017	152.897	121.273	47.3911	65.1628	67.488	80.0458	50.206	35.7262	79.6759	34.1556	45.9814	118	160	173	44	51	78	80	62	72	75	24	32
ENSG00000183508	13.0546	-2.38939	0.626454	-3.81415	0.000136654	0.00162735	FAM46C	protein_coding	12.8828	12.4229	22.4321	2.15414	2.5554	4.32615	26.0149	23.4835	19.3517	9.56111	8.53889	12.9323	10	13	32	2	2	5	26	29	39	9	6	9
ENSG00000163545	13.0911	-1.95866	0.513591	-3.81366	0.000136924	0.00162932	NUAK2	protein_coding	30.9187	22.9346	19.6281	3.23121	6.38851	8.6523	21.012	17.815	16.8707	1.06235	4.26944	4.31076	24	24	28	3	5	10	21	22	34	1	3	3
ENSG00000280219	428.702	0.557787	0.146266	3.81351	0.000137006	0.00162932	AC093908,1	TEC	400.655	399.444	375.737	495.452	603.075	629.888	410.235	412.175	421.271	274.085	334.44	387.968	311	418	536	460	472	728	410	509	849	258	235	270
ENSG00000139318	83.7073	0.874939	0.229686	3.80928	0.000139369	0.00165629	DUSP6	protein_coding	56.6843	60.2033	59.5852	90.4738	114.993	118.537	39.0223	21.0541	35.7262	138.105	152.277	117.827	44	63	85	84	90	137	39	26	72	130	107	82
ENSG00000123892	22.8717	-1.40916	0.370116	-3.80733	0.000140473	0.00166827	RAB38	protein_coding	37.3601	34.4019	29.4421	15.079	11.4993	11.248	42.0241	34.8203	39.6957	7.43642	4.26944	7.18459	29	36	42	14	9	13	42	43	80	7	3	5
ENSG00000276368	13.6489	-2.3316	0.613101	-3.80296	0.000142975	0.00169683	HIST1H2AJ	protein_coding	21.9008	35.3575	35.0501	6.46242	3.8331	7.78707	23.0132	11.3368	4.46577	7.43642	4.26944	2.87384	17	37	50	6	3	9	23	14	9	7	3	2
ENSG00000087495	31.7368	1.79158	0.471716	3.79801	0.000145865	0.00172996	PHACTR3	protein_coding	10.3062	19.1121	11.216	63.5471	45.9973	32.0135	5.00286	8.90752	0.992393	39.3068	71.1574	73.2828	8	20	16	59	36	37	5	11	2	37	50	51
ENSG00000182774	2521.56	-0.473684	0.124767	-3.79656	0.000146718	0.00173888	RPS17	protein_coding	3215.55	2792.28	2724.8	2174.6	2109.49	2002.14	2582.48	2568.61	3305.17	2246.86	2333.96	2202.8	2496	2922	3887	2019	1651	2314	2581	3172	6661	2115	1640	1533
ENSG00000184838	163.696	0.898385	0.23675	3.79466	0.000147849	0.0017511	PRR16	protein_coding	136.558	127.096	159.128	273.576	272.15	244.86	117.067	147.379	231.228	100.923	82.5426	71.8459	106	133	227	254	213	283	117	182	466	95	58	50
ENSG00000164197	47.2475	1.13501	0.299135	3.79429	0.000148066	0.00175248	RNF180	protein_coding	23.189	36.3131	20.3291	53.8535	67.7182	53.6443	23.0132	17.0053	12.4049	80.7382	88.2352	90.5259	18	38	29	50	53	62	23	21	25	76	62	63
ENSG00000139514	210.812	-0.593696	0.156502	-3.79353	0.00014852	0.00175667	SLC7A1	protein_coding	240.908	226.479	206.095	159.406	153.324	133.245	269.154	241.313	256.534	218.843	240.512	183.926	187	237	294	148	120	154	269	298	517	206	169	128
ENSG00000154723	1271.1	0.665749	0.175535	3.79268	0.00014903	0.0017615	ATP5J	protein_coding	1149.15	935.54	838.399	1675.92	1395.25	1558.28	657.376	681.83	749.257	1406.54	2100.57	2105.09	892	979	1196	1556	1092	1801	657	842	1510	1324	1476	1465
ENSG00000146700	10.972	-2.01708	0.532036	-3.79124	0.000149896	0.00177054	SSC4D	protein_coding	19.3242	26.757	22.4321	4.30828	8.94391	4.32615	13.0074	13.7662	12.4049	2.12469	4.26944	0	15	28	32	4	7	5	13	17	25	2	3	0
ENSG00000160953	296.961	-0.951617	0.251068	-3.79028	0.000150479	0.00177622	MUM1	protein_coding	673.77	403.266	330.172	207.874	277.261	240.534	324.186	278.563	232.22	233.716	162.239	199.732	523	422	471	193	217	278	324	344	468	220	114	139
ENSG00000136270	114.168	-0.708376	0.186944	-3.78923	0.000151113	0.00178189	TBRG4	protein_coding	154.594	149.075	132.49	82.9344	86.8837	95.1753	109.062	89.885	82.3686	144.479	125.237	117.827	120	156	189	77	68	110	109	111	166	136	88	82
ENSG00000173020	92.6867	-1.40173	0.369932	-3.78915	0.000151164	0.00178189	GRK2	protein_coding	285.998	135.696	105.15	62.47	79.2175	57.1052	64.0367	53.4451	34.7338	104.11	49.8102	80.4674	222	142	150	58	62	66	64	66	70	98	35	56
ENSG00000065320	8.91045	-2.25679	0.595756	-3.78811	0.000151798	0.00178817	NTN1	protein_coding	19.3242	22.9346	22.4321	5.38535	3.8331	4.32615	11.0063	8.09775	4.96197	3.18704	0	1.43692	15	24	32	5	3	5	11	10	10	3	0	1
ENSG00000058063	212.255	-0.603305	0.159275	-3.78781	0.00015198	0.0017891	ATP11B	protein_coding	255.079	270.437	287.411	175.562	171.212	188.62	250.143	212.971	268.442	175.287	128.083	163.809	198	283	410	163	134	218	250	263	541	165	90	114
ENSG00000064393	949.132	0.441401	0.116551	3.78721	0.000152348	0.00179093	HIPK2	protein_coding	534.636	683.259	593.749	832.575	849.672	783.899	742.425	770.906	767.616	1738	1571.16	1521.7	415	715	847	773	665	906	742	952	1547	1636	1104	1059
ENSG00000068323	233.433	-1.10338	0.291354	-3.78709	0.000152422	0.00179093	TFE3	protein_coding	314.34	310.572	329.471	115.246	123.937	203.329	333.191	312.573	226.762	217.781	220.588	93.3997	244	325	470	107	97	235	333	386	457	205	155	65
ENSG00000154734	1000.78	-0.446531	0.11791	-3.78705	0.000152444	0.00179093	ADAMTS1	protein_coding	961.057	938.406	1073.24	731.33	702.736	748.424	1555.89	1545.05	1803.67	649.093	589.183	711.275	746	982	1531	679	550	865	1555	1908	3635	611	414	495
ENSG00000248508	34.1151	1.31555	0.347489	3.78589	0.000153158	0.00179811	SRP14-AS1	lincRNA	7.72968	20.0678	19.6281	37.6974	31.9425	51.9138	13.0074	11.3368	12.9011	70.1148	61.1954	71.8459	6	21	28	35	25	60	13	14	26	66	43	50
ENSG00000135241	307.662	0.528987	0.139746	3.78535	0.000153491	0.00180024	PNPLA8	protein_coding	215.143	257.058	234.836	344.662	361.59	318.405	208.119	215.4	255.045	399.442	448.292	433.949	167	269	335	320	283	368	208	266	514	376	315	302
ENSG00000125651	173.406	-0.794594	0.209918	-3.78526	0.000153546	0.00180024	GTF2F1	protein_coding	179.071	290.505	246.052	122.786	154.602	137.572	221.127	181.39	172.18	142.354	101.044	132.197	139	304	351	114	121	159	221	224	347	134	71	92
ENSG00000107864	87.4873	0.832077	0.21992	3.78355	0.000154609	0.00181149	CPEB3	protein_coding	51.5312	51.6028	41.3592	90.4738	76.6621	86.523	46.0264	46.1572	49.1235	173.162	194.971	142.255	40	54	59	84	60	100	46	57	99	163	137	99
ENSG00000188158	9.49595	2.01424	0.53247	3.78283	0.000155053	0.00181547	NHS	protein_coding	6.4414	4.77804	4.90702	19.3873	22.9986	21.6308	5.00286	6.4782	8.43534	5.31173	4.26944	4.31076	5	5	7	18	18	25	5	8	17	5	3	3
ENSG00000169710	769.793	-1.76814	0.467829	-3.77947	0.000157165	0.00183897	FASN	protein_coding	3138.25	1053.08	938.643	487.913	500.859	516.543	523.3	408.936	349.322	476.993	276.091	567.583	2436	1102	1339	453	392	597	523	505	704	449	194	395
ENSG00000156463	74.1581	0.880678	0.233186	3.77672	0.000158906	0.0018581	SH3RF2	protein_coding	36.0718	61.1589	52.5752	94.7821	98.383	87.3883	27.0155	33.2008	26.7946	105.172	139.469	127.886	28	64	75	88	77	101	27	41	54	99	98	89
ENSG00000167755	7.72353	-2.7964	0.741105	-3.77328	0.000161114	0.00188265	KLK6	protein_coding	25.7656	10.5117	16.1231	2.15414	3.8331	1.73046	9.00516	12.1466	11.4125	0	0	0	20	11	23	2	3	2	9	15	23	0	0	0
ENSG00000175164	103.55	-0.952514	0.252534	-3.77182	0.000162063	0.00189247	ABO	protein_coding	333.664	215.012	188.57	107.707	148.213	123.728	28.016	41.2985	35.7262	6.37407	8.53889	5.74767	259	225	269	100	116	143	28	51	72	6	6	4
ENSG00000134013	235.244	-0.784291	0.208106	-3.76872	0.000164089	0.00191485	LOXL2	protein_coding	319.493	200.678	246.753	149.713	153.324	141.033	395.226	406.507	548.793	91.3617	98.1972	71.8459	248	210	352	139	120	163	395	502	1106	86	69	50
ENSG00000104415	7.26752	-3.18779	0.845937	-3.76835	0.000164328	0.00191635	WISP1	protein_coding	19.3242	13.3785	14.7211	1.07707	1.2777	2.59569	8.00458	6.4782	3.96957	2.12469	11.3852	2.87384	15	14	21	1	1	3	8	8	8	2	8	2
ENSG00000107551	90.2535	0.871177	0.231339	3.7658	0.000166018	0.00193477	RASSF4	protein_coding	42.5132	47.7804	59.5852	89.3968	103.494	86.523	31.0178	19.4346	26.7946	218.843	162.239	195.421	33	50	85	83	81	100	31	24	54	206	114	136
ENSG00000008394	113.126	-0.685798	0.182136	-3.76531	0.000166342	0.00193726	MGST1	protein_coding	247.35	202.589	189.972	130.325	132.881	132.38	56.0321	65.5918	50.6121	42.4938	49.8102	57.4767	192	212	271	121	104	153	56	81	102	40	35	40
ENSG00000128683	16.7668	1.77767	0.472336	3.76356	0.000167512	0.00194958	GAD1	protein_coding	6.4414	7.64486	5.60802	20.4643	22.9986	23.3612	3.00172	2.42932	5.45816	26.5586	37.0019	40.2337	5	8	8	19	18	27	3	3	11	25	26	28
ENSG00000141424	645.089	-0.516028	0.137125	-3.7632	0.000167752	0.00195107	SLC39A6	protein_coding	760.085	831.378	723.435	505.146	594.131	520.869	772.442	734.466	790.937	457.871	601.992	448.319	590	870	1032	469	465	602	772	907	1594	431	423	312
ENSG00000168476	39.093	-1.32787	0.352879	-3.76296	0.000167916	0.00195168	REEP4	protein_coding	74.7202	64.0257	56.0802	28.0038	22.9986	25.9569	53.0304	32.391	23.3212	41.4315	27.0398	20.1169	58	67	80	26	18	30	53	40	47	39	19	14
ENSG00000184304	187.205	-0.60404	0.160683	-3.75922	0.000170446	0.00197976	PRKD1	protein_coding	235.755	216.923	225.022	159.406	157.157	130.65	258.148	241.313	302.68	101.985	102.467	114.953	183	227	321	148	123	151	258	298	610	96	72	80
ENSG00000115963	291.66	-0.74987	0.199554	-3.75772	0.000171466	0.00199029	RND3	protein_coding	296.304	370.776	342.089	204.643	195.488	200.733	444.254	325.529	264.473	333.576	250.474	271.578	230	388	488	190	153	232	444	402	533	314	176	189
ENSG00000138101	34.5221	-1.1353	0.302355	-3.75487	0.00017343	0.00201174	DTNB	protein_coding	68.2788	48.736	53.2762	20.4643	25.554	30.2831	34.0195	28.3421	23.3212	27.621	24.1935	30.1753	53	51	76	19	20	35	34	35	47	26	17	21
ENSG00000146414	232.153	0.538924	0.143539	3.75456	0.000173648	0.00201293	SHPRH	protein_coding	193.242	193.033	171.045	258.497	293.871	256.108	202.116	218.639	190.043	244.339	277.514	287.384	150	202	244	240	230	296	202	270	383	230	195	200
ENSG00000106404	56.5741	-0.988846	0.263572	-3.75171	0.000175629	0.00203455	CLDN15	protein_coding	124.963	89.8271	87.6253	46.314	54.9412	50.1834	65.0372	54.2549	44.1615	28.6833	15.6546	17.243	97	94	125	43	43	58	65	67	89	27	11	12
ENSG00000115738	633.35	0.594022	0.158368	3.7509	0.000176203	0.00203983	ID2	protein_coding	515.312	513.161	620.387	809.956	884.169	800.338	485.278	493.963	487.265	616.16	540.796	833.413	400	537	885	752	692	925	485	610	982	580	380	580
ENSG00000167766	140.424	0.795751	0.212326	3.74777	0.000178411	0.00206292	ZNF83	protein_coding	118.522	112.762	98.1404	190.641	195.488	183.429	70.0401	106.89	107.675	125.357	182.163	193.984	92	118	140	177	153	212	70	132	217	118	128	135
ENSG00000277778	14.0746	3.41237	0.910514	3.74774	0.000178434	0.00206292	PGM5P2	transcribed_unprocessed_pseudogene	3.86484	0	0.701003	6.46242	22.9986	12.1132	6.00344	8.09775	7.44295	16.9975	58.3491	25.8645	3	0	1	6	18	14	6	10	15	16	41	18
ENSG00000117519	975.946	-0.772554	0.206148	-3.74757	0.000178553	0.00206293	CNN3	protein_coding	1110.5	1180.18	1284.94	705.481	710.402	678.341	1712.98	1259.2	1423.09	733.018	364.326	548.903	862	1235	1833	655	556	784	1712	1555	2868	690	256	382
ENSG00000273448	23.656	1.57383	0.419996	3.74726	0.00017878	0.00206419	AC006480,2	lincRNA	18.0359	9.55607	11.216	33.3892	49.8304	30.2831	16.0092	17.815	19.3517	16.9975	41.2713	20.1169	14	10	16	31	39	35	16	22	39	16	29	14
ENSG00000186283	38.7	-1.54192	0.411888	-3.74354	0.000181447	0.0020936	TOR3A	protein_coding	45.0898	74.5374	63.7912	20.4643	10.2216	31.1483	60.0344	55.8745	31.7566	32.9327	25.6167	12.9323	35	78	91	19	8	36	60	69	64	31	18	9
ENSG00000229358	18.1901	1.61645	0.432008	3.74173	0.000182761	0.00210737	DPY19L1P1	unprocessed_pseudogene	5.15312	7.64486	9.81404	24.7726	24.2763	23.3612	13.0074	11.3368	9.42774	30.808	24.1935	34.486	4	8	14	23	19	27	13	14	19	29	17	24
ENSG00000161647	79.7942	0.866976	0.231736	3.74121	0.000183133	0.00210991	MPP3	protein_coding	36.0718	33.4463	35.0501	59.2388	60.052	70.0837	55.0315	47.7767	57.0626	151.915	173.624	178.178	28	35	50	55	47	81	55	59	115	143	122	124
ENSG00000167216	28.7555	1.33332	0.356398	3.74109	0.000183224	0.00210991	KATNAL2	protein_coding	11.5945	18.1565	12.618	29.0809	37.0533	40.6658	19.0109	16.1955	17.3669	36.1197	58.3491	48.8552	9	19	18	27	29	47	19	20	35	34	41	34
ENSG00000162493	195.232	-0.610411	0.163208	-3.74008	0.000183962	0.00211693	PDPN	protein_coding	222.872	215.012	229.228	138.942	149.491	148.82	306.175	302.046	369.17	105.172	79.6963	76.1567	173	225	327	129	117	172	306	373	744	99	56	53
ENSG00000240583	577.307	-0.931472	0.249062	-3.73992	0.000184076	0.00211693	AQP1	protein_coding	707.266	777.864	705.91	402.824	361.59	384.162	381.218	428.371	171.684	942.3	835.388	829.102	549	814	1007	374	283	444	381	529	346	887	587	577
ENSG00000173660	1223.35	0.510788	0.136595	3.73944	0.000184434	0.00211966	UQCRH	protein_coding	1012.59	883.937	853.821	1332.34	1245.76	1334.19	864.495	744.183	1038.54	1847.42	1670.78	1852.19	786	925	1218	1237	975	1542	864	919	2093	1739	1174	1289
ENSG00000163738	94.6666	0.735385	0.196733	3.73798	0.000185501	0.00212958	MTHFD2L	protein_coding	70.8554	69.7593	67.9973	116.324	125.215	106.423	72.0412	56.6842	74.9257	132.793	133.776	109.206	55	73	97	108	98	123	72	70	151	125	94	76
ENSG00000137207	130.938	-0.692821	0.185349	-3.73793	0.000185542	0.00212958	YIPF3	protein_coding	202.26	157.675	159.128	110.938	98.383	109.019	136.078	132.803	147.37	115.796	82.5426	119.264	157	165	227	103	77	126	136	164	297	109	58	83
ENSG00000145604	179.493	-0.828342	0.221657	-3.73705	0.000186191	0.00213563	SKP2	protein_coding	180.359	263.748	311.946	141.096	152.046	135.841	269.154	213.781	198.479	115.796	78.2732	93.3997	140	276	445	131	119	157	269	264	400	109	55	65
ENSG00000125945	127.737	0.756667	0.202513	3.73639	0.000186684	0.00213987	ZNF436	protein_coding	121.098	115.628	117.768	219.722	196.766	182.564	53.0304	55.8745	70.9561	135.98	96.7741	166.683	94	121	168	204	154	211	53	69	143	128	68	116
ENSG00000173114	126.628	-0.784308	0.209974	-3.73526	0.000187518	0.00214802	LRRN3	protein_coding	189.377	154.808	215.909	107.707	111.16	107.289	167.096	179.77	221.304	22.3092	31.3093	11.4953	147	162	308	100	87	124	167	222	446	21	22	8
ENSG00000182568	349.855	0.542308	0.14536	3.73079	0.000190883	0.00218513	SATB1	protein_coding	251.215	282.86	304.235	386.668	407.587	430.885	205.117	215.4	206.418	589.602	436.907	481.368	195	296	434	359	319	498	205	266	416	555	307	335
ENSG00000173457	210.2	-0.965123	0.258877	-3.72812	0.000192913	0.00220693	PPP1R14B	protein_coding	203.548	290.505	294.421	118.478	122.659	162.663	237.136	193.536	156.798	345.262	213.472	183.926	158	304	420	110	96	188	237	239	316	325	150	128
ENSG00000101460	66.4782	-0.892962	0.239551	-3.72765	0.000193276	0.00220963	MAP1LC3A	protein_coding	100.486	103.206	99.5424	53.8535	49.8304	58.8357	65.0372	57.494	41.6805	69.0524	44.1176	54.6029	78	108	142	50	39	68	65	71	84	65	31	38
ENSG00000109881	294.729	0.815735	0.218864	3.72713	0.000193676	0.00221275	CCDC34	protein_coding	231.89	176.787	179.457	394.207	376.922	262.165	257.147	274.514	242.64	356.948	495.256	288.821	180	185	256	366	295	303	257	339	489	336	348	201
ENSG00000165072	34.3063	-1.31147	0.35237	-3.72186	0.000197758	0.00225791	MAMDC2	protein_coding	29.6304	48.736	60.2862	15.079	17.8878	23.3612	55.0315	62.3527	60.536	15.9352	15.6546	7.18459	23	51	86	14	14	27	55	77	122	15	11	5
ENSG00000110013	54.1548	1.16178	0.312272	3.72042	0.000198892	0.00226829	SIAE	protein_coding	42.5132	27.7126	29.4421	70.0095	63.8851	84.7926	24.0137	28.3421	39.6957	52.0549	86.812	100.584	33	29	42	65	50	98	24	35	80	49	61	70
ENSG00000176956	14.497	-1.76933	0.475578	-3.72038	0.000198927	0.00226829	LY6H	protein_coding	25.7656	26.757	30.1431	6.46242	11.4993	6.92184	23.0132	25.103	14.3897	1.06235	2.8463	0	20	28	43	6	9	8	23	31	29	1	2	0
ENSG00000113657	1412.46	-0.563615	0.151513	-3.7199	0.000199298	0.00227104	DPYSL3	protein_coding	1865.43	2123.36	1620.72	1305.41	1344.14	1146.43	1900.09	1471.36	1434.01	977.357	939.278	821.917	1448	2222	2312	1212	1052	1325	1899	1817	2890	920	660	572
ENSG00000011028	482.248	-0.671025	0.180498	-3.71763	0.000201099	0.00229006	MRC2	protein_coding	443.168	578.142	614.779	338.2	332.202	359.071	734.421	869.698	807.312	240.09	294.592	175.304	344	605	877	314	260	415	734	1074	1627	226	207	122
ENSG00000215808	15.2166	-2.04603	0.5505	-3.71668	0.000201856	0.00229719	LINC01139	lincRNA	32.207	15.2897	22.4321	9.69363	2.5554	4.32615	30.0172	22.6737	26.2984	8.49876	1.42315	7.18459	25	16	32	9	2	5	30	28	53	8	1	5
ENSG00000024422	138.559	-1.45445	0.391423	-3.71581	0.000202553	0.00230361	EHD2	protein_coding	136.558	325.862	294.421	67.8554	106.049	102.962	257.147	183.819	84.8496	48.8679	29.8861	24.4276	106	341	420	63	83	119	257	227	171	46	21	17
ENSG00000183044	132.263	1.07533	0.289491	3.71458	0.000203545	0.00231339	ABAT	protein_coding	104.351	91.7383	81.3163	215.414	205.71	161.798	45.0258	48.5865	71.4523	117.92	165.085	278.762	81	96	116	200	161	187	45	60	144	111	116	194
ENSG00000114867	548.631	-0.743089	0.200073	-3.71409	0.000203937	0.00231633	EIF4G1	protein_coding	486.97	885.848	725.538	348.971	444.64	462.033	653.374	644.581	541.847	438.749	468.216	482.805	378	927	1035	324	348	534	653	796	1092	413	329	336
ENSG00000104853	177.294	-1.2752	0.34355	-3.71184	0.000205761	0.00233552	CLPTM1	protein_coding	386.484	375.554	280.401	122.786	132.881	173.911	108.062	69.6406	42.6729	141.292	75.4269	218.412	300	393	400	114	104	201	108	86	86	133	53	152
ENSG00000196335	21.9199	-2.25987	0.608866	-3.7116	0.000205953	0.00233619	STK31	protein_coding	20.6125	12.4229	13.3191	3.23121	3.8331	2.59569	81.0464	53.4451	61.5284	5.31173	5.69259	0	16	13	19	3	3	3	81	66	124	5	4	0
ENSG00000158089	5.18419	-4.88819	1.31747	-3.71029	0.000207019	0.00234675	GALNT14	protein_coding	15.4594	6.68925	11.917	0	0	0.86523	9.00516	7.28797	9.92393	1.06235	0	0	12	7	17	0	0	1	9	9	20	1	0	0
ENSG00000182957	35.1619	-1.20626	0.325167	-3.70965	0.000207544	0.00235086	SPATA13	protein_coding	70.8554	56.3808	53.2762	28.0038	25.554	24.2265	49.0281	43.7278	25.306	16.9975	15.6546	12.9323	55	59	76	26	20	28	49	54	51	16	11	9
ENSG00000070778	161.719	0.716241	0.193082	3.70952	0.000207651	0.00235086	PTPN21	protein_coding	122.387	110.85	92.5324	192.795	181.434	157.472	106.061	112.559	117.599	218.843	219.165	308.937	95	116	132	179	142	182	106	139	237	206	154	215
ENSG00000244649	5.17043	-3.35579	0.904818	-3.7088	0.000208246	0.00235607	LINC02086	lincRNA	14.1711	17.2009	11.917	2.15414	1.2777	0.86523	4.00229	4.85865	3.47338	2.12469	0	0	11	18	17	2	1	1	4	6	7	2	0	0
ENSG00000138399	106.84	0.90545	0.244261	3.7069	0.000209811	0.00237224	FASTKD1	protein_coding	69.5671	71.6706	67.2963	106.63	120.104	161.798	51.0292	50.206	60.0398	175.287	223.434	125.012	54	75	96	99	94	187	51	62	121	165	157	87
ENSG00000106003	14.6525	-2.21819	0.598447	-3.70658	0.000210076	0.00237369	LFNG	protein_coding	21.9008	18.1565	14.0201	4.30828	2.5554	4.32615	35.0201	29.9617	20.3441	13.8105	7.11574	4.31076	17	19	20	4	2	5	35	37	41	13	5	3
ENSG00000178988	356.642	-0.451881	0.121986	-3.70435	0.00021193	0.0023931	MRFAP1L1	protein_coding	345.259	404.222	412.891	285.423	295.149	274.278	395.226	363.589	384.056	371.821	384.25	363.54	268	423	589	265	231	317	395	449	774	350	270	253
ENSG00000168792	42.1037	-1.07566	0.290411	-3.70393	0.000212281	0.00239551	ABHD15	protein_coding	55.396	59.2477	53.9772	22.6185	31.9425	25.9569	69.0395	58.3038	46.1463	33.995	24.1935	24.4276	43	62	77	21	25	30	69	72	93	32	17	17
ENSG00000131242	51.1764	-0.990132	0.267587	-3.70022	0.000215412	0.00242858	RAB11FIP4	protein_coding	66.9905	80.271	79.2133	29.0809	35.7756	48.4529	79.0453	63.1624	58.055	29.7457	22.7704	21.5538	52	84	113	27	28	56	79	78	117	28	16	15
ENSG00000169252	20.4233	1.70208	0.460006	3.70013	0.00021549	0.00242858	ADRB2	protein_coding	10.3062	5.73364	6.30902	28.0038	25.554	17.3046	3.00172	6.4782	1.98479	48.8679	44.1176	47.4183	8	6	9	26	20	20	3	8	4	46	31	33
ENSG00000134531	141.416	-1.1338	0.306443	-3.69988	0.000215702	0.0024294	EMP1	protein_coding	87.603	71.6706	60.9872	34.4662	22.9986	40.6658	423.242	459.142	325.505	76.4888	64.0417	30.1753	68	75	87	32	18	47	423	567	656	72	45	21
ENSG00000157637	202.144	-0.671264	0.181469	-3.69906	0.000216398	0.00243546	SLC38A10	protein_coding	304.034	236.035	234.836	143.25	164.824	175.642	228.131	215.4	203.441	208.22	138.045	173.867	236	247	335	133	129	203	228	266	410	196	97	121
ENSG00000164379	7.39271	2.96383	0.80127	3.69892	0.00021652	0.00243546	FOXQ1	protein_coding	1.28828	0.955607	2.80401	11.8478	12.777	17.3046	8.00458	5.66842	7.44295	6.37407	12.8083	1.43692	1	1	4	11	10	20	8	7	15	6	9	1
ENSG00000102007	147.925	-0.906521	0.245232	-3.69659	0.000218514	0.00245631	PLP2	protein_coding	144.287	159.586	119.17	75.3949	83.0506	67.488	261.15	229.976	247.602	177.412	128.083	81.9044	112	167	170	70	65	78	261	284	499	167	90	57
ENSG00000160991	118.593	-0.611729	0.165511	-3.69599	0.00021903	0.00246052	ORAI2	protein_coding	180.359	203.544	196.982	136.788	121.382	122.863	104.06	97.173	88.8192	55.2419	49.8102	66.0983	140	213	281	127	95	142	104	120	179	52	35	46
ENSG00000149798	11.2099	-2.08331	0.563785	-3.69522	0.000219696	0.00246537	CDC42EP2	protein_coding	20.6125	26.757	18.9271	4.30828	5.11081	6.05661	18.0103	12.1466	10.4201	2.12469	1.42315	8.62151	16	28	27	4	4	7	18	15	21	2	1	6
ENSG00000129757	1172.34	-0.943945	0.255457	-3.69512	0.000219781	0.00246537	CDKN1C	protein_coding	2419.39	1126.66	1191	860.579	741.067	857.443	1734.99	1747.49	1986.77	591.726	395.635	415.269	1878	1179	1699	799	580	991	1734	2158	4004	557	278	289
ENSG00000109323	174.533	0.797454	0.21582	3.695	0.000219885	0.00246537	MANBA	protein_coding	110.792	86.9603	98.1404	180.948	169.934	161.798	208.119	206.493	148.859	262.399	283.207	176.741	86	91	140	168	133	187	208	255	300	247	199	123
ENSG00000197358	30.0599	-1.27979	0.346378	-3.69478	0.00022008	0.00246597	BNIP3P1	transcribed_processed_pseudogene	46.3781	54.4696	39.9572	11.8478	19.1655	25.9569	12.0069	12.1466	6.94675	44.6185	44.1176	43.1076	36	57	57	11	15	30	12	15	14	42	31	30
ENSG00000169306	23.193	1.42466	0.385642	3.69425	0.000220536	0.0024695	IL1RAPL1	protein_coding	11.5945	10.5117	11.917	37.6974	28.1094	25.9569	12.0069	13.7662	14.8859	31.8704	48.387	31.6122	9	11	17	35	22	30	12	17	30	30	34	22
ENSG00000174792	4.26532	-4.4881	1.21546	-3.69252	0.000222043	0.00248477	C4orf26	protein_coding	15.4594	13.3785	16.8241	0	0	1.73046	0	0.809775	0.496197	1.06235	1.42315	0	12	14	24	0	0	2	0	1	1	1	1	0
ENSG00000119888	67.0959	0.962959	0.26082	3.69204	0.000222459	0.00248784	EPCAM	protein_coding	90.1796	57.3364	59.5852	113.092	162.268	124.593	15.0086	20.2444	24.3136	45.6808	56.9259	35.923	70	60	85	105	127	144	15	25	49	43	40	25
ENSG00000144681	9.55606	-2.37244	0.643092	-3.68911	0.000225036	0.00251504	STAC	protein_coding	20.6125	21.0234	16.1231	3.23121	0	6.92184	9.00516	15.3857	14.8859	3.18704	1.42315	2.87384	16	22	23	3	0	8	9	19	30	3	1	2
ENSG00000189043	2452.01	0.596296	0.161757	3.68637	0.000227476	0.00254069	NDUFA4	protein_coding	2116.64	1765.01	1512.76	2849.93	2611.62	2685.68	1563.9	1438.97	1486.61	3302.83	3377.13	4713.09	1643	1847	2158	2646	2044	3104	1563	1777	2996	3109	2373	3280
ENSG00000188643	214.035	-0.774339	0.210081	-3.68591	0.00022789	0.00254281	S100A16	protein_coding	246.061	342.107	273.391	161.56	158.435	183.429	252.144	204.063	161.264	216.718	152.277	216.975	191	358	390	150	124	212	252	252	325	204	107	151
ENSG00000140043	30.8416	1.19777	0.324966	3.68583	0.000227958	0.00254281	PTGR2	protein_coding	20.6125	24.8458	16.8241	45.2369	44.7196	51.0486	9.00516	11.3368	14.8859	32.9327	51.2333	47.4183	16	26	24	42	35	59	9	14	30	31	36	33
ENSG00000168096	89.9129	-1.13393	0.307666	-3.6856	0.000228168	0.00254353	ANKS3	protein_coding	231.89	130.918	96.0374	54.9305	77.9398	74.4098	71.0407	55.0647	57.0626	76.4888	59.7722	93.3997	180	137	137	51	61	86	71	68	115	72	42	65
ENSG00000140859	116.519	-0.855959	0.232301	-3.6847	0.000228972	0.00255086	KIFC3	protein_coding	248.638	172.965	149.314	100.167	118.826	95.1753	88.0504	77.7384	75.9181	112.609	69.7343	89.089	193	181	213	93	93	110	88	96	153	106	49	62
ENSG00000159176	122.894	-0.925983	0.251472	-3.68225	0.000231189	0.00257391	CSRP1	protein_coding	155.882	235.079	152.118	80.7802	112.438	93.4449	210.12	176.531	132.485	45.6808	31.3093	48.8552	121	246	217	75	88	108	210	218	267	43	22	34
ENSG00000119421	224.636	0.737885	0.200447	3.68119	0.000232144	0.00258289	NDUFA8	protein_coding	123.675	133.785	130.387	225.108	203.155	218.903	161.092	115.798	202.944	409.003	429.791	341.987	96	140	186	209	159	253	161	143	409	385	302	238
ENSG00000112419	955.924	-0.466237	0.126745	-3.67855	0.000234562	0.00260814	PHACTR2	protein_coding	1241.9	1195.46	1176.98	872.426	908.446	835.813	961.551	1098.05	1252.9	573.666	710.151	643.74	964	1251	1679	810	711	966	961	1356	2525	540	499	448
ENSG00000267002	82.8022	0.765896	0.208241	3.67792	0.00023514	0.00261289	AC060780,1	lincRNA	63.1257	78.3598	56.7812	120.632	109.882	105.558	67.0384	55.8745	59.5436	105.172	79.6963	91.9628	49	82	81	112	86	122	67	69	120	99	56	64
ENSG00000175084	29.9281	-1.68016	0.456937	-3.67701	0.000235983	0.0026206	DES	protein_coding	33.4953	66.8925	44.1632	17.2331	10.2216	17.3046	35.0201	38.8692	17.3669	41.4315	22.7704	14.3692	26	70	63	16	8	20	35	48	35	39	16	10
ENSG00000206120	73.9224	1.15606	0.314711	3.67342	0.000239328	0.00265605	EGFEM1P	transcribed_unitary_pseudogene	50.2429	43.9579	24.5351	70.0095	102.216	87.3883	39.0223	39.679	32.749	88.1746	132.353	176.741	39	46	35	65	80	101	39	49	66	83	93	123
ENSG00000013297	27.7239	-1.45037	0.394893	-3.67283	0.000239883	0.00266052	CLDN11	protein_coding	39.9367	25.8014	35.7511	9.69363	8.94391	17.3046	54.0309	59.9233	44.6577	18.0599	9.96204	8.62151	31	27	51	9	7	20	54	74	90	17	7	6
ENSG00000170049	19.7092	-1.55022	0.422108	-3.67257	0.000240121	0.00266147	KCNAB3	protein_coding	24.4773	36.3131	39.2562	8.61656	14.0547	12.1132	22.0126	29.1519	14.8859	12.7481	11.3852	11.4953	19	38	56	8	11	14	22	36	30	12	8	8
ENSG00000103494	86.5571	-0.808985	0.220433	-3.66998	0.000242567	0.00268687	RPGRIP1L	protein_coding	112.08	122.318	98.8414	63.5471	63.8851	62.2966	105.06	110.939	139.431	48.8679	68.3111	43.1076	87	128	141	59	50	72	105	137	281	46	48	30
ENSG00000136603	965.918	-0.434831	0.118503	-3.66938	0.000243138	0.00269149	SKIL	protein_coding	1350.12	1199.29	1167.17	891.814	971.053	885.131	1189.68	1190.37	1268.77	538.609	520.872	418.143	1048	1255	1665	828	760	1023	1189	1470	2557	507	366	291
ENSG00000167508	65.5315	-1.31642	0.358864	-3.66831	0.000244159	0.00270107	MVD	protein_coding	108.216	107.028	112.16	44.1599	49.8304	38.0701	83.0476	58.3038	40.1919	43.5561	21.3472	80.4674	84	112	160	41	39	44	83	72	81	41	15	56
ENSG00000154001	527.331	-0.408539	0.111453	-3.66558	0.000246777	0.00272831	PPP2R5E	protein_coding	610.645	673.703	616.882	432.982	488.082	510.486	531.304	481.006	522.495	486.554	486.717	487.115	474	705	880	402	382	590	531	594	1053	458	342	339
ENSG00000080371	523.967	0.530592	0.144796	3.66441	0.000247907	0.00273895	RAB21	protein_coding	438.015	358.353	365.923	595.619	554.522	524.33	396.227	374.926	473.868	706.459	674.572	824.791	340	375	522	553	434	606	396	463	955	665	474	574
ENSG00000110422	785.49	0.576958	0.157456	3.66426	0.000248053	0.00273895	HIPK3	protein_coding	641.563	473.981	464.765	865.964	816.451	668.823	448.257	501.251	527.457	1245.07	1434.53	1337.77	498	496	663	804	639	773	448	619	1063	1172	1008	931
ENSG00000146197	512.278	-0.586738	0.160145	-3.6638	0.0002485	0.00274214	SCUBE3	protein_coding	686.653	536.096	679.272	442.676	434.419	390.219	650.372	618.668	764.639	297.457	270.398	376.473	533	561	969	411	340	451	650	764	1541	280	190	262
ENSG00000126733	7.49849	2.96805	0.810144	3.66361	0.000248687	0.00274248	DACH2	protein_coding	1.28828	2.86682	0.701003	12.9248	11.4993	12.1132	1.00057	4.04887	1.48859	14.8728	12.8083	14.3692	1	3	1	12	9	14	1	5	3	14	9	10
ENSG00000140450	58.7699	-0.836244	0.22834	-3.66227	0.00024999	0.0027551	ARRDC4	protein_coding	101.774	90.7827	88.3263	52.7764	49.8304	53.6443	67.0384	50.206	61.0322	33.995	21.3472	34.486	79	95	126	49	39	62	67	62	123	32	15	24
ENSG00000245958	53.9977	1.13163	0.309065	3.66147	0.000250772	0.00276061	AC093752,1	transcribed_unprocessed_pseudogene	32.207	43.9579	24.5351	67.8554	68.9959	81.3317	28.016	35.6301	29.2756	48.8679	96.7741	90.5259	25	46	35	63	54	94	28	44	59	46	68	63
ENSG00000107771	313.557	0.757669	0.206932	3.66144	0.000250806	0.00276061	CCSER2	protein_coding	271.827	201.633	201.889	399.593	397.365	340.901	160.092	198.395	259.511	354.823	492.409	484.242	211	211	288	371	311	394	160	245	523	334	346	337
ENSG00000176658	63.2807	-1.02137	0.279001	-3.6608	0.000251429	0.00276572	MYO1D	protein_coding	79.8733	57.3364	75.0073	34.4662	33.2202	36.3397	90.0516	119.847	125.042	38.2444	48.387	21.5538	62	60	107	32	26	42	90	148	252	36	34	15
ENSG00000138756	199.594	0.775141	0.211821	3.65942	0.000252786	0.00277889	BMP2K	protein_coding	99.1975	153.853	150.716	232.647	212.098	250.917	118.068	100.412	75.4219	337.826	284.63	379.347	77	161	215	216	166	290	118	124	152	318	200	264
ENSG00000159348	252.784	0.672996	0.184088	3.65585	0.000256333	0.00281611	CYB5R1	protein_coding	124.963	158.631	120.572	236.955	201.877	205.06	162.093	148.999	202.944	478.055	557.874	435.386	97	166	172	220	158	237	162	184	409	450	392	303
ENSG00000189056	321.479	-0.705424	0.19312	-3.65278	0.000259415	0.00284818	RELN	protein_coding	447.033	341.152	384.149	245.572	241.486	231.017	454.26	498.012	637.613	91.3617	133.776	152.313	347	357	548	228	189	267	454	615	1285	86	94	106
ENSG00000105737	13.1034	-2.45352	0.671865	-3.65181	0.000260397	0.00285716	GRIK5	protein_coding	81.1616	21.0234	18.2261	4.30828	7.66621	9.51753	5.00286	2.42932	3.96957	1.06235	0	2.87384	63	22	26	4	6	11	5	3	8	1	0	2
ENSG00000136068	324.43	-0.998409	0.273543	-3.64992	0.000262323	0.00287588	FLNB	protein_coding	501.141	389.888	342.79	211.106	190.378	214.577	447.256	593.565	631.658	116.858	189.279	64.6613	389	408	489	196	149	248	447	733	1273	110	133	45
ENSG00000137478	97.8219	0.844384	0.231358	3.64969	0.000262562	0.00287588	FCHSD2	protein_coding	66.9905	50.6472	65.8943	109.861	127.77	93.4449	70.0401	51.0158	65.9942	148.728	130.93	192.547	52	53	94	102	100	108	70	63	133	140	92	134
ENSG00000166828	5.14362	-4.87542	1.33586	-3.64965	0.000262598	0.00287588	SCNN1G	protein_coding	16.7476	6.68925	10.515	1.07707	0	0	5.00286	11.3368	8.93154	0	1.42315	0	13	7	15	1	0	0	5	14	18	0	1	0
ENSG00000160145	152.801	0.627508	0.171983	3.64865	0.000263621	0.00288528	KALRN	protein_coding	122.387	106.072	115.665	179.871	162.268	186.89	177.101	221.069	206.418	99.8604	123.814	132.197	95	111	165	167	127	216	177	273	416	94	87	92
ENSG00000221818	14.6324	-3.41098	0.935532	-3.64603	0.000266319	0.00291298	EBF2	protein_coding	14.1711	6.68925	12.618	0	1.2777	1.73046	41.0235	51.0158	36.7186	3.18704	2.8463	4.31076	11	7	18	0	1	2	41	63	74	3	2	3
ENSG00000070756	3339.43	-0.452783	0.124211	-3.64526	0.000267125	0.00291996	PABPC1	protein_coding	3475.78	4504.73	4655.36	2972.71	3102.26	3162.42	3782.17	3540.34	3331.96	2371.15	2534.63	2639.62	2698	4714	6641	2760	2428	3655	3780	4372	6715	2232	1781	1837
ENSG00000074800	1220	-0.608431	0.166931	-3.64481	0.000267591	0.00292322	ENO1	protein_coding	1290.86	1684.74	1355.74	998.443	908.446	934.449	1389.8	1162.03	1069.3	1564.83	1090.13	1191.21	1002	1763	1934	927	711	1080	1389	1435	2155	1473	766	829
ENSG00000151655	17.6674	1.76874	0.485349	3.64426	0.000268161	0.00292628	ITIH2	protein_coding	7.72968	6.68925	16.8241	33.3892	48.5527	29.4178	16.0092	14.5759	12.4049	10.6235	1.42315	14.3692	6	7	24	31	38	34	16	18	25	10	1	10
ENSG00000158874	28.3863	1.8892	0.518411	3.64422	0.000268206	0.00292628	APOA2	protein_coding	7.72968	7.64486	30.8441	39.8516	72.829	65.7575	12.0069	25.103	7.93915	22.3092	24.1935	24.4276	6	8	44	37	57	76	12	31	16	21	17	17
ENSG00000102934	25.7622	-1.38005	0.378839	-3.64283	0.000269652	0.00294022	PLLP	protein_coding	25.7656	37.2687	43.4622	12.9248	12.777	15.5741	57.0327	52.6354	40.6881	5.31173	4.26944	1.43692	20	39	62	12	10	18	57	65	82	5	3	1
ENSG00000270640	48.5804	1.48328	0.407228	3.64237	0.000270135	0.00294364	AC104695,3	sense_intronic	23.189	14.3341	26.6381	52.7764	52.3858	74.4098	49.0281	63.9722	78.3991	80.7382	45.5407	21.5538	18	15	38	49	41	86	49	79	158	76	32	15
ENSG00000164125	680.777	-0.475591	0.130633	-3.64066	0.000271943	0.0029615	FAM198B	protein_coding	859.283	699.505	829.286	578.386	595.409	544.23	894.512	949.056	1081.21	362.26	419.829	356.356	667	732	1183	537	466	629	894	1172	2179	341	295	248
ENSG00000118137	39.6932	1.91444	0.525999	3.63962	0.000273046	0.00297165	APOA1	protein_coding	7.72968	22.9346	35.7511	57.0847	109.882	89.984	17.0097	21.0541	3.47338	49.9302	31.3093	30.1753	6	24	51	53	86	104	17	26	7	47	22	21
ENSG00000163811	346.554	-0.457683	0.12582	-3.6376	0.000275185	0.00299307	WDR43	protein_coding	399.367	403.266	384.149	295.117	304.093	266.491	413.237	430.8	391.003	279.397	325.901	265.83	310	422	548	274	238	308	413	532	788	263	229	185
ENSG00000105699	114.305	-2.3201	0.6379	-3.63709	0.000275739	0.00299722	LSR	protein_coding	559.113	150.986	109.356	35.5433	67.7182	60.5661	87.0498	60.7331	61.0322	96.6734	46.9639	35.923	434	158	156	33	53	70	87	75	123	91	33	25
ENSG00000050327	16.4811	-1.84121	0.506359	-3.63618	0.000276713	0.00300594	ARHGEF5	protein_coding	14.1711	31.535	27.3391	5.38535	6.38851	8.6523	26.0149	32.391	37.7109	5.31173	0	2.87384	11	33	39	5	5	10	26	40	76	5	0	2
ENSG00000175497	50.1206	-0.938932	0.258278	-3.63536	0.000277591	0.0030136	DPP10	protein_coding	96.621	73.5818	82.7183	42.0057	42.1642	46.7224	77.0441	53.4451	59.0474	13.8105	8.53889	5.74767	75	77	118	39	33	54	77	66	119	13	6	4
ENSG00000166411	244.758	0.782149	0.215161	3.63518	0.000277789	0.00301388	IDH3A	protein_coding	133.981	124.229	98.8414	187.41	189.1	231.882	88.0504	101.222	78.8953	619.347	670.303	413.833	104	130	141	174	148	268	88	125	159	583	471	288
ENSG00000141696	271.968	-0.623788	0.171653	-3.634	0.000279065	0.00302584	P3H4	protein_coding	297.593	432.89	475.28	260.651	255.54	269.952	281.161	285.041	259.015	156.165	140.892	149.44	231	453	678	242	200	312	281	352	522	147	99	104
ENSG00000167183	4.55465	5.02162	1.38198	3.63364	0.000279455	0.00302818	PRR15L	protein_coding	0	0	0.701003	5.38535	10.2216	17.3046	1.00057	6.4782	3.96957	5.31173	2.8463	1.43692	0	0	1	5	8	20	1	8	8	5	2	1
ENSG00000011332	30.1155	-1.42305	0.391654	-3.63343	0.000279679	0.00302873	DPF1	protein_coding	52.8195	67.8481	58.8842	15.079	22.9986	28.5526	32.0183	29.9617	11.9087	16.9975	11.3852	12.9323	41	71	84	14	18	33	32	37	24	16	8	9
ENSG00000138688	452.953	0.425929	0.117231	3.63325	0.000279871	0.00302892	KIAA1109	protein_coding	334.953	332.551	303.534	430.828	443.362	427.424	419.24	453.474	428.714	599.163	683.111	579.078	260	348	433	400	347	494	419	560	864	564	480	403
ENSG00000065882	170.567	0.617234	0.169907	3.63278	0.000280385	0.00303261	TBC1D1	protein_coding	117.233	117.54	125.479	178.794	198.044	178.237	134.077	153.047	155.31	273.023	219.165	196.858	91	123	179	166	155	206	134	189	313	257	154	137
ENSG00000137261	23.6679	1.58163	0.435459	3.6321	0.000281124	0.00303872	KIAA0319	protein_coding	5.15312	7.64486	8.41203	20.4643	26.8317	19.0351	6.00344	4.85865	4.96197	69.0524	49.8102	61.7875	4	8	12	19	21	22	6	6	10	65	35	43
ENSG00000237463	32.1441	1.67194	0.460761	3.62864	0.000284914	0.00307777	AL157714,2	antisense_RNA	2.57656	9.55607	11.216	21.5414	33.2202	25.0917	3.00172	11.3368	2.97718	76.4888	98.1972	90.5259	2	10	16	20	26	29	3	14	6	72	69	63
ENSG00000185070	1565.38	-0.518523	0.14307	-3.62425	0.000289803	0.00312865	FLRT2	protein_coding	2123.09	2471.2	2382.01	1527.28	1611.18	1732.19	1758.01	1947.51	2046.81	440.873	442.599	301.753	1648	2586	3398	1418	1261	2002	1757	2405	4125	415	311	210
ENSG00000107537	79.5687	0.879024	0.2426	3.62335	0.000290815	0.00313763	PHYH	protein_coding	34.7836	49.6916	40.6582	80.7802	67.7182	82.1969	55.0315	57.494	74.9257	124.294	162.239	125.012	27	52	58	75	53	95	55	71	151	117	114	87
ENSG00000166394	21.8921	-1.60231	0.442279	-3.62284	0.000291388	0.00314188	CYB5R2	protein_coding	39.9367	36.3131	23.1331	11.8478	8.94391	11.248	30.0172	38.8692	44.6577	10.6235	7.11574	0	31	38	33	11	7	13	30	48	90	10	5	0
ENSG00000148339	67.1425	0.964089	0.266134	3.62257	0.000291689	0.00314317	SLC25A25	protein_coding	48.9546	43.9579	45.5652	99.0904	77.9398	91.7144	48.0275	69.6406	96.2621	61.616	65.4648	57.4767	38	46	65	92	61	106	48	86	194	58	46	40
ENSG00000136521	548.052	0.842479	0.232775	3.61929	0.000295412	0.00318133	NDUFB5	protein_coding	399.367	315.35	339.285	728.099	576.243	583.165	292.167	361.969	522.495	586.414	915.084	956.988	310	330	484	676	451	674	292	447	1053	552	643	666
ENSG00000006459	77.0645	0.808143	0.223346	3.61834	0.000296494	0.00319101	KDM7A	protein_coding	61.8374	43.0023	56.7812	99.0904	83.0506	98.6363	49.0281	44.5376	37.2147	132.793	108.159	110.643	48	45	81	92	65	114	49	55	75	125	76	77
ENSG00000106125	14.3124	-1.68024	0.464514	-3.61721	0.000297794	0.00320303	MINDY4	protein_coding	21.9008	29.6238	29.4421	6.46242	12.777	6.92184	14.008	17.0053	10.4201	7.43642	5.69259	10.0584	17	31	42	6	10	8	14	21	21	7	4	7
ENSG00000180914	25.623	-1.21459	0.335798	-3.61703	0.000298002	0.00320329	OXTR	protein_coding	47.6664	41.0911	43.4622	19.3873	20.4432	17.3046	15.0086	17.0053	11.9087	16.9975	28.463	28.7384	37	43	62	18	16	20	15	21	24	16	20	20
ENSG00000159086	298.325	0.507927	0.140533	3.61428	0.000301182	0.00323548	PAXBP1	protein_coding	265.386	241.769	235.537	334.969	367.978	350.418	285.163	309.334	311.115	250.713	340.132	287.384	206	253	336	311	288	405	285	382	627	236	239	200
ENSG00000101825	155.742	-0.965591	0.267251	-3.61305	0.000302622	0.00324894	MXRA5	protein_coding	127.54	125.185	153.52	67.8554	48.5527	89.984	301.172	387.072	312.604	112.609	91.0815	51.7291	99	131	219	63	38	104	301	478	630	106	64	36
ENSG00000165304	99.1376	-0.850777	0.235513	-3.61244	0.000303329	0.00325453	MELK	protein_coding	153.305	103.206	141.603	82.9344	65.1628	71.8141	135.077	110.129	122.064	91.3617	54.0796	58.9137	119	108	202	77	51	83	135	136	246	86	38	41
ENSG00000091409	83.1845	0.789265	0.218504	3.61212	0.000303702	0.00325653	ITGA6	protein_coding	76.0085	78.3598	66.5953	106.63	155.88	119.402	45.0258	30.7714	32.2528	87.1123	102.467	97.7105	59	82	95	99	122	138	45	38	65	82	72	68
ENSG00000065268	119.382	-1.15663	0.320357	-3.61046	0.000305655	0.00327546	WDR18	protein_coding	359.43	170.098	154.221	114.169	104.772	86.523	72.0412	60.7331	46.6425	89.237	61.1954	113.517	279	178	220	106	82	100	72	75	94	84	43	79
ENSG00000138386	431.531	0.450197	0.124719	3.6097	0.000306554	0.00328308	NAB1	protein_coding	246.061	292.416	301.431	364.05	383.31	405.793	369.211	332.008	335.925	746.829	707.305	694.032	191	306	430	338	300	469	369	410	677	703	497	483
ENSG00000276850	8.44462	-4.15749	1.15203	-3.60883	0.000307576	0.00329201	AC245041,2	lincRNA	19.3242	7.64486	11.917	0	2.5554	0	23.0132	23.4835	13.3973	0	0	0	15	8	17	0	2	0	23	29	27	0	0	0
ENSG00000213694	77.055	0.894789	0.247991	3.60815	0.000308383	0.00329862	S1PR3	protein_coding	51.5312	60.2033	53.9772	113.092	114.993	82.1969	40.0229	48.5865	43.1691	84.9876	91.0815	140.818	40	63	77	105	90	95	40	60	87	80	64	98
ENSG00000088854	173.469	0.588054	0.162987	3.60797	0.000308604	0.00329896	C20orf194	protein_coding	113.369	118.495	128.283	169.1	205.71	171.316	165.095	136.852	159.775	235.841	220.588	257.208	88	124	183	157	161	198	165	169	322	222	155	179
ENSG00000260918	7.24246	2.68994	0.745651	3.60751	0.000309148	0.00330275	AC107398,3	sense_overlapping	5.15312	0.955607	2.10301	14.0019	14.0547	20.7655	1.00057	2.42932	5.45816	9.56111	7.11574	4.31076	4	1	3	13	11	24	1	3	11	9	5	3
ENSG00000176532	8.78022	-4.19008	1.16155	-3.6073	0.000309398	0.0033034	PRR15	protein_coding	19.3242	8.60047	11.216	2.15414	0	0	13.0074	19.4346	28.7794	0	2.8463	0	15	9	16	2	0	0	13	24	58	0	2	0
ENSG00000149557	91.8859	0.901888	0.250041	3.60696	0.0003098	0.00330567	FEZ1	protein_coding	39.9367	39.1799	49.7712	85.0885	93.2722	66.6227	60.0344	45.3474	50.1159	166.788	166.508	239.965	31	41	71	79	73	77	60	56	101	157	117	167
ENSG00000163535	261.515	-0.665284	0.184564	-3.60463	0.0003126	0.0033335	SGO2	protein_coding	252.503	254.192	276.896	176.639	149.491	167.855	561.321	425.942	408.37	134.918	193.548	136.507	196	266	395	164	117	194	561	526	823	127	136	95
ENSG00000197930	250.998	-0.549896	0.152598	-3.60357	0.000313882	0.00334513	ERO1A	protein_coding	334.953	295.283	276.195	200.335	226.153	192.081	332.19	281.802	294.245	207.157	207.78	163.809	260	309	394	186	177	222	332	348	593	195	146	114
ENSG00000133678	62.8075	-0.810421	0.224974	-3.60229	0.000315425	0.00335952	TMEM254	protein_coding	91.4679	80.271	92.5324	57.0847	45.9973	47.5877	79.0453	85.0264	91.3002	23.3716	35.5787	24.4276	71	84	132	53	36	55	79	105	184	22	25	17
ENSG00000171208	96.0108	-0.677244	0.188138	-3.59972	0.000318563	0.00339088	NETO2	protein_coding	122.387	155.764	155.623	89.3968	91.9945	91.7144	93.0533	76.9286	92.7888	55.2419	66.888	60.3506	95	163	222	83	72	106	93	95	187	52	47	42
ENSG00000151233	531.478	-0.569806	0.15838	-3.59771	0.000321037	0.00341513	GXYLT1	protein_coding	761.373	610.633	682.076	490.067	445.918	446.459	768.44	752.281	815.747	239.028	220.588	145.129	591	639	973	455	349	516	768	929	1644	225	155	101
ENSG00000085382	89.509	0.701338	0.194985	3.59688	0.000322056	0.00342389	HACE1	protein_coding	65.7023	65.9369	65.8943	116.324	100.938	103.828	80.0458	78.5482	67.9789	120.045	95.3509	113.517	51	69	94	108	79	120	80	97	137	113	67	79
ENSG00000143674	22.9557	-1.47865	0.411178	-3.59613	0.000322984	0.00343165	MAP3K21	protein_coding	42.5132	38.2243	32.2461	5.38535	15.3324	19.0351	33.0189	42.9181	30.7642	7.43642	2.8463	5.74767	33	40	46	5	12	22	33	53	62	7	2	4
ENSG00000082898	644.152	-0.401094	0.111564	-3.5952	0.00032414	0.00344184	XPO1	protein_coding	872.165	808.444	759.887	576.232	645.239	623.831	712.408	688.309	638.605	432.374	493.832	478.494	677	846	1084	535	505	721	712	850	1287	407	347	333
ENSG00000140557	60.3518	0.968517	0.269467	3.5942	0.000325387	0.00345298	ST8SIA2	protein_coding	38.6484	43.9579	37.8541	72.1637	86.8837	77.0055	26.0149	36.4399	20.3441	98.7981	71.1574	114.953	30	46	54	67	68	89	26	45	41	93	50	80
ENSG00000244733	4.08594	-5.12478	1.42596	-3.59393	0.000325733	0.00345455	AL132656,2	lincRNA	7.72968	16.2453	15.4221	0	1.2777	0	3.00172	4.85865	0.496197	0	0	0	6	17	22	0	1	0	3	6	1	0	0	0
ENSG00000176909	24.854	-1.3811	0.384377	-3.59309	0.000326779	0.00346354	MAMSTR	protein_coding	25.7656	49.6916	44.1632	10.7707	21.7209	14.7089	39.0223	33.2008	29.2756	8.49876	12.8083	8.62151	20	52	63	10	17	17	39	41	59	8	9	6
ENSG00000163053	36.6294	1.20181	0.334664	3.59109	0.000329298	0.00348746	SLC16A14	protein_coding	9.01796	18.1565	16.1231	40.9286	30.6648	31.1483	23.0132	16.1955	17.3669	79.6759	82.5426	74.7198	7	19	23	38	24	36	23	20	35	75	58	52
ENSG00000179218	948.457	-0.661863	0.184313	-3.59098	0.000329435	0.00348746	CALR	protein_coding	1317.91	1153.42	1466.5	844.423	821.562	823.699	1196.69	1017.89	748.761	790.385	549.335	650.924	1023	1207	2092	784	643	952	1196	1257	1509	744	386	453
ENSG00000119900	115.986	-0.74504	0.207512	-3.59035	0.00033024	0.00349385	OGFRL1	protein_coding	141.711	139.519	142.304	74.3178	102.216	77.8707	152.087	187.868	218.327	58.429	54.0796	43.1076	110	146	203	69	80	90	152	232	440	55	38	30
ENSG00000126749	65.8791	-0.772827	0.215264	-3.59013	0.000330508	0.00349457	EMG1	protein_coding	90.1796	85.0491	81.3163	43.0828	53.6635	52.7791	85.0487	74.4993	74.9257	49.9302	52.6565	47.4183	70	89	116	40	42	61	85	92	151	47	37	33
ENSG00000116014	18.5252	-2.35579	0.656311	-3.58944	0.000331383	0.0035017	KISS1R	protein_coding	70.8554	22.9346	30.8441	2.15414	16.6101	6.05661	29.0166	22.6737	11.9087	6.37407	0	2.87384	55	24	44	2	13	7	29	28	24	6	0	2
ENSG00000229447	19.1088	1.542	0.429765	3.588	0.000333224	0.00351791	AC114495,2	processed_pseudogene	11.5945	12.4229	9.81404	31.235	30.6648	35.4744	5.00286	13.7662	15.8783	14.8728	28.463	20.1169	9	13	14	29	24	41	5	17	32	14	20	14
ENSG00000135409	96.2303	0.656307	0.182921	3.58792	0.000333321	0.00351791	AMHR2	protein_coding	99.1975	80.271	87.6253	136.788	132.881	147.954	43.0246	53.4451	47.6349	120.045	105.313	100.584	77	84	125	127	104	171	43	66	96	113	74	70
ENSG00000064655	7.4703	-4.06175	1.13229	-3.58718	0.000334269	0.00352579	EYA2	protein_coding	16.7476	9.55607	9.81404	1.07707	1.2777	0	13.0074	17.815	17.8631	1.06235	1.42315	0	13	10	14	1	1	0	13	22	36	1	1	0
ENSG00000127220	16.9351	-1.68276	0.469138	-3.58692	0.000334607	0.00352722	ABHD8	protein_coding	52.8195	36.3131	21.7311	9.69363	8.94391	14.7089	7.00401	9.7173	6.94675	9.56111	8.53889	17.243	41	38	31	9	7	17	7	12	14	9	6	12
ENSG00000112667	390.305	-0.715367	0.199521	-3.58542	0.000336536	0.00354541	DNPH1	protein_coding	520.465	460.603	475.28	272.499	278.539	333.979	426.244	433.23	270.427	462.12	424.098	326.181	404	482	678	253	218	386	426	535	545	435	298	227
ENSG00000013375	421.377	-0.574232	0.160187	-3.58477	0.000337379	0.00355215	PGM3	protein_coding	595.185	473.026	467.569	385.591	319.425	323.596	572.328	611.38	647.04	191.222	267.552	202.606	462	495	667	358	250	374	572	755	1304	180	188	141
ENSG00000100522	120.848	-0.690796	0.192771	-3.5835	0.000339024	0.00356732	GNPNAT1	protein_coding	112.08	121.362	114.964	77.549	65.1628	72.6794	210.12	199.205	207.906	97.7357	105.313	66.0983	87	127	164	72	51	84	210	246	419	92	74	46
ENSG00000102524	60.0686	-0.953138	0.266037	-3.58273	0.000340022	0.00357566	TNFSF13B	protein_coding	65.7023	73.5818	80.6153	45.2369	34.4979	34.6092	114.065	93.1241	128.515	18.0599	24.1935	8.62151	51	77	115	42	27	40	114	115	259	17	17	6
ENSG00000060237	988.482	0.422759	0.118031	3.58176	0.000341286	0.0035868	WNK1	protein_coding	606.78	729.128	585.337	877.812	916.112	783.899	785.45	744.183	745.287	1765.62	1630.93	1691.25	471	763	835	815	717	906	785	919	1502	1662	1146	1177
ENSG00000162695	185.677	-0.539548	0.15066	-3.58124	0.000341971	0.00359183	SLC30A7	protein_coding	246.061	254.192	258.67	193.873	159.713	168.72	230.132	241.313	263.48	81.8006	61.1954	68.9721	191	266	369	180	125	195	230	298	531	77	43	48
ENSG00000101856	785.622	-0.550659	0.153778	-3.58088	0.00034244	0.00359459	PGRMC1	protein_coding	1082.16	768.308	937.942	652.704	619.685	629.023	1106.63	1048.66	1313.93	367.571	455.407	445.445	840	804	1338	606	485	727	1106	1295	2648	346	320	310
ENSG00000138834	92.2718	-1.1268	0.31476	-3.57987	0.000343767	0.00360634	MAPK8IP3	protein_coding	239.62	161.498	94.6354	54.9305	71.5513	97.771	56.0321	52.6354	40.1919	83.9253	74.0037	80.4674	186	169	135	51	56	113	56	65	81	79	52	56
ENSG00000164619	79.6696	0.920148	0.257052	3.57962	0.000344091	0.00360758	BMPER	protein_coding	86.3147	51.6028	90.4293	148.636	145.658	138.437	56.0321	94.7437	85.3458	15.9352	21.3472	21.5538	67	54	129	138	114	160	56	117	172	15	15	15
ENSG00000232160	27.579	1.17231	0.327561	3.57891	0.000345028	0.00361524	RAP2C-AS1	antisense_RNA	16.7476	18.1565	21.7311	46.314	44.7196	38.9354	24.0137	21.8639	16.8707	32.9327	19.9241	28.7384	13	19	31	43	35	45	24	27	34	31	14	20
ENSG00000230551	127.435	0.708179	0.198159	3.57379	0.000351855	0.00368455	AC021078,1	processed_transcript	88.8913	78.3598	91.1303	142.173	146.936	134.111	131.075	119.037	90.804	160.414	149.431	196.858	69	82	130	132	115	155	131	147	183	151	105	137
ENSG00000160870	8.83689	2.96668	0.83091	3.5704	0.000356436	0.00373028	CYP3A7	protein_coding	0	0.955607	6.30902	10.7707	34.4979	19.9003	3.00172	7.28797	1.98479	8.49876	9.96204	2.87384	0	1	9	10	27	23	3	9	4	8	7	2
ENSG00000034053	25.6846	-1.48101	0.415078	-3.56804	0.000359662	0.00376179	APBA2	protein_coding	72.1437	41.0911	33.6481	18.3102	14.0547	19.0351	40.0229	31.5812	20.8403	3.18704	7.11574	7.18459	56	43	48	17	11	22	40	39	42	3	5	5
ENSG00000139269	8.94379	-2.18593	0.612995	-3.56599	0.000362483	0.00378902	INHBE	protein_coding	14.1711	15.2897	22.4321	3.23121	5.11081	3.46092	9.00516	11.3368	11.9087	4.24938	5.69259	1.43692	11	16	32	3	4	4	9	14	24	4	4	1
ENSG00000110917	440.495	-0.485665	0.136221	-3.56526	0.000363492	0.00379729	MLEC	protein_coding	470.222	515.072	531.36	336.046	342.424	404.063	547.313	541.739	451.539	381.382	409.867	354.919	365	539	758	312	268	467	547	669	910	359	288	247
ENSG00000103966	106.181	0.840697	0.235839	3.5647	0.000364267	0.00380312	EHD4	protein_coding	50.2429	77.4042	63.0902	124.94	114.993	104.693	60.0344	46.1572	42.6729	217.781	148.007	224.159	39	81	90	116	90	121	60	57	86	205	104	156
ENSG00000279050	9.61034	2.46896	0.692841	3.56353	0.000365904	0.00381792	PWAR1	TEC	0	2.86682	3.50501	11.8478	14.0547	13.8437	6.00344	8.09775	3.47338	20.1846	17.0778	14.3692	0	3	5	11	11	16	6	10	7	19	12	10
ENSG00000110107	85.7829	-0.92556	0.259896	-3.56127	0.000369061	0.00384856	PRPF19	protein_coding	152.017	122.318	112.861	74.3178	66.4405	62.2966	130.074	72.07	89.8116	58.429	34.1556	54.6029	118	128	161	69	52	72	130	89	181	55	24	38
ENSG00000115216	166.198	-0.954694	0.268526	-3.55531	0.000377529	0.00393059	NRBP1	protein_coding	206.125	352.619	266.381	126.017	112.438	186.025	198.113	131.993	116.606	101.985	81.1195	114.953	160	369	380	117	88	215	198	163	235	96	57	80
ENSG00000103121	163.053	0.568017	0.15978	3.55499	0.000377991	0.00393059	CMC2	protein_coding	154.594	146.208	131.088	212.183	205.71	218.038	101.058	96.3632	78.8953	189.097	199.241	224.159	120	153	187	197	161	252	101	119	159	178	140	156
ENSG00000214456	15.9793	2.28584	0.64301	3.55491	0.000378114	0.00393059	PLIN5	protein_coding	0	6.68925	1.40201	12.9248	12.777	14.7089	5.00286	3.2391	1.98479	41.4315	38.425	53.166	0	7	2	12	10	17	5	4	4	39	27	37
ENSG00000142494	62.719	0.847595	0.238432	3.55488	0.000378156	0.00393059	SLC47A1	protein_coding	52.8195	46.8248	61.6882	96.9363	90.7168	103.828	24.0137	27.5323	38.2071	62.6784	64.0417	83.3413	41	49	88	90	71	120	24	34	77	59	45	58
ENSG00000180998	57.3986	0.846304	0.238072	3.55482	0.000378234	0.00393059	GPR137C	protein_coding	39.9367	37.2687	46.2662	81.8573	68.9959	72.6794	62.0355	50.206	65.9942	60.5537	48.387	54.6029	31	39	66	76	54	84	62	62	133	57	34	38
ENSG00000188051	59.1495	-0.991248	0.278849	-3.55479	0.000378279	0.00393059	TMEM221	protein_coding	50.2429	45.8692	62.3892	23.6955	28.1094	28.5526	154.088	144.95	133.477	12.7481	19.9241	5.74767	39	48	89	22	22	33	154	179	269	12	14	4
ENSG00000263343	13.2934	-1.70217	0.479051	-3.55321	0.000380562	0.0039498	AC009088,4	processed_pseudogene	41.225	30.5794	28.7411	10.7707	11.4993	8.6523	12.0069	5.66842	3.96957	2.12469	2.8463	1.43692	32	32	41	10	9	10	12	7	8	2	2	1
ENSG00000127603	1624.33	0.565541	0.159164	3.5532	0.00038058	0.0039498	MACF1	protein_coding	1180.06	1279.56	980.703	1633.91	1839.89	1615.39	1529.88	1768.55	1366.53	1799.61	2489.09	2008.81	916	1339	1399	1517	1440	1867	1529	2184	2754	1694	1749	1398
ENSG00000169992	124.679	-0.697726	0.196375	-3.55304	0.000380809	0.00394982	NLGN2	protein_coding	193.242	148.119	170.344	103.399	90.7168	118.537	163.093	165.194	156.302	74.3642	69.7343	43.1076	150	155	243	96	71	137	163	204	315	70	49	30
ENSG00000266524	33.7593	1.144	0.322017	3.55261	0.000381434	0.00395395	GDF10	protein_coding	18.0359	14.3341	21.0301	30.1579	45.9973	43.2615	35.0201	39.679	30.7642	42.4938	45.5407	38.7968	14	15	30	28	36	50	35	49	62	40	32	27
ENSG00000182272	325.81	-1.00787	0.283742	-3.55208	0.000382194	0.00395947	B4GALNT4	protein_coding	982.957	463.47	526.453	306.965	334.758	337.44	298.171	230.786	225.273	90.2993	38.425	74.7198	763	485	751	285	262	390	298	285	454	85	27	52
ENSG00000080200	197.393	0.790651	0.222684	3.55055	0.000384421	0.00398018	CRYBG3	protein_coding	137.846	129.963	128.283	200.335	286.205	199.868	147.084	153.857	137.943	192.284	315.939	339.113	107	136	183	186	224	231	147	190	278	181	222	236
ENSG00000146676	244.548	0.528371	0.148917	3.5481	0.000388023	0.0040151	PURB	protein_coding	172.629	172.009	175.952	247.726	295.149	212.847	242.139	225.927	238.671	308.08	327.324	316.122	134	180	251	230	231	246	242	279	481	290	230	220
ENSG00000267041	99.8398	0.808133	0.227783	3.54783	0.000388424	0.00401686	ZNF850	protein_coding	78.5851	63.0701	51.1732	104.476	112.438	115.076	98.0561	99.6023	100.232	116.858	162.239	96.2735	61	66	73	97	88	133	98	123	202	110	114	67
ENSG00000185052	239.863	0.687079	0.193703	3.54707	0.000389544	0.00402605	SLC24A3	protein_coding	195.819	202.589	217.311	303.734	310.481	377.24	240.137	309.334	395.469	118.983	112.429	94.8366	152	212	310	282	243	436	240	382	797	112	79	66
ENSG00000110900	23.0776	1.44896	0.408723	3.5451	0.000392465	0.00405188	TSPAN11	protein_coding	10.3062	7.64486	14.7211	34.4662	29.3871	27.6874	7.00401	12.1466	14.3897	31.8704	35.5787	51.7291	8	8	21	32	23	32	7	15	29	30	25	36
ENSG00000175197	111.299	0.735661	0.207517	3.54507	0.000392507	0.00405188	DDIT3	protein_coding	72.1437	112.762	109.356	156.175	166.101	173.046	64.0367	67.2113	63.017	99.8604	105.313	146.566	56	118	156	145	130	200	64	83	127	94	74	102
ENSG00000165359	155.34	0.858561	0.2422	3.54484	0.000392851	0.00405303	INTS6L	protein_coding	85.0265	110.85	117.768	197.104	164.824	209.386	150.086	103.651	82.3686	237.965	165.085	239.965	66	116	168	183	129	242	150	128	166	224	116	167
ENSG00000170382	90.335	-0.757417	0.213809	-3.54249	0.000396366	0.00408688	LRRN2	protein_coding	109.504	125.185	149.314	87.2426	72.829	69.2184	111.064	143.33	128.019	29.7457	35.5787	22.9907	85	131	213	81	57	80	111	177	258	28	25	16
ENSG00000167191	146.826	0.725722	0.204943	3.54108	0.000398488	0.00410633	GPRC5B	protein_coding	99.1975	73.5818	96.0374	155.098	140.547	147.954	106.061	100.412	118.591	183.786	259.013	281.636	77	77	137	144	110	171	106	124	239	173	182	196
ENSG00000117461	101.711	0.831335	0.234781	3.5409	0.00039876	0.00410671	PIK3R3	protein_coding	57.9726	55.4252	61.6882	95.8592	114.993	102.097	47.0269	55.0647	64.5056	177.412	243.358	145.129	45	58	88	89	90	118	47	68	130	167	171	101
ENSG00000153317	481.733	0.449698	0.127012	3.5406	0.000399225	0.00410907	ASAP1	protein_coding	395.502	379.376	351.202	534.227	534.079	468.09	346.198	312.573	336.421	718.145	627.608	777.373	307	397	501	496	418	541	346	386	678	676	441	541
ENSG00000107669	190.122	0.600275	0.16958	3.53978	0.000400463	0.00411938	ATE1	protein_coding	155.882	146.208	119.871	232.647	191.655	209.386	105.06	127.944	129.011	267.711	321.632	274.451	121	153	171	216	150	242	105	158	260	252	226	191
ENSG00000136280	98.38	-0.763025	0.215641	-3.5384	0.000402567	0.00413838	CCM2	protein_coding	152.017	143.341	134.593	77.549	81.7729	92.5797	100.057	98.7925	65.0018	86.05	65.4648	83.3413	118	150	192	72	64	107	100	122	131	81	46	58
ENSG00000065618	5.92032	-2.82575	0.798627	-3.53825	0.000402783	0.00413838	COL17A1	protein_coding	15.4594	18.1565	11.216	3.23121	1.2777	1.73046	5.00286	4.04887	8.43534	1.06235	1.42315	0	12	19	16	3	1	2	5	5	17	1	1	0
ENSG00000120251	432.665	-0.989286	0.279705	-3.53689	0.000404866	0.00415647	GRIA2	protein_coding	427.709	344.019	536.267	192.795	204.432	261.3	713.408	951.485	1318.89	77.5512	116.698	47.4183	332	360	765	179	160	302	713	1175	2658	73	82	33
ENSG00000112685	100.16	0.741022	0.209518	3.53679	0.000405021	0.00415647	EXOC2	protein_coding	83.7382	71.6706	69.3993	126.017	132.881	115.076	55.0315	70.4504	84.3534	111.546	136.622	145.129	65	75	99	117	104	133	55	87	170	105	96	101
ENSG00000228929	247.509	-0.662223	0.187247	-3.53663	0.000405266	0.00415654	RPS13P2	processed_pseudogene	325.935	409	320.358	210.029	237.652	219.769	255.146	220.259	167.218	195.471	175.047	234.218	253	428	457	195	186	254	255	272	337	184	123	163
ENSG00000160194	603.588	0.522145	0.147673	3.53582	0.000406511	0.00416686	NDUFV3	protein_coding	386.484	489.271	483.692	599.928	686.126	672.284	416.238	372.496	372.147	771.263	1027.51	965.609	300	512	690	557	537	777	416	460	750	726	722	672
ENSG00000279207	28.8336	-1.10315	0.312034	-3.53535	0.000407232	0.00416828	AC015813,6	TEC	47.6664	43.0023	49.7712	19.3873	20.4432	25.0917	31.0178	34.8203	34.2376	19.1222	11.3852	10.0584	37	45	71	18	16	29	31	43	69	18	8	7
[truncated: 32,160 more rows]

## Sheet: 3D-d50_vs_2D-d50
	baseMean	log2FoldChange	lfcSE	stat	pvalue	padj	gene_name	gene_biotype	D30,U_rep1_normCounts	D30,U_rep2_normCounts	D30,U_rep3_normCounts	D30_3D_rep1_normCounts	D30_3D_rep2_normCounts	D30_3D_rep3_normCounts	D50,U_rep1_normCounts	D50,U_rep2_normCounts	D50,U_rep3_normCounts	D50_3D_rep1_normCounts	D50_3D_rep2_normCounts	D50_3D_rep3_normCounts	D30,U_rep1_rawCounts	D30,U_rep2_rawCounts	D30,U_rep3_rawCounts	D30_3D_rep1_rawCounts	D30_3D_rep2_rawCounts	D30_3D_rep3_rawCounts	D50,U_rep1_rawCounts	D50,U_rep2_rawCounts	D50,U_rep3_rawCounts	D50_3D_rep1_rawCounts	D50_3D_rep2_rawCounts	D50_3D_rep3_rawCounts
[truncated: 33,863 more rows]

[truncated: 2 more sheets: 2D-d50_vs_2D-d30, 3D-d50_vs_3D-d30]
